# Supplementary material for: Development and evaluation of a robotic system for lumbar puncture and epidural steroid injection
Source: Front Neurorobot. 2023 Oct 10;17:1253761. doi: 10.3389/fnbot.2023.1253761 (PMC10595035; doi:10.3389/fnbot.2023.1253761)
Supplement: Supplementary file 1 [file Data_Sheet_1.CSV]

name	property	1kHz_mag	2kHz_mag	3kHz_mag	7kHz_mag	11kHz_mag	17kHz_mag	23kHz_mag	31kHz_mag	43kHz_mag	61kHz_mag	89kHz_mag	127kHz_mag	179kHz_mag	251kHz_mag	349kHz_mag	1kHz_ang	2kHz_ang	3kHz_ang	7kHz_ang	11kHz_ang	17kHz_ang	23kHz_ang	31kHz_ang	43kHz_ang	61kHz_ang	89kHz_ang	127kHz_ang	179kHz_ang	251kHz_ang	349kHz_ang
none	#	849550	509186	366095	157704	102043	66743	48905.8	36542.6	26475.3	18646.7	12769.2	8922.48	6289.21	4437.26	3208.34	-50.4849	-60.4385	-74.2466	-82.4115	-82.7961	-83.9366	-83.9274	-83.4117	-82.722	-80.7144	-77.2324	-72.2248	-64.8639	-53.4861	-35.0928
none	#	719048	505076	363661	157056	101875	67576.1	48772.1	36650.3	26447.6	18674.9	12767.4	8916.26	6294.06	4440.44	3205.98	-46.7727	-58.2277	-79.518	-82.6803	-82.191	-83.8766	-83.6769	-83.5121	-82.4437	-81.1278	-77.23	-72.2494	-64.7763	-53.4757	-35.1089
none	#	1.07E+06	490770	331160	158734	99974.7	66610.1	48743	36600.6	26404.7	18623.9	12743.8	8927.55	6288.45	4442.21	3205.72	-54.6413	-62.8272	-76.1081	-80.207	-84.2531	-83.9669	-83.4828	-83.8687	-82.5619	-80.6872	-77.1636	-72.2791	-64.8552	-53.4879	-35.1227
none	#	798193	454249	340925	158784	103526	65870.4	49091.2	36356.4	26512.4	18667.5	12740.5	8910.44	6289.49	4437.83	3207.33	-54.4106	-61.7537	-69.4195	-82.116	-82.6206	-83.1562	-84.2349	-83.7058	-82.3345	-80.6066	-77.2092	-72.1819	-64.8111	-53.4748	-35.168
none	#	812018	494016	381406	156679	102859	66512.6	49400.7	36658.8	26357.2	18650.2	12744.8	8917.35	6295.26	4436.08	3207.52	-43.3715	-67.6712	-73.4285	-82.1416	-82.8127	-84.087	-83.6828	-83.8766	-82.4283	-80.63	-77.3693	-72.1532	-64.8579	-53.4824	-35.094
none	#	880919	488653	347000	156032	99809.4	66950.7	48683.2	36932.4	26404.9	18691.2	12758.9	8921.02	6285.11	4438.76	3207.72	-38.9614	-63.5512	-72.9917	-79.8116	-82.5553	-83.6228	-83.8022	-83.7274	-82.6434	-80.7762	-77.0283	-72.1294	-64.9019	-53.4611	-35.1411
none	#	933207	441659	355283	156234	101078	65671.1	49163.6	36749.4	26431.4	18731.2	12763.3	8920.11	6276.94	4437.92	3209.82	-56.9045	-61.0314	-77.6533	-81.5113	-82.6216	-83.2459	-83.9115	-83.531	-82.604	-80.3149	-77.2627	-72.2136	-64.9151	-53.5041	-35.0944
none	#	800795	507925	347753	159921	103770	66731.5	48898.3	36771.8	26487.4	18667.3	12759.1	8917.97	6286.08	4437.24	3208.31	-46.754	-63.4439	-65.9336	-81.7038	-82.0825	-83.9201	-83.7103	-83.5515	-82.2308	-80.7621	-77.1687	-72.1737	-64.8788	-53.467	-35.1311
none	#	736435	497864	381163	157401	103263	66376	49474.1	36382.8	26435.9	18677	12748.9	8921.8	6293.57	4438.01	3206.78	-45.8214	-66.518	-66.9015	-81.9578	-83.0687	-84.0033	-84.042	-83.4949	-82.6249	-80.6918	-77.2928	-72.1599	-64.8105	-53.5274	-35.1101
none	#	893770	490383	360168	160160	101801	66887.7	48998.2	36775.9	26555.8	18622.3	12751.1	8913.55	6287.1	4442.24	3207.61	-40.7014	-66.3289	-68.6988	-81.6966	-82.7595	-83.729	-84.0313	-83.4104	-82.3553	-80.6664	-77.0289	-72.1663	-64.8924	-53.4737	-35.0988
none	#	826384	500884	366744	160293	101353	66578.2	49240	36610.5	26606.7	18704.7	12760	8923.64	6285.17	4436.48	3207.94	-43.5695	-62.8705	-71.6056	-81.6896	-82.8902	-83.7252	-84.1967	-83.4312	-82.2218	-80.7134	-77.0817	-72.2164	-64.8317	-53.4927	-35.1193
none	#	855221	512048	398906	158202	102748	65869	49449.7	36566.9	26522.3	18635.1	12769.9	8932.83	6291.34	4440.13	3207.36	-56.5385	-68.2731	-69.7087	-81.3852	-82.5839	-84.039	-84.2554	-83.4358	-82.38	-80.6659	-77.2233	-72.2371	-64.8582	-53.5282	-35.1569
none	#	883673	530778	430210	158531	101546	66676.7	49565.6	36543.8	26587.3	18688.6	12753.5	8923.51	6285.9	4438.46	3208.32	-44.2274	-61.0914	-72.4617	-81.1422	-83.6639	-84.5206	-84.2661	-83.5303	-82.5502	-80.5726	-77.2311	-72.2051	-64.8242	-53.5289	-35.1757
none	#	842163	435733	380335	154377	103281	66442.7	49013.1	36553.4	26488.8	18669.9	12809.3	8931.71	6295.95	4440.62	3204.14	-20.4053	-63.0915	-70.6024	-78.0745	-83.3204	-83.3061	-84.0045	-83.3866	-82.5703	-80.6167	-77.1228	-72.1049	-64.9408	-53.4769	-35.1167
none	#	743780	452159	314339	159323	102282	66525.1	49707.9	36643.8	26379.3	18651.8	12745.7	8921.96	6290.82	4436.11	3207.72	-14.0581	-66.7455	-61.9229	-83.052	-82.8954	-84.3721	-84.0039	-83.3136	-82.1734	-80.6114	-77.2107	-72.1804	-64.9294	-53.5366	-35.1246
none	#	713535	519814	405837	156855	102032	66441.5	49083.1	36689.6	26515.8	18675.4	12751.8	8921.62	6287.35	4440.03	3207.57	-37.1651	-69.2944	-71.5878	-82.5085	-84.1946	-84.4328	-84.3344	-83.5388	-82.3514	-80.4869	-77.1428	-72.2219	-64.9245	-53.453	-35.0951
none	#	915220	452472	342648	157995	100625	67261.2	49400.9	36785.8	26499	18619.6	12792.2	8916.3	6277.64	4436.5	3206.51	-49.3813	-61.3314	-69.8996	-80.7148	-83.0235	-84.0025	-83.5776	-83.5282	-82.3003	-80.6197	-77.1058	-72.1627	-64.8048	-53.498	-35.1158
none	#	769794	512094	344491	160113	102207	66256.2	48907.3	36572.4	26573.1	18674.2	12774.6	8911.28	6290.49	4437.44	3207.23	-45.2528	-68.4489	-74.2331	-81.7795	-83.3564	-83.3968	-83.7629	-83.6665	-82.318	-80.6897	-77.1411	-72.2316	-64.8507	-53.4968	-35.1554
none	#	745847	488204	358503	159704	101699	66812.9	49563	36028.9	26350	18615.8	12774.8	8922.97	6285.39	4438.4	3206.39	-52.2812	-58.7036	-68.3149	-80.1982	-83.3272	-83.7318	-83.7468	-82.8242	-82.5067	-80.8845	-77.4044	-72.2512	-64.8955	-53.4821	-35.1135
none	#	764337	446753	406557	156754	102153	65804.1	49056.3	36565.6	26412.1	18667.7	12783.4	8926.81	6280.92	4437.76	3205.91	-54.6665	-61.8691	-71.7887	-81.7348	-82.4332	-84.3656	-84.4784	-83.7025	-82.4966	-80.7062	-77.2026	-72.2161	-64.8904	-53.4707	-35.1352
none	#	793804	512999	366631	155997	100724	66569.1	49009.4	36608.3	26431.6	18637	12779.7	8921.2	6292.31	4438.7	3205.88	-45.907	-65.8672	-81.0122	-81.646	-83.421	-83.8897	-84.0261	-84.1343	-82.7606	-80.7238	-77.1643	-72.1167	-64.8308	-53.4974	-35.1245
none	#	757684	483250	364667	155297	102055	66276.1	49094.6	36606.6	26422.8	18657.3	12726.4	8920.5	6296.35	4435.64	3208.35	-50.4366	-64.7198	-77.945	-81.484	-82.6505	-83.5457	-84.2473	-83.5807	-82.8059	-80.7005	-77.3906	-72.224	-64.8078	-53.4813	-35.1277
none	#	780948	501800	335312	160989	102427	66774.9	49703.4	36633	26398.3	18623	12763.6	8931.24	6288.5	4438.3	3211.92	-45.6786	-64.1549	-70.3389	-81.4414	-83.3851	-83.949	-84.543	-83.663	-82.6344	-80.4408	-77.2614	-72.1517	-65.0676	-53.4619	-35.1143
none	#	937008	454604	384102	158303	100571	67123.9	49754.9	36643.2	26332.9	18671.2	12752.5	8913.75	6289	4435.76	3206.46	-48.9246	-62.497	-72.8755	-81.2276	-82.8639	-84.7066	-84.2944	-83.9052	-82.3029	-80.5651	-77.2147	-72.2433	-64.8045	-53.4634	-35.1311
none	#	1.05E+06	476682	394703	157580	103818	66127.9	49588.4	36673.9	26444.9	18689.4	12767.3	8923.68	6288.84	4440.83	3208.96	-65.0406	-62.8193	-74.2627	-81.8265	-84.1182	-84.0017	-84.2197	-83.4958	-82.3969	-80.7871	-77.246	-72.2247	-64.9319	-53.494	-35.0632
none	#	809128	495206	362543	155640	104243	66788.2	49321.8	36528	26249	18660.3	12783.1	8929.5	6298.29	4441.56	3212.48	-52.5137	-63.6289	-79.2935	-82.4032	-83.4692	-83.7964	-84.1542	-83.2336	-82.3532	-80.5324	-77.3111	-72.1616	-64.835	-53.4823	-35.024
none	#	960092	461446	343112	159811	103680	66422.5	49495.4	36593.5	26542.2	18656.9	12755	8916.85	6297.78	4438.45	3206.84	-41.5571	-62.3518	-71.2737	-81.8821	-82.1934	-83.5585	-84.1325	-83.3652	-82.493	-80.6008	-77.2444	-72.0933	-64.9407	-53.5009	-35.1491
none	#	776641	539559	398577	161245	100473	66899.3	49269	36928.8	26309.6	18685.1	12777.4	8922.2	6293.43	4437.81	3209.08	-48.8508	-66.118	-71.3735	-80.491	-83.1265	-83.6225	-84.1609	-83.8991	-82.5843	-80.5621	-76.9387	-72.1699	-64.8258	-53.4983	-35.1415
none	#	805391	466515	377112	154352	102112	67339.4	49169.1	36500	26491.5	18642.9	12752.4	8913.38	6284.96	4436.87	3209.25	-58.4591	-62.6418	-73.0564	-81.7891	-83.195	-84.2268	-83.9791	-83.6312	-82.6435	-80.7604	-77.3068	-72.1538	-64.8551	-53.4775	-35.1457
none	#	1.05E+06	471566	339401	158310	101247	66704	48820.4	36603.6	26506.3	18711.8	12757.8	8913.9	6284.95	4438.63	3208.56	-35.2342	-70.681	-78.2394	-80.8505	-83.1457	-83.8409	-83.5238	-83.3827	-82.4208	-80.6093	-77.1906	-72.2094	-64.8459	-53.536	-35.0927
none	#	875982	502298	376405	156911	102545	66319.2	49432.5	36769	26352.2	18662.9	12777.9	8919.51	6284.85	4434.33	3209.39	-59.2481	-58.8552	-67.6905	-82.8137	-82.5101	-83.8114	-84.0566	-83.7577	-82.3729	-80.5844	-77.252	-72.2227	-64.8939	-53.45	-35.1089
none	#	699167	522483	408135	157265	101998	66438.4	49635	36602.2	26346.7	18632.5	12816.6	8918.79	6295.84	4441.52	3209.09	-37.3583	-63.6959	-71.1919	-82.3461	-82.8473	-83.7585	-83.5305	-83.4984	-82.5955	-80.4753	-77.2917	-72.258	-64.9072	-53.4952	-35.1307
none	#	1.01E+06	518267	371531	158051	101877	66501.2	49064.4	36464.8	26510.7	18582.1	12763.6	8921.69	6294.16	4439.36	3210.26	-45.2385	-64.9321	-72.7269	-83.8212	-82.8424	-83.8581	-85.0645	-83.449	-82.4702	-80.6329	-77.1156	-72.1313	-64.8009	-53.5121	-35.0879
none	#	846355	454676	359815	158841	102162	66737.3	49631.8	36788.5	26572.5	18704	12739.8	8909.29	6287.82	4443.11	3210.71	-46.03	-61.1882	-69.6879	-82.1735	-83.2261	-83.6784	-83.6779	-83.655	-82.6149	-80.6979	-77.417	-72.1718	-64.8503	-53.472	-35.1198
none	#	738318	506629	377989	157194	99325.1	64998.3	49810.7	36733.3	26406.4	18707.5	12773	8905.98	6288.01	4435.79	3205.69	-36.5865	-65.054	-69.7592	-82.1158	-84.6386	-83.7193	-83.3751	-83.5455	-82.5077	-80.6193	-77.246	-72.0067	-64.8924	-53.4951	-35.0057
none	#	943918	436469	391949	156141	102878	65830.3	49430.2	36653.8	26352.8	18678.6	12781.9	8925.67	6283.46	4436.28	3211.86	-62.329	-67.5785	-79.0342	-81.2822	-83.7754	-83.977	-83.7851	-83.179	-82.6147	-80.5808	-77.3449	-72.3244	-64.9029	-53.5081	-35.0829
none	#	789538	501256	381526	157990	101696	66275.1	48913.9	36651.5	26202.1	18730.3	12789.5	8917.2	6285.52	4439.96	3206.12	-47.2132	-57.6727	-71.6044	-81.2334	-81.5052	-84.5036	-83.8357	-83.4497	-82.7071	-80.4552	-77.1839	-72.1994	-64.8375	-53.4572	-35.1104
none	#	930971	486162	399781	160148	103593	66351.9	49185.3	36926.2	26378.3	18690.9	12730.8	8921.67	6284.66	4436.72	3206.41	-64.7468	-62.1262	-77.3935	-81.7858	-82.2923	-83.9171	-83.6688	-82.9855	-82.562	-80.8373	-77.3787	-72.1896	-64.8471	-53.5209	-35.1444
none	#	874567	457977	361793	160357	101378	66251.1	48790.5	36337.1	26466.5	18686.4	12767	8921.2	6281.32	4440.03	3208.33	-47.9568	-60.0365	-71.9952	-81.778	-83.3405	-84.1637	-83.7524	-84.0179	-82.2246	-80.7569	-77.1057	-72.1907	-64.8896	-53.5041	-35.1204
none	#	907009	503735	372044	156006	102008	66592.6	48847.1	36612.9	26422.4	18641.7	12809.8	8921.96	6290.64	4438.32	3206.45	-37.5752	-62.8133	-77.143	-81.7444	-82.0528	-83.2941	-84.8848	-83.5723	-82.3856	-80.5361	-77.2587	-72.1522	-64.815	-53.5064	-35.0873
none	#	703619	466998	358562	156427	101430	66665.1	49145	36646.4	26433.2	18736.7	12759.9	8921.1	6286.36	4435.46	3208.01	-43.2814	-67.9807	-76.307	-81.1917	-82.7544	-84.0329	-83.4376	-83.0698	-82.4336	-80.7183	-77.2178	-72.1912	-64.7937	-53.5013	-35.1239
none	#	914080	440167	343640	158989	102036	67642.5	49417.9	36739.8	26387.7	18661.8	12788.9	8913.93	6286.51	4436.37	3208.09	-43.9082	-69.5637	-71.3314	-81.4297	-82.6902	-83.7727	-83.762	-83.4677	-82.3803	-80.4566	-77.2957	-72.1937	-64.8451	-53.4692	-35.124
none	#	995159	441356	360680	157687	102593	66870.5	49392.6	36468.8	26578.9	18581.6	12798.7	8917.62	6285.04	4437.25	3212.23	-54.6963	-64.2456	-64.4353	-82.294	-82.7696	-83.9443	-83.67	-83.6498	-82.5178	-80.6959	-77.2747	-72.1597	-64.7876	-53.4759	-35.0484
none	#	988316	464618	415021	155194	101588	67201.9	49290.6	36684.2	26413.4	18650.4	12753.2	8928.05	6290.07	4440.98	3207.11	-51.4268	-63.9493	-67.574	-80.7054	-81.872	-83.0752	-83.4612	-83.1875	-82.5616	-80.7275	-77.3582	-72.0709	-64.8569	-53.4331	-35.1064
none	#	866297	525868	410340	164327	99532.4	66648.8	49227.9	36751.8	26459.4	18682.9	12761.8	8911.38	6288.4	4441.18	3205.84	-68.3784	-53.4025	-72.0442	-79.413	-83.234	-84.5545	-83.6055	-83.2113	-82.348	-80.5305	-77.1959	-72.2455	-64.8902	-53.4865	-35.1026
none	#	1.07E+06	440411	360750	155513	100845	66131.6	49249.7	36613.1	26568.6	18678.7	12774.1	8919.83	6289.66	4441.25	3211	-34.0726	-67.7932	-83.5859	-82.2718	-82.1324	-83.7683	-83.7192	-83.2536	-82.5049	-80.7165	-77.1695	-72.2602	-64.9382	-53.4792	-35.1453
none	#	1.13E+06	462757	327241	156658	100945	66633.1	49067.8	36485.8	26266.9	18733.8	12783.1	8921.04	6297.87	4439.72	3206.21	-41.7472	-60.7587	-74.7937	-80.221	-82.8346	-83.7346	-83.982	-83.5656	-82.4582	-80.9411	-77.2707	-72.1613	-64.8153	-53.5063	-35.1557
none	#	738011	467477	378408	156843	100716	66797	48955.5	36446.4	26406	18677.8	12756.2	8921.35	6290.54	4437.7	3208.43	-52.0965	-64.5787	-70.6851	-82.256	-84.1568	-83.9626	-84.212	-83.5359	-82.1979	-80.7018	-77.3847	-72.222	-64.896	-53.45	-35.0984
none	#	824347	454773	348512	159391	101605	67080.4	49346.6	37277	26426.5	18637	12751.1	8911.96	6287.89	4434.92	3207.77	-58.7475	-61.4891	-68.4255	-81.2934	-82.1736	-83.9496	-83.7697	-83.7841	-82.2588	-80.8116	-77.335	-72.1861	-64.937	-53.4959	-35.1237
none	#	923590	511906	391175	157567	101772	66858	49007.4	36486.7	26369.6	18681.5	12760.7	8923.74	6280.44	4438.18	3209.1	-55.5583	-64.411	-70.3043	-81.2377	-83.4292	-83.4636	-83.627	-83.7673	-82.283	-80.8083	-77.2297	-72.2141	-64.9096	-53.5056	-35.1296
none	#	793795	499101	366530	157346	101927	66417.1	48676.2	36019.9	26363.7	18658.7	12768.9	8923.94	6293.34	4439.24	3208.11	-51.7157	-65.9347	-71.0359	-81.1835	-83.2119	-83.6335	-83.4627	-83.4833	-82.4335	-80.5723	-77.1358	-72.1932	-64.826	-53.5096	-35.1367
none	#	802345	437188	343537	158780	103596	66518.1	49171.6	36843.8	26453.9	18691.2	12776.4	8924.28	6288.76	4439.81	3207.06	-51.0318	-63.6021	-72.5815	-79.3341	-83.2912	-83.7039	-84.1337	-83.8257	-82.2557	-80.7212	-77.2513	-72.1811	-64.9049	-53.4906	-35.0959
none	#	823969	476047	342030	159597	101481	66513.4	48949.3	36653.2	26339.6	18664.3	12775.2	8932.57	6300.24	4438.74	3210.57	-46.0664	-63.8078	-72.4419	-80.4133	-83.0452	-83.9159	-84.2118	-83.868	-82.4456	-80.8645	-77.3199	-72.1977	-64.9134	-53.4751	-35.048
none	#	1.02E+06	471328	398306	163882	101568	66318.8	49728.3	36927.6	26404.6	18675.8	12748.9	8930.47	6286.89	4437.38	3205.02	-42.6087	-62.9212	-72.1076	-79.4936	-84.8347	-83.5475	-84.2423	-83.5051	-82.4617	-80.5655	-77.3154	-72.0085	-64.8491	-53.4836	-35.0911
none	#	870074	410784	332429	152035	101990	66113.7	48818.8	36478.2	26388.3	18658.6	12773.5	8910.84	6297.19	4436.63	3208.76	-56.9286	-61.7213	-82.4751	-81.7713	-81.7745	-83.8989	-84.355	-83.3677	-82.5107	-80.7141	-77.2656	-72.1643	-64.8762	-53.5062	-35.1077
none	#	948245	433637	350407	157047	102232	66614.3	49078	36572.8	26468	18642.1	12774.9	8914.49	6286.71	4438.94	3205.63	-64.5688	-63.3279	-71.8816	-82.4505	-83.554	-83.7025	-84.3435	-84.031	-82.1494	-80.8205	-77.0445	-72.2572	-64.8798	-53.4974	-35.1391
none	#	930838	492471	390313	160031	103643	65657.7	48847.6	36783	26404.4	18686.8	12762.2	8907.25	6276.6	4439.1	3206.12	-49.3731	-66.5327	-73.7995	-81.7397	-83.2025	-83.3927	-83.9494	-83.3968	-82.5859	-81.1595	-77.2181	-72.1852	-64.8049	-53.5419	-35.1111
none	#	1.01E+06	500322	354113	158130	102439	66208.3	49431.1	36570.2	26379.1	18661.1	12781.2	8916.39	6297.38	4436.24	3207.13	-50.6653	-63.9611	-73.4663	-80.949	-83.5219	-83.9019	-83.9485	-83.5413	-82.1436	-80.6696	-77.1484	-72.1852	-64.8791	-53.4636	-35.1387
none	#	851783	507205	386150	156745	101308	66481.4	49308.3	36641.8	26467.3	18712.4	12744.8	8923.15	6289.38	4439.05	3206.18	-52.4248	-66.0238	-68.5739	-81.8452	-83.1396	-83.7649	-84.0778	-83.3758	-82.2757	-80.7163	-77.1921	-72.1851	-64.8101	-53.4959	-35.1012
none	#	926933	489075	379873	154257	101897	66479.3	49287.2	36619.4	26337.8	18667.3	12809.6	8916.16	6291.07	4439.97	3208.51	-51.4921	-62.2421	-76.2034	-82.1857	-83.8938	-83.6728	-83.7008	-83.6317	-82.3734	-80.7577	-77.2352	-72.2465	-64.8459	-53.5116	-35.116
none	#	843430	449468	347842	156993	100983	66599.8	49027.6	36635.3	26210.6	18672.4	12787.9	8924.24	6288.85	4437.47	3206.62	-45.9679	-61.8326	-67.6934	-80.6607	-82.8928	-83.7729	-84.0892	-83.4681	-82.8922	-80.6473	-77.1911	-72.1637	-64.8476	-53.4568	-35.1219
none	#	710413	502896	380807	157861	102303	67481.9	49208.5	36796.1	26537.7	18676.9	12753.1	8905.42	6289.07	4438.13	3207.63	-61.5199	-66.2512	-72.5785	-81.083	-83.2585	-83.9523	-84.1469	-83.4191	-82.2245	-80.6968	-77.1681	-72.1748	-64.8767	-53.5057	-35.1355
none	#	979825	476810	389044	156504	101979	66565.3	49178.2	36465	26345.7	18590.2	12794.2	8905.79	6295.68	4436.5	3209.79	-67.6672	-61.7314	-69.7939	-80.9697	-82.7408	-83.6517	-83.687	-83.8051	-82.1479	-80.8757	-77.1164	-72.1692	-64.8533	-53.4681	-35.1505
none	#	895850	421685	343254	159852	102471	66033.2	48734.9	36557.2	26354.7	18712.4	12775.5	8933.56	6284.06	4437.42	3207.82	-45.1573	-65.9651	-82.4041	-82.7105	-83.2343	-83.8099	-83.4343	-83.902	-82.431	-80.641	-77.2046	-72.2595	-64.8214	-53.4648	-35.0998
none	#	879844	471643	354921	157504	101730	66772.8	49251.9	36602.8	26379.2	18620.7	12729.2	8921.76	6283.69	4441.52	3209.53	-53.1897	-64.4432	-73.7727	-81.8911	-82.6062	-84.0587	-83.5198	-83.6925	-82.5738	-80.7183	-77.0606	-72.1967	-64.8596	-53.4494	-35.1435
none	#	814632	491063	382190	160278	101912	66169.3	48876.7	36665.2	26354.8	18664.4	12756.2	8899.48	6290.55	4435.77	3208.56	-62.0334	-69.1864	-73.2277	-80.5564	-82.6455	-83.6606	-83.6597	-83.1158	-82.3621	-80.5444	-77.1325	-72.1257	-64.8776	-53.544	-35.1062
none	#	800787	496621	363834	158342	101097	66707.7	48993.9	36585.9	26419.9	18730.3	12765.3	8922.19	6293.52	4437.12	3210.6	-53.1174	-61.2726	-65.9331	-83.1805	-82.4844	-83.8469	-84.0972	-83.4317	-82.2151	-80.2298	-77.1813	-72.171	-65.0113	-53.4946	-35.1884
none	#	889658	487881	374952	162129	102039	66643.3	49059.6	36564.8	26480.4	18598.9	12759	8917.46	6291.72	4439.21	3208.25	-46.7373	-60.4845	-74.289	-80.805	-83.0816	-83.9725	-84.0228	-83.5702	-82.104	-80.7431	-77.2629	-72.2147	-64.8704	-53.4974	-35.1124
none	#	924489	517652	367344	156860	103648	66672.9	49647.3	36633.2	26676.7	18693.9	12787.8	8922.18	6292.34	4440.02	3210.28	-52.8387	-58.6157	-76.1504	-80.5404	-82.901	-83.7813	-83.7578	-83.388	-82.6183	-80.7489	-77.2773	-72.1807	-64.8346	-53.4714	-35.0911
none	#	931810	516506	379509	155692	100685	66771.2	48821.8	36585.9	26202.6	18657	12755.8	8925.27	6287.64	4440.47	3207.2	-45.3296	-59.7289	-73.6505	-82.6001	-82.5009	-83.4489	-83.5282	-83.3334	-82.9854	-80.7327	-77.1717	-72.1774	-64.8586	-53.4687	-35.1257
none	#	1.13E+06	474321	345219	156558	101415	66356	49108.7	36424.9	26396.9	18579.1	12775.7	8908.26	6288.41	4441.58	3206.62	-41.0227	-71.3357	-73.6912	-80.2906	-82.4136	-84.1254	-83.4961	-83.6326	-82.466	-80.8118	-77.1817	-72.2076	-64.879	-53.5118	-35.0974
none	#	909057	447904	367633	156527	101978	66519.7	48866.3	36594.6	26549.9	18726.9	12752.6	8928.04	6290.67	4439.76	3209.31	-61.0501	-64.3421	-70.5463	-82.0902	-82.7801	-84.1424	-84.3809	-83.6985	-82.3944	-80.8048	-77.2434	-72.1495	-64.8885	-53.5201	-35.097
none	#	956566	456808	354254	159784	103286	66785.6	49473.5	36478.6	26433.1	18643.1	12793.7	8913.05	6283.39	4435.53	3205.3	-43.4045	-59.873	-76.6716	-80.4198	-83.1593	-84.2576	-83.6729	-83.3719	-82.0433	-80.7096	-77.3275	-72.1577	-64.842	-53.4584	-35.0645
none	#	825692	479855	328358	162493	102031	67244.3	48819	36316.2	26461	18660.3	12779.7	8918.71	6288.24	4436.67	3209.71	-44.7099	-66.5782	-75.115	-79.6479	-82.9882	-83.6356	-84.031	-83.4903	-82.5369	-80.6218	-77.2944	-72.289	-64.8904	-53.4903	-35.1003
none	#	781548	485114	387889	162633	102484	66250.3	49261.4	36568.3	26486.1	18571.8	12788.5	8934.66	6288.04	4436.21	3208.52	-53.5521	-62.5761	-67.9748	-81.0806	-82.5129	-84.1814	-84.2469	-83.2158	-82.2465	-80.7331	-77.1844	-72.2037	-64.8557	-53.4807	-35.1252
none	#	1.15E+06	562344	408124	155202	101751	66051.3	48789.8	36648.2	26282.8	18677.6	12743.4	8922.44	6283.09	4437.15	3206.46	-52.7345	-63.7319	-68.337	-82.5996	-82.8173	-84.8215	-83.9628	-83.8179	-82.4349	-80.6347	-77.2059	-72.2954	-64.8754	-53.4705	-35.1186
none	#	732487	457776	346261	154363	101624	67346.6	49308.9	36280.1	26396.1	18608.4	12783.9	8915.75	6299.62	4440.73	3211.34	-60.8689	-56.6164	-71.4262	-79.5564	-83.193	-84.0431	-84.2357	-83.6599	-82.5324	-80.7091	-77.0895	-72.2383	-64.8326	-53.4739	-35.0664
none	#	981966	517568	382992	158032	100697	66580.8	49589.8	36654.2	26379.7	18723.5	12779.5	8917.26	6283.75	4442.37	3206.86	-48.9916	-61.2552	-74.3084	-80.5836	-82.9248	-84.0439	-84.3027	-83.5972	-82.4347	-80.52	-77.1529	-72.1595	-64.8244	-53.4857	-35.1243
none	#	940179	486586	359221	159931	99828.6	66503	49054.7	36645.8	26386.5	18648.4	12767	8935.16	6284.86	4438.72	3207.5	-45.7189	-64.4421	-74.8653	-81.0951	-82.8536	-83.7014	-84.8148	-83.5816	-82.2458	-80.5758	-77.1885	-72.1258	-64.7591	-53.4669	-35.1
none	#	858991	522702	367322	155243	100989	66385.9	49084	36747.5	26463.2	18761.5	12794.5	8920.17	6288.74	4438.68	3208.75	-39.1195	-62.4863	-70.4631	-81.8902	-82.3799	-84.4588	-83.493	-83.3508	-82.427	-80.4769	-77.1753	-72.1913	-64.8591	-53.4919	-35.1066
none	#	768786	472775	391607	158111	101824	66986.5	49792.5	36417.3	26512.6	18689.1	12778	8912.84	6286.37	4442.86	3206.06	-57.3029	-61.6101	-71.2661	-81.7095	-83.8723	-83.9877	-84.3753	-83.4459	-82.3837	-80.5447	-77.156	-72.1034	-64.8241	-53.4856	-35.0932
none	#	741522	484183	369217	156085	103281	66710.4	49166.5	36777.3	26408.7	18754.2	12765.5	8916.66	6279.49	4441.19	3210.5	-55.8838	-68.7179	-74.2375	-81.9418	-82.9498	-84.2789	-84.1123	-83.3516	-82.2357	-81.0291	-77.0981	-72.2433	-64.8085	-53.4724	-35.0889
none	#	912914	447665	352259	157511	101684	66599.3	48900.7	36512.9	26440.9	18687.8	12747.6	8923.15	6281.72	4437.13	3211.64	-47.5772	-67.8207	-67.239	-80.6024	-82.8984	-83.4724	-83.1911	-83.8791	-82.2689	-80.6619	-77.0988	-72.1607	-64.9076	-53.547	-35.1179
none	#	770100	440780	361474	157016	103552	67274.2	49030.5	36738.7	26459.1	18711.8	12792.7	8930.56	6290.88	4438.11	3207.94	-38.0443	-63.2448	-69.3557	-84.0377	-83.2494	-83.7315	-83.6939	-83.4966	-82.522	-80.3213	-77.2123	-72.1413	-64.8495	-53.4997	-35.0969
none	#	805265	482192	367651	156146	101336	66842.7	49258.4	36641.3	26301.9	18609.8	12785.6	8919.33	6292.52	4439.34	3214.63	-48.107	-61.7681	-74.1762	-80.1327	-82.9518	-83.7031	-83.9188	-83.4166	-82.777	-80.6954	-76.9006	-72.1438	-64.8308	-53.5243	-34.9977
none	#	1.04E+06	479790	380108	158482	101754	66576.3	49261	36580.5	26444.8	18644.2	12759.5	8904.19	6286.24	4441.2	3207.92	-58.4095	-56.1312	-79.2543	-81.3734	-82.6572	-83.7177	-84.0294	-83.5519	-82.8154	-80.9471	-77.216	-72.1826	-64.919	-53.5197	-35.1911
none	#	1.23E+06	421755	358577	159719	102994	65567.6	49573.9	36905.2	26453.6	18605.6	12790.2	8909.13	6295.92	4439.34	3205.09	-47.8484	-63.9718	-72.5653	-82.3221	-83.3235	-83.3728	-83.9423	-83.93	-82.1833	-80.7596	-77.231	-72.1985	-64.8925	-53.5138	-34.9948
none	#	1.01E+06	478581	343368	165686	102067	66200	48954.3	36500.4	26395.1	18562.1	12770.2	8930.08	6289.21	4439.08	3208.51	-63.6547	-58.9808	-68.0291	-81.146	-83.719	-83.9815	-84.0248	-84.0003	-82.2591	-81.0267	-77.2281	-72.3465	-64.966	-53.497	-35.1453
none	#	811747	528878	368766	162328	100410	66673.3	49224.8	36610.9	26330	18725.7	12759	8934.01	6281.18	4438.23	3206.98	-48.0773	-67.6008	-74.7629	-81.2393	-82.3658	-83.547	-83.8346	-83.1646	-82.6963	-80.7792	-77.2054	-72.1873	-64.8253	-53.4698	-35.1416
none	#	1.21E+06	510870	380406	157115	101203	66576.6	49307.1	36668.9	26481.1	18674.9	12754.1	8921.77	6278.81	4437.84	3209.15	-41.6545	-64.2949	-73.535	-80.4074	-83.5652	-83.5944	-84.0903	-83.5711	-82.3655	-80.1941	-77.1764	-72.206	-64.842	-53.4667	-35.0703
none	#	944625	468364	346286	156697	100859	66749.4	49332.4	36297.2	26454.4	18624.6	12776.6	8923.68	6287.06	4440.87	3205.62	-41.5825	-63.7834	-72.0635	-80.1658	-83.2152	-84.43	-83.5325	-83.6395	-82.37	-80.482	-77.2476	-72.1901	-64.8751	-53.4875	-35.1305
none	#	986727	479620	354356	159353	103603	66159.6	49115.4	36710.4	26348.8	18728	12786.6	8918.93	6284.33	4438.21	3205.99	-49.7762	-58.5073	-69.5897	-80.0323	-82.5242	-83.4435	-84.073	-83.8285	-82.2714	-80.4587	-77.2705	-72.259	-64.9808	-53.5173	-35.0555
none	#	751292	511417	378577	152770	102059	67126.6	49354.2	36449.2	26405.7	18677.7	12764.9	8929.86	6291.14	4440.44	3205.56	-59.4743	-60.3861	-77.4548	-80.1779	-84.4583	-83.5538	-83.6834	-83.4793	-82.5252	-80.6465	-77.111	-72.1778	-64.887	-53.4669	-35.0607
none	#	900910	479679	405194	158919	101394	67200.3	49304.8	36402.8	26358.3	18689.8	12804.5	8910.94	6297.96	4439.79	3208.23	-45.1652	-65.065	-78.9051	-81.403	-83.5727	-83.8901	-84.2517	-83.3854	-82.5022	-80.5472	-77.2799	-72.197	-64.8734	-53.5091	-35.0808
none	#	889083	431061	354559	158034	102755	66357.9	48881.8	36363.3	26429.5	18696	12790	8928.41	6286.17	4434.93	3208.79	-44.2881	-64.508	-71.475	-81.4266	-82.6808	-83.6593	-84.424	-83.4718	-82.5297	-80.9862	-77.3383	-72.1952	-64.8301	-53.4671	-35.0592
none	#	773412	506350	366802	159216	102976	66429.2	49537.8	36651.1	26404.1	18663.2	12730.6	8937.96	6284.52	4438.49	3205.66	-53.0256	-66.563	-74.7368	-82.2997	-83.4633	-84.3038	-84.1512	-83.696	-82.1603	-80.5377	-77.2558	-72.0809	-64.8682	-53.4551	-35.1319
none	#	741625	476358	355992	159229	102463	66690.8	49819.4	37032.3	26451	18608.1	12794.3	8926.6	6285.04	4437.05	3209.46	-51.4288	-65.1317	-75.5279	-81.0107	-82.7007	-84.3003	-83.7626	-83.5015	-82.7081	-80.5781	-77.2663	-72.0788	-64.8604	-53.4995	-35.0528
none	#	826664	428624	325904	156561	99905.7	66748.9	49009.6	36446.8	26430.1	18462.6	12791.4	8922.44	6287.65	4439.36	3206.98	-39.0102	-61.0063	-65.914	-82.0696	-82.8112	-83.9864	-84.0472	-83.46	-82.5614	-80.7089	-77.2097	-72.2752	-64.9601	-53.4675	-35.1186
none	#	917746	483741	368316	159418	102748	66323.8	49433.2	36508.7	26405.4	18599.4	12754.4	8917.51	6281.38	4438.97	3211.7	-38.8103	-62.2785	-76.8167	-82.0506	-83.0292	-83.9157	-83.9315	-83.6244	-82.5379	-81.2983	-77.1952	-72.1733	-65.046	-53.478	-35.122
none	#	955429	434606	352392	159130	99575.5	66303.5	49396.7	36610.6	26384.4	18651.1	12783	8919.81	6290.19	4435.56	3210.35	-50.9767	-66.5177	-70.2216	-81.3227	-82.553	-83.4622	-83.9101	-83.6637	-82.2856	-80.8206	-77.2013	-72.2226	-64.911	-53.5013	-35.1091
none	#	801451	481437	377425	159786	101797	66076	49368.3	36451.3	26366.3	18646.1	12735.1	8911.05	6288.1	4437.35	3206.02	-46.6786	-65.5298	-73.3394	-80.7615	-84.1019	-84.2735	-84.1807	-82.8158	-82.4506	-80.5209	-77.1753	-72.2112	-64.8872	-53.4729	-35.105
none	#	851280	486409	397878	156938	101554	66442.2	49053.9	36637.2	26414.9	18699.8	12773.5	8922.58	6292.79	4436.22	3204.36	-60.8755	-64.3699	-73.3991	-81.6329	-82.2569	-83.6351	-83.4945	-83.5727	-82.4559	-81.0634	-77.2539	-72.2292	-64.9168	-53.4968	-35.0913
none	#	835773	492521	379569	158554	102235	67145.9	49412.3	36687.6	26465.9	18648.9	12719.9	8923.84	6278.37	4434.21	3204.39	-46.3419	-67.4992	-70.2132	-81.6136	-83.3404	-83.5072	-83.9414	-83.4778	-82.9829	-80.5975	-77.0623	-72.1363	-64.8281	-53.5352	-35.1284
none	#	855188	483930	383345	162080	98201.1	65920.3	49272.9	36413.6	26302.8	18619	12758.6	8925.55	6284.34	4435.02	3211.1	-60.7381	-65.2569	-73.0851	-80.3421	-82.6813	-83.4902	-83.942	-83.7038	-82.3756	-80.622	-77.3001	-72.3185	-64.8052	-53.4787	-35.0243
none	#	1.12E+06	487752	365899	152001	102524	67018.2	49856.4	36731.6	26283.3	18628	12753.3	8929.38	6283.94	4434.32	3206.71	-48.1232	-69.0039	-73.98	-81.7436	-83.1954	-83.9655	-83.2497	-83.3626	-82.4649	-80.5599	-77.3021	-72.0864	-64.855	-53.4872	-35.1125
none	#	989629	415962	371263	158093	100196	67446.7	48919.4	36724.5	26244.7	18557.8	12770	8917.74	6293.13	4435.86	3207.14	-59.6633	-54.8583	-71.0915	-81.7463	-82.6987	-84.7184	-84.3347	-83.6637	-82.1299	-80.8425	-77.2577	-72.0763	-64.835	-53.4488	-35.0579
none	#	912463	471190	349633	157295	101721	66450.7	48847.7	36007.8	26450.2	18663.1	12740.8	8920.25	6283.64	4434.85	3204.24	-48.3706	-70.6538	-73.5277	-81.0126	-83.1703	-83.884	-84.2665	-83.5406	-82.7503	-80.749	-76.9786	-72.1949	-64.8347	-53.455	-35.1169
none	#	810256	446963	342575	158229	101135	66538.3	49745.8	36551.8	26386.3	18698.1	12764.7	8930.76	6286.21	4435.99	3206.85	-55.8848	-60.2511	-70.3954	-80.9567	-83.3386	-83.372	-84.3788	-83.3782	-82.4659	-80.7762	-77.2503	-72.1466	-64.7828	-53.4764	-35.1144
none	#	783919	492595	429366	155911	102187	65994.4	49077.5	36732.6	26520.1	18654.2	12791.8	8914.98	6285.73	4438.36	3205.77	-57.3466	-62.478	-72.0146	-80.7458	-82.7495	-83.9126	-84.0668	-83.2383	-82.4623	-80.5539	-77.212	-72.1363	-64.8653	-53.5006	-35.1398
none	#	914130	468742	357078	159803	101481	66749.3	48436.6	36612.6	26341.4	18657.6	12759.8	8922.88	6281.83	4434.01	3204.58	-38.3776	-63.313	-72.0616	-81.6663	-83.7155	-83.7554	-84.7818	-83.608	-82.3777	-80.7092	-77.1615	-72.22	-64.8783	-53.4688	-35.1454
none	#	778704	424543	326105	158841	102076	66924.9	48889.2	36746.7	26461.8	18688.2	12787.7	8917.73	6289.14	4434.85	3204.51	-46.8148	-63.7845	-70.9399	-81.534	-83.364	-83.6162	-84.4573	-83.0858	-82.5143	-80.6242	-77.3611	-72.2256	-64.8519	-53.5476	-35.1153
none	#	741559	526235	357119	163246	101581	67193.5	48999.7	36596.9	26479.4	18585.5	12751.3	8920.71	6276.16	4434.16	3204.91	-51.7459	-63.5269	-69.6992	-81.1928	-83.31	-83.5576	-84.1951	-83.9111	-82.5922	-80.8468	-77.3029	-72.2193	-64.8775	-53.5302	-35.1452
none	#	1.03E+06	482152	362049	157114	102232	65972.5	49220.7	36358.9	26550.5	18674.1	12759.1	8915.17	6283.87	4437.64	3207.1	-37.9029	-69.0488	-69.8103	-81.6564	-81.7364	-84.0131	-84.5816	-83.3756	-82.2392	-80.7275	-77.1087	-72.1681	-64.834	-53.4682	-35.1265
none	#	1.03E+06	480423	378723	158643	103574	68117.6	49506.4	36572.7	26402.2	18591.5	12781.9	8904.3	6283.22	4437.34	3209.46	-48.0532	-59.7261	-78.8758	-80.6264	-82.2255	-83.81	-83.7329	-83.7047	-82.4909	-80.626	-77.1434	-72.3183	-64.8591	-53.4791	-35.1769
none	#	696768	495470	346289	160059	100410	66267.1	49419.6	36505.7	26494.9	18681.2	12729.5	8899.57	6286.05	4437.77	3207.51	-52.2059	-66.3875	-74.2153	-82.6176	-83.1201	-84.6429	-84.4566	-83.3774	-82.7304	-80.6403	-77.2555	-72.2274	-64.8604	-53.5053	-35.0441
none	#	897185	512130	342009	158652	101139	67656.1	49268.3	36437.1	26443.5	18819.1	12758.1	8919.5	6282.28	4431.91	3205.38	-44.8218	-61.7748	-74.3525	-81.3549	-83.2611	-83.7058	-83.8616	-83.5286	-82.7902	-80.7471	-77.0917	-72.0963	-64.7813	-53.4605	-35.1298
none	#	973982	512570	334398	155327	100260	66884	48604.8	36237	26376.9	18634.1	12814.2	8916.13	6287.46	4437.61	3206.16	-41.8826	-66.949	-73.0192	-81.0076	-82.6583	-84.3203	-83.8925	-83.7716	-82.1686	-80.5485	-76.996	-72.1976	-64.8678	-53.4976	-35.0858
none	#	771131	517964	352268	158037	101438	66583.7	49116.5	36384	26458.7	18607.9	12732.1	8931.8	6280.44	4436.25	3206.01	-52.2146	-61.0173	-65.5186	-82.1389	-82.1942	-83.7117	-83.8845	-83.378	-82.521	-80.6678	-77.238	-72.2759	-64.8792	-53.4814	-35.0889
none	#	881093	507897	366526	151816	101053	66210.7	49718.1	36585	26466.9	18651.3	12740	8903.34	6285.62	4434.85	3205.5	-64.9512	-65.4265	-71.6635	-80.5203	-83.0908	-84.0659	-83.5319	-83.49	-82.6127	-80.5678	-77.2842	-72.2538	-64.8709	-53.4593	-35.1526
none	#	926303	498530	376598	158340	101588	66776.2	48773	36454	26397.7	18650.2	12748.7	8911.71	6279.81	4434.9	3206.27	-39.0638	-62.5146	-73.5329	-81.4454	-82.4006	-83.8513	-84.1683	-83.2711	-82.4451	-80.6407	-77.1582	-72.2049	-64.8945	-53.5516	-35.1027
none	#	802385	495855	402460	158998	100584	66036.1	49142.4	36952.1	26452.6	18627	12781.6	8917.03	6285.97	4436.69	3204.78	-52.8221	-67.1486	-70.097	-80.2755	-82.4916	-83.6383	-83.8939	-82.99	-82.3658	-80.795	-77.3847	-72.135	-64.8612	-53.4956	-35.1002
none	#	905506	427943	347349	157748	101256	66017.6	48659	36641.3	26589.7	18707.9	12745.7	8909.88	6277.84	4435.91	3208.38	-49.1824	-65.8435	-69.4183	-81.5173	-82.6156	-83.5641	-84.2701	-83.4916	-82.4462	-80.3121	-77.2229	-72.1937	-64.9447	-53.4913	-35.0788
none	#	914457	536546	360190	156123	102474	67396.8	49458.8	36384.3	26470.2	18601.6	12792	8933.13	6281.45	4434.99	3208.99	-45.1856	-61.2731	-73.3031	-80.8517	-81.9336	-83.8111	-83.2084	-83.4592	-82.2771	-80.7616	-77.2552	-72.0938	-64.8713	-53.5056	-35.1294
none	#	894866	539159	420831	167008	102167	65553.8	49239	36468.2	26388.7	18638.7	12760.5	8911.35	6287.98	4431.93	3207.11	-41.5074	-47.117	-67.8812	-83.9559	-82.3849	-83.3986	-85.0347	-83.4398	-82.3326	-80.7202	-77.2089	-72.18	-64.8875	-53.5398	-35.1367
none	#	1.05E+06	481624	361711	160581	101294	67180.6	48870.3	36589.6	26556.9	18564.6	12762.7	8919.27	6276.72	4437.66	3203.62	-49.8184	-57.5871	-81.9015	-80.3366	-81.5384	-83.9182	-83.3194	-83.3592	-82.6137	-80.5909	-77.3605	-72.2267	-64.8406	-53.4755	-35.0846
none	#	864734	528834	390134	154808	101290	67218.5	49609.9	36648.2	26542.2	18604.8	12765.5	8923.37	6285.45	4434.24	3202.47	-46.0848	-61.4134	-75.437	-80.1553	-82.6143	-83.858	-83.8738	-83.5718	-82.3916	-80.8289	-77.1965	-72.2056	-64.8649	-53.5386	-35.0983
none	#	925961	497838	383938	156635	100811	66690.6	49179	36506.9	26430.5	18697.2	12776.9	8918.66	6285.47	4435.29	3206.72	-43.059	-64.5521	-76.9027	-80.9527	-82.3998	-84.3324	-84.129	-83.323	-82.1799	-80.7525	-77.2586	-72.159	-64.9104	-53.5128	-35.1303
none	#	739085	492771	393791	154257	100663	66985.7	48994	36255.6	26441.8	18638.9	12824.5	8898.58	6282.16	4434.99	3203.93	-52.5534	-60.97	-70.2355	-82.7122	-82.7926	-83.3118	-84.1836	-83.2422	-82.3296	-80.6996	-77.4658	-72.2316	-64.9154	-53.5161	-35.0802
none	#	853229	446204	344308	154294	99668.2	66755.9	48767.5	35653.8	26359.6	18641.7	12749.5	8923.63	6289.94	4436.54	3204.96	-50.9622	-66.1697	-76.4938	-80.926	-82.9732	-83.74	-84.0221	-83.4349	-82.3358	-80.6972	-77.1578	-72.1751	-64.8657	-53.5272	-35.1269
none	#	1.02E+06	445731	347278	158068	102267	66600.8	49216.8	36836.1	26485.9	18674	12786.1	8922.87	6281.88	4434.77	3207.69	-42.8877	-61.7758	-71.7501	-82.1579	-82.9724	-83.7069	-83.8917	-83.6772	-82.4457	-80.6507	-77.1196	-72.2243	-64.9023	-53.4895	-35.12
none	#	1.08E+06	470150	346524	155757	102069	66782.2	49166.5	36527.8	26344.7	18677.5	12738.7	8915.7	6277.63	4436.42	3204.58	-52.2469	-63.4013	-69.7003	-82.5392	-83.1979	-83.9822	-83.8491	-83.2971	-82.3948	-80.6107	-77.1884	-72.2526	-64.8945	-53.452	-35.1157
none	#	870974	512072	404697	154429	102137	66442.4	48938.1	36576.6	26397.5	18635	12781.1	8915.8	6277.95	4433.54	3208.21	-51.9198	-60.0326	-64.6626	-81.2892	-82.8076	-84.1416	-84.3309	-83.4345	-82.6348	-80.4489	-77.1505	-72.2031	-64.8341	-53.4801	-35.1335
none	#	964594	484178	328731	152852	102403	66571.2	48916	36639.2	26538.7	18657	12810.9	8893.81	6280.83	4435.3	3201.83	-38.9165	-67.7386	-73.7435	-81.0968	-84.7581	-83.3258	-83.6276	-83.6967	-82.34	-80.6138	-77.1059	-72.1888	-64.8505	-53.4774	-35.1643
none	#	809554	479980	341621	160917	102235	63895.8	48591.9	36718	26409.2	18614.3	12758.2	8910.45	6282.75	4438.74	3205.72	-47.3425	-69.8705	-69.024	-81.0834	-84.5105	-83.2929	-84.9369	-83.4222	-82.4785	-80.7765	-77.1739	-72.1287	-64.8666	-53.5021	-35.1333
none	#	883724	497341	410612	162090	100334	65871.2	49237.3	36622.4	26276.7	18620.5	12750.9	8919.43	6287.29	4440.36	3203.63	-60.9703	-64.7602	-68.6366	-79.2272	-81.8559	-83.9469	-83.7862	-83.4139	-82.2891	-80.7325	-77.0887	-72.1355	-64.8521	-53.5027	-35.0776
none	#	787321	429030	359072	159516	101417	67092.1	49515.9	36627.7	26479	18803.2	12770.4	8910.7	6293.96	4432.83	3205.99	-45.0217	-66.6217	-72.2224	-81.842	-83.4949	-84.0998	-83.8968	-83.687	-82.2937	-80.5644	-77.1533	-72.2195	-64.7398	-53.4866	-35.141
none	#	790273	487638	352315	156333	102133	66276.9	49384.4	36420.1	26320.4	18626.8	12761.6	8913.61	6286.26	4435.79	3207.04	-44.1803	-61.7159	-66.2491	-81.372	-83.2364	-84.18	-83.8113	-83.5747	-82.4902	-80.5763	-77.1139	-72.2724	-64.8538	-53.5106	-35.1301
none	#	915128	551842	381188	157345	102434	65951.4	49460.1	36622.4	26236.1	18704.4	12736.6	8909.59	6279.98	4432.93	3206.06	-51.7277	-66.3422	-73.5464	-81.482	-83.0643	-83.4279	-84.0988	-83.5458	-82.2124	-80.6735	-77.3445	-72.1866	-64.9001	-53.5074	-35.1525
none	#	718925	465980	345174	160097	101312	65929.9	49099	36511.8	26433.7	18606.9	12771.7	8919.19	6281.77	4435.83	3204.26	-53.8936	-59.7602	-69.8478	-82.3904	-82.1104	-84.3933	-84.1289	-83.4838	-82.0763	-80.637	-77.2765	-72.1768	-64.8685	-53.4696	-35.1268
none	#	955525	507515	405622	158934	101836	66254.4	49467.1	36803.4	26440.1	18639.3	12784.1	8914.07	6285.31	4436.35	3206.18	-46.8866	-58.5735	-76.0119	-81.4568	-83.867	-84.2605	-83.8088	-83.4492	-82.1735	-80.6464	-77.2364	-72.1839	-64.8669	-53.5505	-35.1356
none	#	880476	501285	375969	156630	100585	66479	49266.4	36645.9	26380.4	18685.2	12753.3	8920.87	6287.35	4434.37	3206.03	-57.4467	-59.4959	-77.0862	-81.216	-82.1325	-83.5716	-83.8064	-83.3633	-82.4479	-80.7112	-77.1465	-72.1915	-64.8499	-53.4746	-35.1311
none	#	756543	438988	352138	158453	101072	67433.4	49118.7	36580	26491.2	18654.6	12770.3	8921.64	6295.51	4433.14	3206.13	-47.4152	-68.1861	-78.178	-80.7863	-82.0646	-84.0717	-83.5031	-83.4761	-82.6192	-80.9477	-77.2495	-72.2339	-64.7769	-53.4692	-35.1211
none	#	648560	500372	435456	157612	100442	66011.3	49198.3	36633.3	26368.6	18678.7	12763	8909.23	6288.95	4435.83	3203.45	-43.9026	-63.5514	-73.8773	-80.3955	-82.201	-83.7309	-84.372	-83.1516	-82.7631	-80.7717	-77.2942	-72.2126	-64.9066	-53.5074	-35.1203
none	#	896454	473475	351471	159572	103773	65503.9	48971	36798.8	26355.6	18515.8	12739.3	8911.28	6282.07	4437.29	3205.32	-51.697	-64.2832	-75.9211	-81.4608	-82.9074	-83.5311	-84.2215	-84.0498	-82.6568	-81.0447	-77.1291	-72.1425	-64.8371	-53.5221	-35.1411
none	#	1.09E+06	454013	359140	152816	101537	66848.4	49151.2	36837.2	26330.8	18743.3	12722.6	8914.13	6290.08	4437.72	3204.46	-72.7857	-63.5305	-72.6162	-82.1843	-82.6862	-83.5552	-83.8002	-83.4721	-82.401	-80.7628	-77.084	-72.3015	-64.9256	-53.5033	-35.1357
none	#	931521	428875	348747	158995	100383	65763.8	48766.9	36682.1	26549.4	18781.5	12765.9	8909.8	6281.15	4435.62	3207.44	-52.2527	-58.7451	-74.4602	-80.4586	-83.1759	-84.1214	-84.0046	-83.4296	-82.278	-80.623	-77.2624	-72.1758	-64.8732	-53.4834	-35.047
none	#	711303	509708	348639	159486	103236	66594.6	48894.5	36572.7	26422.2	18604.3	12755.4	8926.04	6286.31	4433.41	3204.02	-39.9873	-65.2207	-77.5886	-82.0658	-82.7214	-84.0317	-84.2962	-83.1221	-82.6238	-80.6796	-77.1938	-72.2196	-64.8881	-53.487	-35.1487
none	#	897551	425234	372910	158644	100184	66652.9	49389.2	36516.6	26480.6	18707.4	12762.5	8913.67	6281.77	4434.96	3205.84	-49.6137	-63.0588	-68.6775	-82.1884	-83.088	-83.8743	-83.8935	-83.3847	-82.4703	-80.955	-77.2584	-72.1715	-64.8823	-53.4571	-35.1295
none	#	888251	527284	364157	155229	101516	66531.2	48994.4	36442.7	26420.7	18656.4	12741.8	8921.36	6286.59	4436.4	3206.54	-53.6566	-65.5718	-67.3968	-81.4588	-83.5865	-83.8307	-84.147	-83.6044	-82.3955	-80.7115	-77.1751	-72.1729	-64.8299	-53.4808	-35.1498
none	#	832031	502535	368301	157458	101428	66760.6	49565.3	36368.1	26425.9	18729.6	12775.7	8914.05	6281.36	4434.93	3204.97	-55.6022	-68.5454	-77.7099	-80.1473	-82.422	-83.9986	-84.067	-83.5206	-82.5944	-80.3904	-77.2027	-72.1854	-64.8545	-53.4975	-35.0833
none	#	1.02E+06	505347	361740	163046	100367	66029.1	48640.2	36645	26323.3	18821.3	12768	8919.31	6272.79	4433.23	3204.53	-47.4079	-59.015	-67.9423	-79.9048	-82.9922	-83.8292	-84.5068	-83.43	-82.4198	-80.372	-77.0966	-72.146	-64.7756	-53.534	-35.132
none	#	837578	498293	382244	154279	99125	65807.9	48783.5	36185.6	26526.4	18640.2	12782.8	8909.45	6280.25	4434.38	3209.05	-49.1194	-63.9204	-72.9639	-80.8362	-83.4967	-84.2693	-84.1294	-83.0635	-82.6323	-80.7583	-77.2128	-72.2111	-64.8888	-53.504	-35.1369
none	#	775077	463632	394629	158614	100411	66688.3	48901.5	36529	26423.1	18598.4	12770.8	8936.13	6287.55	4434.64	3206.22	-38.9098	-65.8495	-83.2224	-81.4255	-82.3505	-84.1655	-84.0557	-83.4744	-82.3751	-80.3452	-77.2638	-72.1968	-64.8515	-53.4961	-35.1293
none	#	851521	481923	362419	158856	100932	65894.7	48758.5	36553	26489.9	18712.6	12742.1	8927.21	6282.15	4436.07	3204.82	-39.1651	-65.7716	-72.624	-81.216	-83.022	-83.9369	-83.6188	-83.6385	-82.3413	-80.9132	-77.2231	-72.2025	-64.8321	-53.5292	-35.0874
none	#	644828	468001	376372	156915	100585	67052.8	49490.5	36652.7	26447.2	18639.8	12778.3	8900.28	6290.79	4435.66	3205.53	-45.0026	-64.315	-69.5244	-79.2682	-82.8773	-84.5056	-83.4315	-83.5672	-82.2899	-80.7583	-77.2337	-72.1659	-64.7977	-53.5208	-35.123
none	#	1.03E+06	426502	359750	154664	102401	66045.8	48825.4	36795	26344.7	18626.1	12753.6	8918.86	6285.06	4437.25	3205.95	-46.0382	-58.2493	-68.3789	-82.1503	-82.703	-83.6667	-83.7505	-83.122	-82.3978	-80.524	-77.1254	-72.2475	-64.8341	-53.4697	-35.0213
none	#	727361	482964	388566	160233	101050	66121.9	48981.1	36596.5	26331	18657.4	12754.1	8916.9	6275.57	4437	3205.17	-49.4139	-69.9884	-70.5765	-80.8787	-82.8275	-83.845	-84.3036	-83.5088	-82.405	-80.75	-77.2162	-72.2177	-64.9213	-53.4733	-35.1529
none	#	954811	552909	362937	157679	98970.8	65629.9	49402.3	36671.9	26437.9	18632.8	12761.1	8910.68	6284.1	4433.33	3206.88	-58.0008	-64.7961	-71.2266	-79.9553	-83.0587	-83.5335	-84.0819	-83.5153	-82.5079	-80.5605	-77.2329	-72.1916	-64.8671	-53.4771	-35.1239
none	#	884659	510307	382037	161840	101113	66780	49082.2	36845.5	26338.7	18718.8	12770.8	8907.87	6282.57	4437.8	3205.99	-49.1353	-65.9848	-72.4763	-80.9251	-83.1494	-83.9338	-83.6717	-83.314	-82.2863	-80.5764	-77.266	-72.2444	-64.9457	-53.562	-35.1355
none	#	817740	499090	362612	154408	102450	66415.2	49844.5	36340	26383.7	18677.3	12771.5	8919.74	6283.17	4438.66	3204.19	-51.6379	-61.9584	-76.1526	-80.81	-83.0123	-84.5495	-83.604	-83.7596	-82.0426	-80.657	-77.2106	-72.2403	-64.8161	-53.5046	-35.1426
none	#	772426	413933	349514	158227	100919	66449	49133.9	36669	26405.3	18540.5	12771.4	8921.84	6287.01	4434.78	3204.32	-50.0396	-57.9374	-69.8793	-81.3053	-83.6976	-83.9574	-84.7699	-83.5073	-82.294	-80.573	-77.1121	-72.1666	-64.7665	-53.4694	-35.1904
none	#	781008	468373	358328	159145	101067	66467.3	49300.1	36515.7	26361.4	18673.9	12800.7	8924.16	6288.42	4433.24	3205.08	-43.8745	-62.242	-65.5547	-80.7352	-83.6712	-83.6763	-83.7912	-83.6753	-82.3009	-80.5505	-77.2579	-72.201	-64.856	-53.4864	-35.0989
none	#	836077	495520	351898	156435	102976	66756.4	49195.4	36701.9	26448.5	18611.3	12747.9	8917.2	6290.78	4432.63	3204.64	-51.6424	-60.6937	-70.7701	-81.754	-82.9162	-84.3501	-84.1897	-83.3631	-82.5782	-80.9807	-77.2573	-72.2452	-64.9524	-53.503	-35.1089
none	#	981645	461469	321621	158215	101396	66308.5	49025	36583.6	26607.7	18622.2	12732.5	8912.84	6275.01	4435.7	3208.51	-54.6213	-70.259	-67.628	-80.407	-82.2312	-83.58	-83.8662	-83.5989	-82.4201	-80.9345	-76.9503	-72.1644	-64.8126	-53.5	-35.1422
none	#	991760	542591	391993	160243	101785	66686.4	49538.8	36633.9	26376.2	18544.1	12773.3	8907.23	6282.78	4434.23	3206.39	-37.0639	-63.0525	-72.0909	-80.2657	-84.7876	-83.5997	-83.8399	-83.2268	-82.7478	-80.5988	-77.1832	-72.1728	-64.7784	-53.531	-35.1061
none	#	883941	460130	360864	159086	101165	66729.2	49124.5	36316.5	26562.3	18675.3	12785.3	8915.12	6288.23	4437.81	3211.21	-49.7136	-66.0005	-74.4399	-79.8306	-82.8208	-84.9751	-83.6905	-84.2341	-82.4743	-80.7125	-77.0207	-72.1153	-64.8298	-53.4678	-35.1698
none	#	1.10E+06	468253	322354	159209	102811	66862.7	49423.4	36547.2	26347.1	18668.5	12750.8	8915.22	6267.78	4436.98	3205.81	-47.9209	-67.097	-72.1023	-82.0847	-82.0358	-84.523	-84.0177	-83.5773	-82.4137	-80.2379	-77.1534	-72.1831	-64.8454	-53.5262	-35.1357
none	#	895100	431029	353663	165855	102599	66530.6	49109	36594.2	26403.5	18524	12763.8	8922.65	6279.62	4435.27	3206.02	-61.0905	-59.7403	-68.674	-81.7055	-82.0107	-83.9855	-83.7136	-83.4028	-82.282	-80.8267	-77.2397	-72.2274	-65.0642	-53.5022	-35.1319
none	#	849984	517201	402973	156585	103395	66566.8	49330.2	36572.3	26447.2	18639	12733.7	8903.02	6272.1	4438.01	3206.53	-44.3715	-60.9673	-76.3295	-81.6516	-82.2187	-83.5915	-83.5968	-83.5319	-82.5077	-80.3335	-77.1078	-72.2081	-64.7662	-53.5072	-35.1937
none	#	960550	439391	341531	158832	102280	66685.8	49367.4	36459.6	26373.1	18574.1	12742.7	8919.86	6282.06	4435.93	3206.15	-51.8078	-63.0134	-72.044	-81.0762	-82.4729	-83.4579	-83.6089	-83.3031	-82.3395	-80.7525	-77.5634	-72.1865	-64.8915	-53.4896	-35.139
none	#	874438	538278	383773	161842	101371	66309.7	48946	36639.2	26411.9	18599.2	12754.9	8912.47	6284.41	4433.6	3202.79	-45.8668	-67.1969	-71.8036	-82.901	-83.8018	-84.0216	-83.8512	-83.8461	-82.8217	-80.8453	-77.2634	-72.2189	-64.8333	-53.5177	-35.2952
none	#	828273	496349	412867	161758	103634	67169.1	49186.6	36635.2	26389.1	18643.9	12754	8938.48	6291.13	4432.95	3205.53	-49.1347	-55.7805	-62.7313	-84.1919	-82.596	-83.0602	-84.0402	-83.4473	-82.3115	-80.7661	-77.0715	-72.2051	-64.8346	-53.3964	-35.1298
none	#	820122	607717	366563	157605	102463	66459.8	49046.7	36648.1	26396.9	18741.1	12751.6	8920.64	6297.93	4431.88	3205.91	-47.7232	-69.2001	-78.8235	-81.4747	-83.5025	-84.1631	-83.8258	-84.0925	-82.581	-80.7166	-77.0637	-72.203	-64.8757	-53.5052	-35.1761
none	#	995368	452610	385977	159236	102178	66368.2	48856.6	35876	26361.7	18733.5	12779.8	8903.73	6283.34	4437.02	3203.51	-49.5726	-65.4573	-64.7383	-79.9046	-83.1765	-83.6572	-83.9159	-83.9893	-82.5786	-80.7287	-77.0717	-72.1747	-64.8768	-53.5362	-35.14
none	#	718446	552631	445466	165659	99343.1	66813.6	49819.5	36567.7	26301.4	18574.4	12721.9	8913.36	6288.6	4433.7	3206.15	-51.0332	-58.2151	-73.3727	-79.9396	-83.5816	-83.9692	-83.2997	-83.2284	-82.2916	-80.6153	-77.3793	-72.1307	-64.8373	-53.4254	-35.1382
none	#	990064	493875	377698	154789	100455	66660	49075	36703.3	26223.3	18621.7	12806.1	8920.05	6284.83	4435.12	3206.3	-33.2153	-69.4161	-78.9581	-80.2463	-82.8427	-83.7734	-83.1711	-82.693	-82.6629	-80.7351	-77.1023	-72.2326	-64.903	-53.4946	-35.1482
none	#	837080	423509	329140	162145	101233	67045.3	49345.9	36588.7	26445.9	18607.4	12760.1	8910.69	6289.18	4437.43	3205.18	-63.5568	-65.2492	-67.3106	-81.1397	-82.4471	-84.0551	-83.9441	-83.431	-82.3198	-80.6933	-77.1611	-72.1295	-64.7565	-53.5139	-35.1375
none	#	859129	541264	429165	155841	102126	66531.5	48828	36752.1	26485.6	18730.4	12758.3	8914.54	6281.98	4437.88	3205.37	-68.0755	-64.9265	-73.4054	-81.475	-83.8832	-83.7415	-83.9225	-83.4439	-82.5092	-80.1977	-77.2694	-72.1786	-65.0142	-53.4654	-35.1235
none	#	821914	478435	369722	160956	100638	66307.4	49403.8	36669.1	26554.9	18674.4	12778.9	8917.59	6280.59	4435.75	3205.87	-41.9396	-63.7357	-73.5771	-81.7686	-81.8037	-83.3737	-83.5956	-83.764	-82.2516	-80.4078	-77.1556	-72.1332	-64.8672	-53.4673	-35.1019
none	#	857885	487762	337155	159283	102696	67817.8	49120.7	36911.8	26432.9	18689.5	12833.8	8923.32	6286.49	4435.83	3207.37	-46.4966	-67.4461	-75.6683	-81.0157	-82.3504	-83.8283	-83.8226	-83.7299	-82.3626	-80.4897	-77.2339	-72.1961	-64.8857	-53.517	-35.1116
none	#	791773	447426	342445	152614	100727	65914.7	48888.4	36849.9	26473.4	18548.1	12764.1	8914.65	6289.1	4434.73	3208.06	-39.881	-66.9249	-71.0687	-80.6584	-82.7812	-83.7679	-84.3309	-83.4302	-82.4236	-80.4912	-77.2038	-72.2145	-64.9594	-53.4966	-35.0808
none	#	719225	464729	357787	152498	102902	66398	49053.7	36651.6	26471.6	18669.9	12783	8904.58	6279.82	4436.13	3203.76	-43.6888	-63.034	-66.2322	-81.3375	-84.7441	-83.9263	-84.4008	-84.0252	-82.3888	-80.816	-77.3153	-72.2045	-64.8568	-53.515	-35.0702
none	#	995274	442041	351107	154707	100920	66677.4	48996.4	36554.5	26569.4	18769.5	12819.6	8916.18	6289.13	4434.96	3203.83	-47.3232	-70.7877	-74.6141	-81.4521	-82.9914	-84.4217	-83.8656	-83.6434	-82.4908	-80.6708	-77.0349	-72.1876	-64.8948	-53.4872	-35.2575
none	#	761501	470253	363996	159293	100498	66009	48611.9	36691.5	26409.3	18694.7	12755.1	8921.77	6284.42	4435	3205.73	-43.9271	-61.5566	-72.8733	-81.87	-82.6589	-83.8792	-83.8989	-83.7344	-82.5797	-80.6539	-77.2146	-72.2101	-64.9031	-53.4792	-35.1365
none	#	903186	486326	344267	156355	100846	66602.4	49333.4	36904.9	26341.7	18688.8	12773.3	8908.74	6287.34	4437.88	3206.14	-42.69	-67.9858	-76.6792	-81.0456	-82.2139	-84.1187	-84.4921	-83.7929	-82.6149	-81.0342	-77.3139	-72.2182	-64.8432	-53.5078	-35.1402
none	#	873430	403477	343658	157118	101898	66189.3	48819.9	36586.2	26217.6	18685.7	12749.5	8914.21	6289.4	4436.64	3203.72	-57.4148	-61.5523	-68.1757	-80.7099	-84.103	-84.7656	-84.1835	-83.4974	-82.5154	-80.5699	-77.2157	-72.2053	-64.8318	-53.4987	-35.0972
none	#	792225	482449	405314	158875	102336	66448.3	49437.9	36580.3	26296.4	18737.9	12744.7	8923.89	6279.44	4433.51	3205.14	-50.4562	-65.8155	-74.4893	-79.8196	-82.8208	-83.3565	-84.096	-83.4334	-82.1559	-80.4864	-77.2062	-72.2986	-64.8265	-53.4821	-35.1248
none	#	952068	461866	367921	160489	101296	66292.1	49259.5	36555.9	26437.8	18775	12772.6	8911.99	6302.32	4435.57	3205.29	-48.8958	-57.1241	-80.4654	-81.9082	-82.5398	-83.5919	-83.8258	-83.3252	-82.5897	-80.821	-77.2037	-72.1447	-64.9452	-53.4709	-35.1481
none	#	1.00E+06	465529	331225	157923	101864	67067.4	49329.7	36844.2	26454.2	18629.3	12783.1	8913.76	6284.84	4436.72	3202.33	-42.7145	-64.3456	-76.0164	-81.7938	-83.0145	-84.5345	-84.4145	-83.338	-82.3863	-80.6188	-77.2595	-72.1455	-64.8658	-53.5137	-35.1241
none	#	789472	471572	384162	156438	101954	66654.4	48914	36611.3	26342.7	18598.9	12694.1	8915.54	6286.98	4436.43	3203.19	-58.0408	-59.7191	-65.7694	-81.6578	-83.1604	-83.7185	-84.2711	-83.5124	-82.6147	-80.6952	-77.1292	-72.2016	-64.8395	-53.4809	-35.1049
none	#	938453	511009	385003	156200	102784	67055.9	49283.8	36799.2	26541.7	18719	12765.4	8917.79	6281.54	4438.61	3206.48	-66.0841	-71.0554	-72.3803	-80.1729	-83.5551	-83.8151	-83.8614	-83.5673	-82.221	-80.601	-77.1396	-72.1686	-64.8059	-53.4643	-35.0671
none	#	653350	470262	385659	159623	103219	66725.2	48526.7	36168.8	26408.9	18657	12776.3	8916	6285.01	4436.2	3205.92	-38.736	-59.6806	-67.5233	-83.0672	-82.317	-83.5918	-84.2203	-83.3303	-82.3492	-80.67	-77.3552	-72.0818	-64.8762	-53.4737	-35.1925
none	#	772343	548212	388036	158798	100870	66536.2	49259.8	36574	26480.7	18767.6	12788.7	8907.08	6288.51	4436.72	3203.77	-37.0979	-61.2896	-69.6482	-82.8735	-82.4703	-83.3705	-83.6672	-83.6475	-82.2996	-80.4758	-77.181	-72.1562	-64.9197	-53.5048	-35.1543
none	#	753962	451176	368150	156498	102198	66956.4	49593.2	36489	26233.1	18638.3	12749.1	8915.18	6287.45	4436.48	3200.53	-48.3731	-65.3406	-67.6592	-81.2191	-83.1983	-84.0101	-84.0585	-83.4162	-82.2827	-80.6572	-76.9538	-72.1496	-64.7575	-53.5191	-35.0953
none	#	709211	449215	397151	164899	99800.1	66276.8	48760.3	36454.8	26340.3	18745.7	12738.9	8918.95	6292.28	4440.31	3205.14	-50.7027	-58.6925	-70.2954	-82.1117	-83.6698	-83.6517	-83.7569	-83.4234	-82.167	-80.6239	-77.2644	-72.2262	-64.8621	-53.4831	-35.165
none	#	917225	463419	407930	159004	101330	68285.4	48777.1	36782.2	26594.4	18640.3	12779.1	8917.91	6279.91	4436.75	3202.09	-53.74	-63.5276	-69.2273	-80.8024	-83.374	-83.9879	-84.1972	-84.1769	-82.2853	-80.6983	-77.1192	-72.1973	-64.8874	-53.4871	-35.1872
none	#	993712	458718	385521	157437	101235	66298.6	48438.3	36572.2	26339.2	18540.4	12785.3	8917.13	6299.63	4435.88	3206.47	-42.4029	-61.911	-71.1629	-79.858	-82.8635	-83.3988	-83.6641	-83.6476	-82.3708	-80.5716	-77.2747	-72.1248	-64.9506	-53.5518	-35.1402
none	#	1.08E+06	506425	367376	158370	103047	66096.7	48794.2	36592	26378.4	18657.1	12765.4	8909.43	6288.55	4436.67	3202.56	-39.1182	-66.8179	-71.4283	-78.9804	-82.0852	-83.9578	-83.7128	-83.3423	-82.4533	-81.1131	-77.187	-72.183	-64.699	-53.4913	-35.1217
none	#	873528	442531	379127	155399	101445	66419.6	49647.1	36485.3	26390.5	18613.7	12756.1	8930.4	6280.6	4436.97	3201.76	-60.4976	-66.944	-80.0991	-80.698	-82.3012	-83.7704	-83.8389	-83.7742	-82.7412	-80.3469	-77.2365	-72.2481	-64.9932	-53.5322	-35.0852
none	#	1.03E+06	456072	332975	160342	101916	66259.1	49343.7	36615.4	26317.7	18706.4	12814.2	8915.97	6282.58	4439.12	3204.35	-52.3435	-66.1453	-69.9345	-80.4639	-82.9279	-83.3611	-84.1829	-83.6496	-82.3351	-80.6563	-77.0639	-72.2397	-64.8703	-53.5309	-35.1171
none	#	895068	484874	349639	154856	103857	66926.8	48580.7	36092.9	26458.2	18657.8	12835	8900.78	6274.36	4429.15	3195.18	-47.5562	-73.0598	-71.968	-81.6255	-82.4942	-83.5745	-83.4673	-84.0464	-82.3106	-80.5838	-77.1089	-72.241	-64.8338	-53.5456	-35.1251
none	#	718094	465766	361800	157273	102289	65843.7	49323.4	36302.9	26437.4	18645.8	12721.2	8909.39	6276.05	4427.39	3198.08	-60.0292	-55.7413	-56.9398	-82.3687	-83.4616	-83.7484	-83.9108	-84.0221	-82.408	-80.7335	-77.3242	-72.3183	-64.8804	-53.5167	-35.1145
none	#	777295	470979	356723	153407	100417	66754.7	48575.7	36302.2	26108.8	18616.8	12743.8	8904.47	6267.57	4429.87	3203.1	-52.7464	-64.6824	-72.081	-80.1436	-82.7628	-83.8853	-83.4909	-83.2882	-83.0557	-80.5366	-77.381	-72.1213	-64.774	-53.4875	-35.1902
none	#	983250	486073	350196	153221	102413	66758.9	49457.7	36593.5	26241.6	18570.7	12749.8	8892.74	6279.85	4428.62	3202.88	-59.9502	-64.5394	-71.7406	-79.7993	-82.7964	-83.8099	-84.1329	-83.4571	-82.1391	-80.4785	-77.2709	-72.1838	-64.8453	-53.5	-35.1096
none	#	1.01E+06	457804	365523	162174	99243.1	66325.8	49040.7	36834.8	26256.3	18637.4	12708.9	8907.28	6274.1	4430.82	3194.41	-48.0926	-61.0642	-67.7031	-81.6445	-82.843	-82.8206	-83.9497	-83.1693	-82.4366	-80.654	-77.1296	-72.1914	-64.9404	-53.5229	-35.1062
none	#	757313	421776	383895	162875	101475	66659	49224.9	36240.4	26342.7	18692.4	12746.4	8884.28	6273.15	4434.26	3199.78	-48.4788	-68.4514	-71.6677	-80.5161	-83.3894	-83.2032	-83.7985	-83.9855	-82.6379	-80.5734	-77.2394	-72.1583	-64.9071	-53.6039	-35.1299
none	#	844244	442064	404443	157323	104216	65617.9	49065.1	36561.6	26363.8	18628.1	12728.2	8902.59	6270.09	4426.66	3200.5	-46.0817	-59.3624	-73.9487	-82.2083	-83.1481	-83.3763	-83.6569	-83.1139	-82.4675	-80.5391	-77.2497	-72.1705	-64.8908	-53.4617	-35.1561
none	#	802363	413158	414923	156130	100688	66388.7	48485.5	36854.3	26413.6	18656.8	12781.8	8893.95	6271.57	4425.12	3198.99	-41.9246	-60.2203	-75.876	-83.4129	-82.2234	-83.6997	-83.3624	-83.7541	-82.5659	-80.6819	-77.1471	-72.145	-64.8848	-53.5135	-35.1378
none	#	837517	475072	388296	158410	100949	66473.2	49397.8	36479.8	26231.6	18607.3	12763	8892.17	6269.92	4432.77	3193.19	-40.8672	-60.1122	-82.414	-80.6905	-82.6876	-84.1721	-83.6671	-83.4082	-81.8247	-80.6446	-77.2914	-72.2439	-64.8782	-53.5196	-35.1362
none	#	839268	470381	354861	155183	101644	66530.1	49321	36683.5	26496	18612.2	12738.2	8904.02	6284.6	4428.43	3201.08	-40.2638	-60.5075	-74.1732	-82.7315	-83.7553	-84.5336	-83.6593	-83.4073	-82.8641	-80.7087	-77.2509	-72.276	-64.8764	-53.4868	-35.0988
none	#	946220	446809	374945	154948	100363	65976	49309.4	36780.2	26466.8	18678.9	12798.5	8908.41	6281.31	4430.33	3203.06	-30.785	-66.2646	-74.734	-80.4936	-82.5473	-84.6196	-82.9335	-83.1516	-82.5588	-80.7638	-77.4478	-72.1517	-64.7951	-53.4554	-35.1318
none	#	1.14E+06	499765	370263	158166	102040	66581.5	49192.9	36413.5	26357.4	18680.9	12772.7	8905.05	6273.86	4429.37	3199.12	-65.5392	-55.5975	-67.0197	-81.6686	-83.8684	-84.6033	-83.6694	-83.5621	-82.5246	-80.5368	-77.34	-72.2964	-64.8399	-53.4424	-35.1514
none	#	952049	468208	386047	158822	103986	65645	49150.1	36806	26259.4	18670.2	12808.6	8904.99	6273.33	4431.51	3202.36	-31.1914	-67.9929	-66.0794	-81.587	-82.5038	-83.7486	-84.5488	-83.4721	-82.452	-80.6794	-77.2654	-72.2036	-64.7857	-53.4837	-35.1038
none	#	815509	506248	395003	158449	103898	66185.3	49255.2	36429.7	26393.6	18561.6	12756.4	8897.06	6266.73	4429.54	3202.34	-51.1169	-70.1891	-67.6275	-82.3429	-82.3588	-84.137	-84.1991	-83.0521	-82.3793	-80.8338	-77.2196	-72.1177	-64.8743	-53.4774	-35.1803
none	#	660060	530676	357383	152786	104424	66840.4	48583.8	36644.9	26271.9	18686.6	12742	8911.37	6275.75	4424.71	3198.62	-48.4537	-62.407	-73.7219	-80.1549	-84.1282	-83.5399	-83.9923	-82.6577	-82.0204	-80.6945	-77.2457	-72.2569	-64.9223	-53.5187	-35.1117
none	#	1.12E+06	426290	368865	168532	101850	65804.5	49017.1	36333.4	26493.8	18653.5	12758.6	8933.32	6278.62	4425.68	3201.56	-27.9355	-70.9419	-66.4444	-81.2133	-82.8345	-83.2736	-83.9292	-83.4161	-82.3198	-80.548	-77.2148	-72.2982	-64.7883	-53.4654	-35.113
none	#	773736	467762	354270	169349	100170	66202.3	48601.6	36894.1	26296.7	18661.9	12769.3	8906.14	6282.01	4431.43	3196.38	-49.8586	-65.5878	-64.9771	-82.0024	-84.2824	-83.4174	-83.2956	-83.3104	-82.4186	-80.5976	-77.2215	-72.2079	-64.8901	-53.4546	-35.1045
none	#	839136	501432	365982	156763	100261	67879.7	49258.9	36548.9	26346.5	18638.1	12795.4	8904.93	6275.68	4423.51	3198.39	-51.1032	-62.2872	-70.6748	-82.0703	-81.4775	-84.7626	-84.3489	-84.1839	-82.2552	-80.5641	-77.2754	-72.2114	-64.8774	-53.5255	-35.1558
none	#	755363	566161	385606	154998	101611	66339.8	48945.6	36478.1	26275.8	18632.9	12748.5	8908.64	6275.16	4429.09	3210.9	-53.5676	-63.7281	-72.5487	-81.9683	-82.9553	-83.8242	-83.6156	-82.9513	-82.0137	-80.5756	-77.1318	-72.1411	-64.8283	-53.4741	-35.0908
none	#	954480	471056	339080	155582	102472	66589.8	49204.1	36561	26533.5	18649.7	12756.1	8906.18	6278.25	4426.5	3206.42	-37.0029	-58.0857	-70.7627	-80.9749	-82.7579	-83.7017	-83.9718	-83.401	-82.5018	-80.6252	-77.199	-72.2055	-64.8427	-53.5202	-35.0445
none	#	983316	505695	356082	157685	99898.2	66937.8	49546.9	36454.5	26461.9	18653.6	12684.3	8901.8	6280.37	4424.82	3198.97	-59.1937	-59.4988	-73.8833	-80.3393	-83.566	-83.4591	-84.3313	-83.0912	-82.7474	-80.6364	-77.2406	-72.2791	-64.8851	-53.5469	-35.1355
none	#	889340	417894	357061	156230	102558	66543.5	49287.4	36679.6	26563.1	18558.3	12768	8898.63	6273.47	4426.51	3199.13	-52.3601	-60.6911	-64.7314	-81.3359	-83.0758	-83.628	-84.2547	-83.4744	-82.3186	-80.8797	-77.2873	-72.2187	-64.8333	-53.5205	-35.1334
none	#	764923	465448	334618	156270	100841	66482	49455.1	36536.5	26219.3	18660	12713.9	8905.16	6278.48	4431.16	3196.35	-56.7404	-62.712	-76.2158	-79.8781	-83.9271	-83.399	-83.4599	-83.8993	-82.0792	-80.6067	-77.1672	-72.2179	-64.8866	-53.4944	-35.101
none	#	724406	426828	384433	161926	104801	66284.6	48682.2	36364.7	26343.3	18597	12755.2	8897.79	6281.28	4426.41	3196.23	-41.45	-66.5764	-71.1545	-79.9084	-82.9787	-83.9532	-83.4924	-83.3258	-82.4311	-80.4618	-77.3461	-72.2267	-64.8682	-53.416	-35.1269
none	#	836664	519179	377737	159961	100441	68059.9	48914.2	36876.7	26378	18704.5	12725.6	8885.79	6284.41	4424.27	3199.63	-62.4913	-64.5025	-73.9613	-80.5225	-83.1015	-85.4976	-83.4848	-83.9341	-82.439	-80.8039	-77.3584	-72.2069	-64.9006	-53.5062	-35.0789
none	#	894459	429122	341477	149929	99910.3	65643.5	48909.8	36630.1	26262.6	18610.9	12731.6	8907.29	6277.23	4422.61	3197.8	-45.9047	-66.9344	-74.5817	-75.1133	-84.4436	-83.3848	-84.0534	-83.246	-82.4762	-80.545	-77.1415	-72.2285	-64.865	-53.5363	-35.1416
none	#	1.66E+06	476438	362099	159164	102227	65312.8	48871.2	36352	26195.4	18595.5	12750.6	8901.94	6282.71	4428.73	3197.46	-35.9502	-60.4132	-63.9758	-80.47	-82.6111	-83.9046	-84.6545	-82.8832	-82.209	-80.7584	-77.0947	-72.102	-64.8357	-53.4702	-35.2153
none	#	805035	472883	393486	155378	99992.3	65944.5	48667.7	36690.8	26492.8	18619	12722.8	8897.41	6272.81	4433.59	3202.16	-53.6868	-60.1309	-73.0118	-83.6472	-82.6177	-83.0856	-84.0716	-83.7004	-82.6113	-80.7898	-77.1089	-72.2942	-64.857	-53.4506	-35.167
none	#	885513	475233	330996	162382	101578	67516.8	49415.8	36710.3	26424.3	18667.5	12748.7	8903.31	6281.43	4434.18	3196.52	-50.4754	-65.2095	-70.6879	-81.1064	-82.6329	-84.3027	-83.8118	-83.4632	-82.5747	-80.5013	-77.3499	-72.1942	-64.884	-53.5808	-35.3562
none	#	814112	543726	376259	156469	100892	66477.7	49052.6	36365.4	26299.4	18625.1	12766.8	8904.21	6271.14	4425.35	3202.58	-41.3963	-67.5694	-73.0658	-82.062	-81.8556	-83.6177	-83.9711	-83.4215	-82.5141	-80.6696	-77.1935	-72.1395	-64.7782	-53.5424	-34.9742
none	#	971161	434449	334592	154391	102592	65800.1	48956.9	36722	26361.8	18671.4	12807.1	8898.02	6270.98	4427.51	3197.75	-59.232	-69.4394	-75.4209	-80.1659	-82.8631	-83.0274	-83.6906	-83.4874	-82.254	-80.7784	-77.3084	-72.2143	-64.8863	-53.5107	-35.1412
none	#	797335	524575	378444	156476	100546	66530	49348.1	36729.9	26395.7	18693.9	12765.5	8909.8	6275.68	4428.63	3197.39	-56.6619	-57.7327	-72.7588	-82.6531	-81.8256	-83.7056	-83.5161	-82.8221	-82.6202	-80.5586	-77.3476	-72.28	-64.8896	-53.4747	-35.1023
none	#	990551	427319	337025	160609	100955	66868.9	48574	36539.9	26290.2	18652.2	12755.7	8904.93	6274.42	4427.61	3204.95	-52.1444	-60.4617	-70.6153	-78.9012	-83.5251	-84.3364	-83.898	-83.7814	-82.2559	-80.9333	-77.232	-72.2716	-64.8784	-53.4482	-35.1591
none	#	734212	524384	369076	162050	101713	65299.5	49251.6	36585.4	26440.9	18601.5	12739.4	8885.64	6282.78	4422.96	3198.28	-38.1482	-63.1851	-68.3103	-83.1775	-83.531	-83.678	-84.1268	-83.1585	-82.2017	-80.4654	-77.2218	-72.1404	-64.8344	-53.5163	-35.1397
none	#	917055	508231	376830	158459	100160	67608.6	48499.6	36580.5	26457.5	18686	12738	8893.25	6265.22	4431.03	3200.17	-42.0704	-66.926	-73.0826	-82.4153	-83.712	-83.6496	-84.5077	-84.1707	-82.7197	-80.6458	-77.2066	-72.1926	-64.9835	-53.504	-35.2387
none	#	1.06E+06	478166	346249	155429	99475.7	64508.4	49536.4	36768.5	26347.4	18617.7	12737.4	8901.93	6275.19	4427.48	3199.13	-35.3102	-61.0933	-72.0306	-80.1986	-83.8834	-83.4855	-84.135	-83.8585	-82.4105	-80.8259	-77.2811	-72.1675	-64.8455	-53.5053	-35.182
none	#	872872	507983	335544	157282	99632.9	66435.7	49825.8	36260.1	26327.5	18620.3	12754.5	8906.96	6277.52	4426.7	3200.19	-49.4337	-62.4116	-60.9146	-82.1493	-83.1899	-83.4304	-83.7547	-83.3505	-82.5441	-80.6917	-77.1251	-72.183	-64.927	-53.5121	-35.0894
none	#	876677	460439	366780	156648	100814	66410.6	49158.8	36952.3	26128.7	18699.2	12768.7	8915.99	6267.28	4429.91	3199.08	-49.4953	-59.645	-70.8447	-81.0072	-83.3237	-83.9712	-83.3052	-83.4284	-82.7515	-80.5931	-77.1421	-72.2497	-64.9647	-53.5451	-35.1748
none	#	871120	416531	387741	159220	101965	66625	49476.2	36317.5	26279.2	18661	12741.7	8913.87	6276.26	4426.2	3193.87	-49.785	-65.1103	-70.0854	-81.6564	-82.1866	-83.7729	-83.7193	-83.2919	-82.5879	-80.51	-77.2189	-72.1553	-64.8859	-53.4894	-35.0752
none	#	767773	479973	369736	163617	101013	65899.8	49022.6	36516.9	26299.2	18614.3	12761.3	8895	6273.09	4423.72	3198.24	-40.9679	-55.6319	-71.8902	-81.3283	-82.5731	-83.5541	-83.7643	-83.4115	-82.6607	-80.6468	-77.1284	-72.2196	-64.8269	-53.4489	-35.2602
none	#	739931	515910	402869	158956	100617	65790.9	48870.8	36384.4	26331	18678.7	12821.7	8892.34	6276.06	4428.65	3201.61	-39.7487	-59.8285	-77.471	-81.2856	-82.9505	-83.7058	-83.571	-83.1778	-82.6847	-80.5434	-77.3676	-72.2089	-64.8499	-53.5021	-35.1539
none	#	813607	412498	353476	161277	102289	66326.3	49009.6	36475.8	26456.2	18682.6	12792	8891.7	6271.86	4427.38	3198.51	-44.5102	-62.8502	-71.7891	-81.1845	-82.5861	-83.6275	-83.5848	-83.5059	-82.2057	-80.6507	-77.3591	-72.2667	-64.8979	-53.5368	-35.1295
none	#	877796	508705	356505	157987	99689	66347.8	48455.5	36444	26246.2	18656.3	12788.6	8911.36	6282.13	4428.94	3201.44	-56.2838	-60.4333	-73.3256	-81.3037	-82.5374	-83.573	-84.5	-83.7134	-82.7473	-80.5214	-77.3158	-72.1215	-64.935	-53.5636	-35.0274
none	#	761085	447859	346200	159702	101388	66484.6	49928.7	36641.1	26346.6	18734.1	12727.3	8885.35	6273.05	4428.72	3198.23	-56.8921	-64.0651	-76.8045	-80.2185	-84.1661	-83.5917	-83.9402	-83.7104	-82.2258	-80.6012	-77.2135	-72.1162	-64.8322	-53.5304	-35.0697
none	#	865638	522466	365329	153652	101496	66725.6	48816.4	36200.3	26502.6	18657	12748.8	8908.36	6278.91	4427.09	3200.98	-44.6991	-64.5791	-79.7097	-81.1754	-83.2184	-84.0723	-83.5999	-83.4491	-82.5234	-80.5922	-77.0324	-72.3259	-65.0123	-53.5066	-35.1069
none	#	897098	465101	329567	158772	101950	65664.8	49280.7	36412.1	26419.7	18583.3	12775	8889.66	6273.36	4427.56	3200.55	-48.5937	-58.6195	-68.3758	-81.0446	-81.8876	-83.8362	-84.1716	-83.3973	-82.9051	-80.6411	-77.3276	-72.1521	-64.8851	-53.51	-35.1365
none	#	915801	480928	375945	148944	104744	66360.5	49242.2	36538.1	26485.2	18613.6	12745.6	8891.82	6272.6	4432.24	3197.97	-55.3378	-62.1786	-66.5864	-81.6118	-83.221	-84.2868	-83.7332	-83.2595	-82.4457	-80.4393	-77.1453	-72.2799	-64.9286	-53.5334	-35.1145
none	#	833149	471712	351513	157287	102949	68103.2	49558.2	36737.4	26160.7	18585.3	12731.4	8890.91	6276.15	4428.57	3203.39	-56.2637	-68.9523	-70.1145	-81.7944	-82.9305	-84.4063	-84.0823	-83.3863	-82.2994	-80.5198	-77.4924	-72.1711	-64.882	-53.5015	-35.0988
none	#	832116	469919	383106	158498	99558.9	66134.8	49519.1	36604.9	26445.9	18747	12725.7	8903.62	6280.21	4427.45	3201.33	-34.791	-63.211	-73.4845	-79.9476	-82.3966	-83.8541	-83.9698	-83.3801	-82.8294	-80.6391	-77.2826	-72.2366	-64.9252	-53.4947	-35.1362
none	#	771705	518508	369597	153672	103162	66595.8	48901.5	36682.6	26420.2	18759.6	12756	8915.88	6275.06	4426.46	3200.43	-42.7873	-68.9397	-70.6842	-80.8681	-83.1436	-83.1988	-83.8798	-83.5842	-82.5177	-80.555	-77.111	-72.1034	-64.9374	-53.5225	-35.1725
none	#	967216	473135	363023	158759	101553	66480.3	48997.7	36530.6	26312.4	18714.8	12747.8	8901.75	6278.16	4426.79	3200.31	-49.0653	-61.0733	-72.5296	-80.3417	-82.6624	-83.3217	-83.9163	-83.2988	-82.5457	-80.6257	-77.3124	-72.1909	-64.8285	-53.5331	-35.1601
none	#	754429	444709	344416	158054	100455	66559.8	49574	36357.1	26435.2	18673.8	12756.7	8898.71	6274.14	4427.6	3203.1	-45.9507	-65.3167	-73.8294	-81.2392	-81.7556	-84.3961	-83.5639	-83.9829	-82.4209	-80.6165	-77.3304	-72.1196	-64.8685	-53.4605	-35.12
none	#	1.28E+06	449959	318247	160025	100507	66434.5	48323.7	36611	26383.1	18661.3	12746.6	8888.07	6294.23	4427.62	3200.41	-47.6204	-64.8684	-74.4252	-83.4794	-83.0626	-84.0103	-83.8279	-83.0443	-82.3407	-81.0699	-77.2571	-72.1317	-64.8156	-53.4594	-35.058
none	#	766003	512308	346120	159979	101303	65801.9	49356.2	36737.9	26355.4	18699.4	12741.4	8903.09	6277.05	4427.29	3197.82	-57.5351	-71.8144	-72.535	-79.9519	-81.643	-83.7941	-84.2479	-83.456	-82.2127	-80.7704	-77.4125	-72.0802	-64.8145	-53.5075	-35.1521
none	#	867559	499518	403851	156223	100842	66531.6	48903	36474.4	26460.5	18549.7	12722.4	8896.18	6270.52	4427.38	3196.05	-42.3324	-63.5445	-66.7027	-80.2069	-82.1245	-84.0393	-83.6031	-84.0605	-82.1411	-80.6225	-77.1135	-72.2313	-64.9478	-53.5326	-35.1207
none	#	975295	444739	337781	153195	102556	66346.6	49314.6	36748.8	26369.5	18727.6	12723.8	8919.49	6271.15	4424.86	3196.39	-50.5694	-66.2532	-74.7265	-80.2668	-82.4241	-83.1202	-83.6997	-82.7003	-82.2531	-80.4021	-77.1786	-72.1826	-64.8381	-53.4698	-35.1317
none	#	708726	397512	348813	158987	100773	67354.9	48811.4	36850.2	26382.6	18627.1	12765.1	8913.43	6275.04	4431.26	3196.4	-44.2962	-67.3618	-69.3023	-79.3302	-81.8689	-84.3574	-83.8106	-83.5445	-82.6372	-80.7244	-77.1175	-72.2485	-64.8432	-53.5282	-35.1912
none	#	738327	540721	397470	154902	100533	66718	49355.7	36784.6	26437.6	18639.8	12766.8	8885.7	6275.26	4429.53	3205.05	-50.8874	-64.901	-68.5062	-82.2215	-83.0993	-84.7101	-83.8063	-83.4871	-82.0745	-80.6218	-77.1716	-72.2083	-64.8671	-53.515	-35.0271
none	#	824420	458459	367600	159785	101928	66494.1	48777.4	36461	26367.3	18573.4	12747.8	8913.37	6275.16	4426.33	3198.09	-35.4518	-68.605	-70.2664	-80.4649	-82.2408	-83.05	-84.237	-83.4466	-82.4839	-80.3499	-77.2959	-72.2249	-65.06	-53.4815	-35.0677
none	#	1.07E+06	494899	380924	158320	102593	66280.6	48645.4	36417.9	26410.5	18438.8	12739.6	8893.5	6295.8	4427.17	3198.35	-61.3464	-66.9717	-68.239	-80.8334	-83.2399	-83.9245	-84.0492	-83.473	-82.4002	-81.0187	-77.1915	-72.1067	-65.0196	-53.5269	-35.1726
none	#	880212	478622	437392	156173	100906	67120.1	48859.9	36497.5	26300.9	18674.5	12708.8	8905.17	6277.37	4427.78	3198.86	-57.9122	-62.1078	-73.0849	-80.559	-83.1831	-84.0752	-84.2287	-83.5415	-82.3988	-80.8534	-77.1992	-72.21	-64.8643	-53.4966	-35.0696
none	#	849085	479729	373501	153364	101587	66789.9	49493.7	36275.6	26380.7	18623.3	12733.3	8908.44	6276.33	4431.74	3198.34	-38.1038	-65.7588	-78.1434	-80.3178	-82.8257	-83.6984	-83.4471	-83.6606	-82.2243	-80.3917	-76.8253	-72.1594	-64.8765	-53.5112	-35.1261
none	#	706327	463549	385659	162113	100931	66231.3	49407.6	36445.4	26460.3	18613.2	12748.9	8899.57	6273.32	4425.02	3196.25	-67.6492	-63.5799	-69.3134	-81.5974	-82.3832	-83.008	-83.8508	-83.972	-82.6625	-80.557	-77.155	-72.2613	-64.8142	-53.4996	-35.0249
none	#	912580	565709	337744	152414	104050	65486.5	49245.3	36334.7	26432.3	18656.3	12790	8913.45	6265.46	4425.7	3200.51	-66.194	-71.5781	-76.645	-80.9641	-82.0885	-85.0034	-84.1367	-83.3981	-82.2979	-80.9167	-77.1895	-72.1518	-64.8838	-53.4712	-35.1183
none	#	1.02E+06	501543	349334	161314	102346	66526	49040.9	36571.3	26251	18580.5	12737.2	8879.41	6274.3	4426.18	3200.91	-43.3642	-67.0551	-72.7848	-81.3745	-82.4734	-83.1067	-83.4949	-83.2351	-82.4487	-80.468	-77.2959	-72.266	-64.9062	-53.4496	-35.1104
none	#	856584	477754	377013	160657	100521	66689.2	48878.7	36954.6	26224.1	18612.3	12700.7	8899.42	6271	4428.68	3194.72	-54.1324	-56.0475	-72.2953	-81.8388	-82.3978	-83.5678	-83.7048	-83.3012	-81.5719	-80.7198	-77.1059	-72.1951	-64.9557	-53.5105	-35.1869
none	#	1.39E+06	445168	391079	159738	100320	66880.3	49490.5	36477.5	26308.2	18710.5	12760.3	8887.76	6274.33	4428.76	3197.56	-37.1571	-57.8671	-71.345	-81.656	-82.1486	-83.1535	-84.08	-83.6458	-82.1642	-80.3389	-77.3399	-72.0374	-64.9112	-53.5227	-35.1734
none	#	824366	411824	358002	156255	101851	66883.5	49528.3	36303	26311	18657.4	12748.5	8898.12	6274.19	4427.18	3198.56	-41.1339	-63.8339	-79.3842	-82.1595	-81.6943	-84.7141	-83.3624	-83.1597	-82.8389	-80.7	-77.3292	-72.1487	-64.9045	-53.5353	-35.078
none	#	961748	454285	365215	153344	101898	66665.9	49101.1	36465.9	26313.8	18726.5	12731	8901.31	6283.73	4428.48	3201.38	-53.4468	-63.8333	-71.0442	-80.2848	-82.444	-83.7831	-83.7656	-83.2993	-82.43	-80.9534	-77.1686	-72.1837	-64.8173	-53.5289	-35.1376
none	#	668132	522444	367383	162420	100824	66845.7	49045.7	36524.1	26362.4	18694.1	12736.1	8896.15	6273.87	4424.19	3200.97	-47.8042	-67.2246	-76.1255	-79.5394	-82.5401	-83.683	-83.7982	-83.4733	-82.4262	-80.5068	-77.2414	-72.1927	-64.864	-53.5004	-35.1975
none	#	913843	488806	369262	152478	102152	65595.8	48604.4	36832	26398.8	18749.8	12740.7	8909.18	6267.86	4425.41	3196.91	-37.6532	-59.1593	-80.3206	-81.1648	-82.7205	-83.5305	-84.2789	-83.4477	-82.5708	-81.0315	-77.2481	-72.2017	-64.752	-53.5568	-35.1379
none	#	882785	460628	372389	159540	100849	65978.7	48726.5	36530.8	26428.8	18662.5	12743.3	8895.05	6270.44	4425.54	3197.3	-50.1778	-68.3593	-80.7572	-80.6382	-83.4191	-83.7032	-84.3012	-83.8549	-82.5778	-80.9239	-77.2704	-72.1832	-64.9095	-53.502	-35.0813
none	#	909094	474809	329979	153129	100140	66865.1	49519	36615.7	26296.1	18727.6	12760.5	8897.09	6283.81	4424.73	3203.62	-48.1655	-68.5798	-72.5102	-82.7639	-82.9384	-83.8986	-83.8784	-83.6729	-82.5088	-80.5174	-77.1925	-72.2542	-64.7804	-53.4921	-35.1395
none	#	1.01E+06	434662	313799	157081	101537	66186.2	49662.5	36557.6	26349.8	18665.9	12750.6	8912.43	6275.35	4426.24	3199.61	-51.7711	-67.0154	-69.4839	-81.6225	-82.9762	-82.9914	-84.0113	-83.6849	-82.296	-80.6272	-77.3453	-72.1101	-64.8551	-53.5173	-35.1796
none	#	912741	538157	322470	155796	101709	66907.3	49296.1	36470.8	26388.4	18671.2	12741.2	8904.71	6266.3	4428.25	3205.01	-54.5812	-66.2481	-74.2283	-80.8574	-83.0371	-83.15	-83.5966	-83.6692	-82.5351	-80.828	-77.1992	-72.1459	-64.7926	-53.5504	-35.114
none	#	892470	456241	374328	159380	102727	66300	49285	36679.6	26407.7	18593.8	12739.1	8898.49	6277.78	4430.68	3199.53	-43.7916	-60.5285	-61.5291	-82.1548	-82.5103	-83.7878	-83.8903	-83.5244	-82.5891	-80.6204	-77.2288	-72.1633	-64.8242	-53.5307	-35.1369
none	#	1.13E+06	491167	385809	156366	100374	66924.1	49249.2	36306.2	26401.7	18554.9	12712	8886.37	6272.12	4431.81	3200.61	-45.2163	-59.6026	-65.7883	-82.0866	-83.0152	-82.8082	-84.3183	-84.0117	-82.4228	-80.535	-77.1962	-72.1102	-64.8377	-53.5001	-35.1701
none	#	932931	458469	339206	157909	102282	65963.6	49239.9	36257.1	26549.3	18655.3	12779.4	8909.59	6269.92	4425.18	3203.31	-49.5093	-60.9978	-72.9329	-80.8142	-82.4187	-84.1624	-84.388	-83.8049	-82.6166	-80.7418	-77.2074	-72.1957	-64.732	-53.5386	-35.0129
none	#	758595	520429	366686	151860	101310	66827.5	49113.7	36433	26421.7	18597.3	12757.8	8895.94	6268.93	4430.36	3201.11	-43.0689	-64.7031	-67.7147	-81.0641	-82.0885	-84.0252	-83.9363	-83.3084	-82.6918	-80.5109	-77.0623	-72.1968	-64.844	-53.5012	-35.117
none	#	839893	463681	364943	155872	102925	66472.5	48974.8	36642.3	26463.2	18624.6	12751.8	8885.64	6267.25	4425.34	3199.65	-40.43	-65.9234	-75.7906	-80.4416	-82.6982	-84.0962	-84.5934	-83.4146	-82.487	-80.6147	-77.327	-72.1555	-64.9088	-53.5405	-35.1561
none	#	1.14E+06	498297	363948	156211	101564	66817	49104	36440.6	26324.7	18499.3	12722.5	8897.69	6266.36	4421.15	3200.5	-38.9212	-57.5189	-65.2544	-81.4803	-81.9873	-83.9796	-83.8674	-84.0951	-82.3272	-80.4412	-77.2488	-72.2092	-64.8882	-53.556	-35.1271
none	#	958083	550049	405033	154534	101617	66441.2	49320.8	36593.2	26368.8	18532.3	12738.5	8916.3	6270.95	4427.69	3194.34	-33.9492	-63.3682	-69.4137	-82.0301	-82.1826	-83.8322	-84.508	-83.2805	-82.3829	-80.478	-77.3158	-72.1818	-64.8122	-53.5069	-35.0829
none	#	676752	469641	381787	157794	101578	67381.4	48877.7	36537.1	26173.4	18527.9	12737.8	8884.37	6280.79	4424.03	3197.17	-61.4303	-63.6356	-71.4888	-81.4537	-82.3332	-84.4543	-84.0871	-83.6879	-82.5194	-80.9531	-77.1784	-72.2566	-64.9928	-53.5436	-35.1757
none	#	751614	467410	356107	162618	102231	66209	48628.4	36570.1	26303.3	18587.3	12717.9	8875.62	6281.36	4426.39	3198.31	-62.8719	-71.7161	-68.4823	-81.7647	-83.8531	-82.8291	-84.2781	-83.3377	-82.6664	-80.6932	-77.1321	-72.1484	-64.809	-53.5879	-35.1463
none	#	1.03E+06	431796	336654	160089	101866	65796.3	48395.7	36529.8	26305.7	18606.2	12722.5	8891.37	6276.83	4426.43	3199.54	-42.9641	-68.2772	-64.6042	-82.6057	-81.8432	-84.2954	-83.5702	-84.1955	-82.4952	-80.9635	-77.3083	-72.1501	-64.8018	-53.4578	-35.1026
none	#	886924	457049	423989	157874	100652	65257.2	49215.3	36662.6	26347	18634.3	12740	8895.03	6275.12	4420.69	3199.26	-49.463	-64.5715	-64.0029	-81.8727	-82.0578	-83.1218	-84.1692	-83.5338	-82.1847	-80.212	-77.1766	-72.196	-64.8414	-53.4877	-35.1762
none	#	732035	493889	365785	156802	103477	65828.8	48677.8	36906.3	26259	18686	12791	8895.37	6267.4	4426.98	3196.92	-54.5688	-78.7983	-81.8589	-81.0032	-83.4685	-83.4434	-83.2974	-83.6127	-82.7699	-80.6986	-77.1891	-72.2172	-64.8795	-53.5363	-35.1144
none	#	897017	414313	364486	154484	102958	66860.9	49458.9	36371.9	26169.8	18707	12732	8881.74	6283.62	4425.95	3201.74	-52.9515	-61.824	-71.4967	-80.9728	-82.621	-84.1626	-84.1757	-83.6039	-82.1923	-80.8698	-77.1172	-72.096	-64.9281	-53.4898	-35.0895
none	#	884468	470027	362392	156778	101198	66034.2	49156.3	36652.8	26364.5	18547.2	12739.5	8901.91	6266.55	4430.19	3197.83	-46.2197	-66.7665	-65.6303	-80.1557	-83.1713	-82.8303	-84.173	-83.3448	-82.4941	-80.787	-77.2439	-72.1929	-64.9601	-53.4913	-35.1456
none	#	833067	502440	352951	161130	101272	66995.6	49308.7	36449.9	26255.9	18645.3	12733.5	8891.51	6265.95	4424.89	3197.89	-43.9337	-64.7295	-72.8508	-81.6456	-83.6925	-84.068	-84.3698	-83.5151	-82.4044	-80.6212	-77.1862	-72.1379	-64.8214	-53.5075	-35.1553
none	#	902411	529427	388877	155814	102048	66960.8	48885.6	36503.3	26321.7	18554.4	12752.4	8895.94	6278.86	4424.27	3199.2	-45.9654	-59.8153	-70.8333	-81.8686	-82.2544	-83.8354	-83.684	-83.7865	-82.4917	-80.5943	-77.1587	-72.1789	-65.0115	-53.5014	-35.1404
none	#	809444	487606	341629	152551	101157	66052.2	49513	36786.2	26208.8	18686.6	12759.9	8890.33	6272.29	4423.38	3196.47	-44.5252	-60.3376	-72.2686	-80.3925	-83.3706	-83.8469	-84.1672	-83.3415	-82.0051	-80.7949	-77.2347	-72.1934	-64.7722	-53.489	-35.1483
none	#	972257	512621	348006	160220	101490	65834	49159.8	36445.5	26317.8	18644.5	12709	8899.37	6271.71	4422.78	3193.97	-55.0749	-59.7147	-73.172	-80.695	-83.057	-83.8225	-84.1946	-83.2537	-82.3809	-80.6789	-77.2142	-72.1373	-64.9143	-53.5245	-35.1448
none	#	941381	438285	333492	153122	100550	66532	48708.8	36574.6	26369.1	18633.7	12755.6	8885.9	6267.8	4426.25	3200.25	-60.828	-62.9467	-73.3427	-78.9942	-81.7369	-84.7922	-84.2965	-83.0299	-82.4321	-80.6603	-77.3082	-72.2012	-64.8988	-53.4909	-35.113
none	#	1.12E+06	430978	342795	160337	102780	65844.6	48487.3	36506	26436.7	18661.3	12740.6	8904.68	6277.38	4426.57	3195.55	-38.5249	-57.7347	-70.8609	-81.6061	-82.048	-84.2472	-83.3351	-83.7626	-82.528	-81.2847	-77.0862	-72.1906	-64.9021	-53.47	-35.1569
none	#	1.06E+06	536824	362852	160615	100143	66134	48974.9	36592.2	26437.5	18611.4	12744.1	8899.77	6273.23	4423.66	3198.28	-44.0963	-65.8379	-66.0362	-80.3968	-82.6351	-83.7406	-83.8743	-83.1868	-82.7027	-80.539	-77.298	-72.2561	-64.8546	-53.4954	-35.135
none	#	747475	475867	335042	154084	99166.2	67167	49792	36525.1	26274	18543.3	12763.6	8897.54	6273.67	4428.37	3197.72	-46.9624	-70.8579	-74.186	-83.1685	-83.2733	-84.1741	-84.3876	-83.4616	-82.5733	-80.8347	-77.0711	-72.205	-64.8754	-53.4835	-35.1152
none	#	795335	507141	399389	158571	102831	65665.1	49194.8	36410.4	26388.9	18515.8	12770.4	8909.07	6282.96	4424.91	3193.95	-64.1153	-66.3055	-67.7657	-81.5114	-82.261	-83.8992	-83.9345	-83.1476	-82.0705	-80.5729	-77.3383	-72.2351	-65.0065	-53.4964	-35.2215
none	#	723221	456074	372288	156778	102445	66114.6	49081.7	36736.3	26330.5	18598	12742.8	8894.89	6276.9	4424.93	3199.47	-50.0492	-71.2277	-77.1159	-81.575	-83.1185	-83.9803	-83.4423	-83.3242	-81.9917	-80.4399	-77.3612	-72.1638	-64.9399	-53.4535	-35.1415
none	#	889573	492625	331328	156654	101267	66574.5	48894.5	36689.7	26282.4	18664.7	12751.5	8906.79	6274.57	4426.63	3198.96	-52.3717	-65.5708	-75.8783	-80.332	-83.0643	-83.925	-83.9731	-83.4985	-82.2703	-80.8993	-77.1689	-72.1137	-64.8801	-53.5187	-35.1456
none	#	893764	476204	346481	157524	99770.3	65520.5	48596.2	36226.5	26228.8	18464	12694.6	8833.1	6230.62	4401.55	3181.4	-48.4519	-70.3725	-72.9071	-81.0352	-82.4143	-83.8618	-82.91	-83.4743	-82.1128	-80.5084	-77.1351	-72.1584	-64.8346	-53.5293	-35.1602
none	#	785600	465438	354054	152558	101270	66049.6	48812.6	36092.8	26108.8	18480.8	12646.7	8844.27	6242.46	4400.4	3180.13	-46.2875	-58.8933	-68.1244	-80.5632	-83.0612	-84.1914	-83.6346	-83.5124	-82.5112	-80.705	-77.016	-72.1546	-64.8951	-53.5446	-35.0966
none	#	903251	503553	361464	158462	100988	65858.5	48262	36421.8	26081.1	18478.4	12686.2	8845.39	6235.28	4403.84	3181.37	-40.2529	-62.6583	-72.6684	-81.6688	-82.9076	-83.6452	-83.2758	-83.3547	-82.1765	-80.6433	-77.0583	-72.1171	-64.8526	-53.4994	-35.1465
none	#	858121	437919	341256	158403	100134	65173.8	48747.3	36468.9	25939.9	18546.4	12627.7	8845.3	6236.2	4400.95	3181.04	-52.735	-64.6249	-71.8345	-80.9259	-82.1236	-83.5959	-83.4968	-83.2566	-81.9575	-80.6377	-77.19	-72.144	-64.8303	-53.4597	-35.1214
none	#	1.04E+06	477552	362928	155546	101196	66379.2	50362.3	36368.1	25986	18455.7	12655.9	8847.41	6238.37	4398.44	3179.26	-60.7886	-60.2361	-72.1293	-81.1241	-82.6411	-83.2496	-83.4312	-83.6724	-82.5894	-80.5379	-77.1738	-72.2259	-64.8171	-53.5252	-35.1868
none	#	907942	459290	351895	156274	100141	65826.1	49119.2	36133.2	25944.7	18521.3	12662.2	8861.94	6230.92	4393.87	3178.33	-44.1891	-62.2883	-69.8349	-82.1345	-82.1207	-83.1003	-84.6027	-83.8776	-82.3398	-80.6559	-76.9849	-72.1833	-64.7948	-53.5342	-35.1475
none	#	819166	449377	297548	151855	103629	65245.5	48894.4	36213.6	26059.9	18537.9	12665.6	8849.44	6241.76	4406.6	3180.76	-52.8083	-65.6436	-65.8078	-79.5226	-82.6237	-83.5947	-84.0372	-83.4745	-82.5615	-80.57	-77.3524	-72.0729	-64.8791	-53.54	-35.1213
none	#	664279	454312	356926	146074	99225	66682.4	48354.6	36118	26139.9	18444.8	12635	8856.25	6233.05	4404.97	3182.58	-52.3009	-60.6974	-71.1478	-81.4155	-82.7603	-83.3936	-83.6185	-82.9643	-82.5151	-80.5599	-76.9755	-72.1622	-64.8696	-53.4984	-35.0718
none	#	777878	446507	378214	160245	100767	66058.2	49078.6	36575.4	26140.2	18407.6	12652.3	8836.42	6248.16	4400.75	3177.99	-53.3867	-60.5851	-69.9373	-80.8801	-81.9137	-83.74	-84.214	-83.0746	-81.949	-80.8715	-77.1948	-72.1912	-64.9107	-53.6132	-35.2422
none	#	951700	480644	362849	155088	99149.6	65960.1	49404.6	36165.9	26356.9	18538.9	12652.8	8845.34	6237.66	4402.22	3180.66	-59.0727	-63.4398	-73.7954	-81.2583	-82.0544	-84.9966	-83.3862	-83.4154	-82.1822	-80.4934	-77.1446	-72.1252	-64.7975	-53.467	-35.1426
none	#	889789	521693	348181	158971	101223	66842.8	48445.8	36170.8	26227.3	18549.5	12630.2	8851.66	6239.74	4399.79	3180.93	-43.7578	-63.6034	-73.3022	-81.5536	-82.7753	-83.1846	-83.8407	-83.6833	-82.3989	-80.6083	-77.1806	-72.1764	-64.8251	-53.539	-35.1076
none	#	781771	501847	352932	158140	99880.8	65547.6	48488.1	36194.3	26139.3	18522.6	12769.9	8840.53	6232.89	4402.2	3179.86	-43.4601	-56.4595	-72.0915	-81.8897	-82.168	-83.7267	-83.4523	-83.1994	-82.4002	-80.6315	-76.7388	-72.1946	-64.8298	-53.5199	-35.1401
none	#	674889	470779	373736	154063	101408	65636.3	48858.4	36328.6	26127.2	18431.8	12652.2	8854.62	6240.97	4403.37	3180.46	-58.4456	-61.5767	-66.8672	-82.0141	-82.5979	-83.7477	-83.9265	-83.5045	-82.7215	-80.5812	-77.1654	-72.1328	-64.7954	-53.4914	-35.141
none	#	759236	478127	375950	154908	101596	65740	48553.9	36527.6	26074.2	18440.5	12663.6	8849.86	6238.23	4400.16	3178.5	-54.0891	-65.4634	-79.1242	-81.6331	-82.7355	-83.2777	-84.2781	-83.244	-81.9572	-80.498	-77.3019	-72.2182	-64.8837	-53.4702	-35.1445
none	#	728479	492555	360303	162025	99716	65771.9	49174	36348.4	26065	18366.9	12669.8	8842.2	6242.1	4401.85	3180.21	-44.1694	-63.7677	-73.5673	-80.4285	-82.6411	-83.8983	-83.6136	-83.1903	-82.5832	-80.7205	-77.1232	-72.2044	-64.9894	-53.5023	-35.1331
none	#	809655	519928	341582	156317	98582	65964.9	48567.6	36644.2	26131.2	18506.3	12693.7	8877.41	6233.92	4400.72	3179.81	-51.1392	-57.3823	-76.2439	-79.542	-82.5129	-83.6923	-84.3425	-83.5728	-83.0306	-80.6523	-77.2734	-72.1645	-64.7773	-53.5768	-35.1689
none	#	679976	481788	475075	152845	100126	65498.7	48939.1	36251.8	26216.3	18506.4	12642.4	8843.45	6235.55	4400.36	3179.84	-39.2977	-56.5547	-73.9746	-81.6581	-82.4289	-83.4529	-83.099	-83.8645	-82.5202	-80.723	-77.1102	-72.1146	-64.7938	-53.5193	-35.1141
none	#	917179	505832	328964	177764	102608	65388.8	48973	36088.1	26128.5	18478.3	12614	8847.69	6234.33	4396.43	3179.3	-50.2547	-72.5725	-73.705	-79.7338	-81.2773	-83.1763	-84.7316	-83.4402	-82.4537	-80.6821	-77.1534	-72.168	-64.7833	-53.5005	-35.2168
none	#	784449	454822	340822	159706	101298	66340.6	48262.7	36258	26147.2	18544.9	12684.9	8850.34	6231.67	4401.98	3184.49	-46.4572	-61.2291	-68.6113	-80.6025	-82.1086	-83.9669	-83.7193	-83.0814	-82.3128	-80.2948	-76.9912	-72.1752	-64.9281	-53.4313	-34.9876
none	#	891585	476179	402699	156662	101364	66419.3	48636.7	36274	26153.5	18503.6	12645	8842.82	6242.31	4401.92	3179.62	-53.8252	-59.3515	-72.5259	-81.0909	-83.0363	-82.9604	-83.8937	-83.4904	-83.1196	-80.4992	-77.126	-72.1658	-64.8798	-53.49	-35.1525
none	#	906238	475521	370867	155156	101255	65574.1	48607.8	36433	26203.7	18490.5	12657.4	8843.21	6246.12	4400.9	3181.81	-44.4564	-59.7983	-79.2201	-80.6926	-83.1909	-83.8095	-84.0486	-83.4873	-82.4366	-80.5966	-77.0898	-72.1699	-64.9002	-53.5077	-35.1623
none	#	721794	512848	362821	152560	101085	66000.9	48577.2	36282	26139.5	18525.1	12659	8841.84	6235.85	4401.51	3182.61	-51.8249	-61.6945	-71.3646	-80.5297	-82.7098	-83.9375	-83.9309	-83.3507	-82.4019	-80.5154	-77.2132	-72.1559	-64.8159	-53.4871	-35.111
none	#	953893	520610	333292	156903	102233	66701.8	48888.2	36110.1	26329.2	18457.5	12660.9	8849.09	6243.13	4401.12	3181.22	-36.8345	-65.608	-71.8742	-80.4863	-82.1193	-83.6975	-84.1093	-83.2752	-82.0363	-80.6588	-77.1708	-72.0954	-64.8271	-53.5083	-35.1284
none	#	852899	485611	346229	154962	101843	66181.9	48560.1	36258.2	26434.1	18539	12665.9	8847.32	6239.41	4400.87	3181.94	-51.4631	-65.0286	-71.1389	-80.9562	-82.2661	-84.1559	-83.8324	-83.38	-82.883	-80.7715	-77.1935	-72.1463	-64.84	-53.4872	-35.1361
none	#	836708	496334	350297	157105	100689	66497.8	48957.9	36298.6	26349.5	18476	12677	8854.45	6222.23	4401.29	3183.61	-34.1066	-61.6888	-75.5544	-82.4249	-83.5038	-83.7595	-82.6965	-83.174	-82.3952	-80.8564	-77.1202	-72.1027	-64.824	-53.4473	-35.1066
none	#	756282	462740	335351	163151	98856.4	66505.3	48588.5	36176.4	26221.6	18464.7	12622.2	8865.75	6236.68	4406.36	3180.51	-41.8701	-61.1127	-75.7133	-79.8666	-82.2265	-83.1718	-84.8617	-82.982	-82.3235	-80.475	-77.2256	-72.2618	-64.8304	-53.5447	-35.1857
none	#	846650	477696	341020	157311	100032	65877.1	47287.5	36430.3	26132	18500.8	12666.2	8838.27	6245.75	4397.41	3180.81	-48.5373	-64.9169	-60.49	-82.2782	-82.5679	-83.0443	-83.9955	-83.4137	-82.4127	-80.7231	-77.1236	-72.1179	-64.8925	-53.4604	-35.1349
none	#	806431	512542	346490	155627	102182	66462.3	48400.3	36525.8	26198.7	18528.7	12661.4	8826.51	6243.81	4395.99	3181.39	-37.9067	-60.9348	-73.6269	-81.1622	-80.9732	-84.5087	-83.6752	-83.4538	-82.3603	-80.6494	-77.1576	-72.0628	-64.7689	-53.4427	-35.1758
none	#	905006	519038	388407	158003	100248	65296.9	48942	36346.2	26303.9	18480.9	12625	8849.4	6213.67	4401.24	3176.1	-48.6993	-52.5224	-75.1339	-80.9574	-83.0888	-83.6409	-83.6901	-83.5256	-82.8011	-80.5185	-77.0555	-72.1339	-64.8407	-53.4854	-35.234
none	#	873824	440807	333298	155887	100673	64970.6	48862.2	36392.1	25978.4	18573.4	12682.4	8832.31	6241.44	4399.5	3181.43	-35.587	-61.721	-72.7089	-80.2344	-83.0669	-83.8151	-83.8661	-83.395	-82.1768	-80.409	-77.1678	-72.1087	-64.7859	-53.5022	-35.1375
none	#	908750	448026	353719	154178	99754.1	65836.4	48415	36343.3	26247	18519.7	12642.4	8842.14	6241.42	4403.46	3179.79	-60.1965	-59.1694	-74.1884	-78.7468	-83.0275	-83.726	-83.8175	-83.5151	-82.0576	-80.614	-77.2276	-72.139	-64.7905	-53.4635	-35.151
none	#	844329	472382	362466	154988	101394	65817.5	48996.3	36009.1	26264	18463.4	12688	8846.35	6237.23	4400.99	3179.97	-43.4442	-61.1436	-70.4889	-81.1778	-81.7351	-84.5736	-84.379	-83.3306	-82.1413	-80.663	-77.2112	-72.1019	-64.8896	-53.504	-35.1408
none	#	792254	418908	357064	155621	98353	65707.4	49207.5	36313.2	26377.1	18508.4	12661.1	8852.31	6240.95	4402.23	3181.24	-46.3815	-62.1065	-75.9092	-81.4381	-83.0903	-83.0862	-84.0058	-83.7402	-82.1645	-80.6314	-77.1467	-72.1552	-64.7526	-53.5277	-35.1558
none	#	761839	454669	341902	161076	100630	65920.4	48573.8	36312.9	26165	18465.2	12680.9	8858.48	6235.06	4402.46	3180.56	-40.3228	-67.3427	-73.677	-79.9064	-82.536	-84.0063	-83.8293	-83.1208	-81.925	-80.6409	-77.1532	-72.1324	-64.7989	-53.5108	-35.15
none	#	752536	490058	366675	154791	100910	66742.5	48731.8	36515.9	26366.6	18344.5	12669.7	8846.76	6244.91	4404.13	3179.59	-50.8752	-51.9746	-68.8947	-81.7181	-82.4869	-83.1586	-83.8155	-83.5944	-82.4151	-80.3483	-77.2316	-72.1633	-64.6422	-53.4404	-35.1177
none	#	830219	437090	368520	151884	100265	66182.1	48671	36635	26140.2	18532.5	12706.2	8843.62	6234.45	4399.11	3182.57	-53.6125	-61.2374	-68.3807	-82.2001	-81.6091	-83.239	-84.0596	-82.7417	-82.2412	-80.5976	-77.174	-72.3152	-64.812	-53.4972	-35.1774
none	#	808167	474251	364224	159585	100617	66126.3	48161.4	36102.7	26329.6	18432.3	12630.5	8844.56	6231.43	4404.14	3180.92	-45.3201	-58.7551	-73.6194	-80.8316	-84.0758	-84.4167	-83.8791	-83.4632	-82.2359	-80.3417	-76.9226	-72.1634	-64.8172	-53.5616	-35.1756
none	#	840989	645459	306903	156437	103919	66552.4	49229.3	36574.6	26196	18480.7	12627.1	8849.25	6244.55	4401.88	3177.89	-28.6876	-61.1524	-74.0939	-80.5935	-81.4758	-83.3855	-84.8479	-82.9706	-82.8194	-80.6559	-77.2845	-72.0698	-64.8051	-53.4846	-35.1507
none	#	753333	464370	355020	155546	101967	65866.2	48761.7	36107.5	26141.1	18502.3	12667.3	8839.1	6243.44	4395.11	3182.45	-46.2586	-61.4897	-65.4546	-81.7465	-82.5211	-83.2038	-84.4018	-83.4244	-82.6693	-80.4539	-77.0605	-72.1682	-64.8648	-53.4859	-35.0629
none	#	939140	443651	373146	156791	101885	66633.8	48607.6	36065	26212.2	18623.3	12670.3	8846.62	6232.23	4401.26	3179.77	-43.439	-64.9307	-65.8975	-79.5288	-83.2325	-84.626	-83.8277	-83.3779	-82.413	-80.2394	-77.2128	-72.0364	-64.9399	-53.458	-35.1563
none	#	898310	463966	337924	162951	100108	65700.3	48629.7	36231.5	25784.1	18487.9	12620.1	8851.14	6236.93	4402.15	3178.7	-47.0528	-67.4763	-74.4984	-81.9759	-82.4543	-84.0547	-83.8597	-83.3914	-81.9509	-80.6097	-77.02	-72.1223	-64.8424	-53.4964	-35.1099
none	#	817825	437242	363786	154897	101676	65958.1	49177.3	36237.7	26749.3	18493.5	12680.3	8839.17	6236.9	4402.9	3182.63	-46.4107	-62.3146	-74.3889	-81.1535	-82.092	-83.7587	-83.9823	-83.2	-82.143	-80.5456	-77.1569	-72.156	-64.7976	-53.4848	-35.1646
none	#	819852	458811	334295	155510	101279	66213	48868.6	36283.2	26150.6	18457.8	12680.4	8849.51	6240.45	4403.88	3179.25	-49.9069	-62.4158	-76.0317	-80.9653	-82.6593	-83.8305	-84.0004	-83.3476	-82.3772	-80.6383	-77.1636	-72.1327	-64.7512	-53.472	-35.1114
none	#	743880	470109	331175	160062	99844.6	66538.8	49048.7	36177.9	26155.5	18357.1	12670.6	8853.82	6233.55	4403.54	3179.85	-48.4582	-68.7968	-68.1114	-81.0521	-81.9125	-84.1822	-83.9466	-83.5146	-82.5552	-81.2732	-77.2266	-72.1635	-64.6806	-53.4928	-35.1371
none	#	865611	466378	355581	153249	101251	65495.6	49010.1	36466.2	26187.5	18424.3	12633.7	8830.82	6245.87	4404.51	3175.01	-64.3554	-64.2936	-77.086	-81.0647	-82.7488	-84.5454	-83.4098	-83.3952	-81.8968	-80.8959	-77.0428	-72.1238	-64.8977	-53.5246	-35.0653
none	#	760137	533683	346313	159450	100642	66625.3	48673	36154.6	26235.8	18495.2	12645.2	8843.31	6244.2	4399.38	3182.92	-50.621	-68.4707	-79.7403	-81.3319	-83.7115	-84.127	-84.3932	-83.5181	-82.3296	-80.5934	-77.0769	-72.1638	-64.8235	-53.5325	-35.047
none	#	898652	418853	339696	154444	102573	65502.7	49352.9	36197.8	26264	18698.9	12635.1	8851.03	6241.12	4398.05	3175.07	-49.8731	-62.2653	-70.322	-84.1289	-83.1208	-83.9623	-83.1545	-83.615	-82.6051	-80.5888	-77.1668	-72.1041	-64.7993	-53.4844	-35.1146
none	#	841192	487685	374986	157486	104444	65289.4	48694.5	36144.6	26009.9	18776.6	12683.2	8837.28	6241.36	4399.92	3179.91	-53.9944	-69.1216	-77.0593	-82.1932	-82.6513	-83.0043	-83.7401	-83.4062	-82.3089	-80.1729	-77.1915	-72.025	-64.7527	-53.5575	-35.1491
none	#	727287	467404	352276	156916	102412	65497.9	48296.3	36698.8	26069.2	18469.2	12674.1	8841.44	6238.03	4398.68	3171.3	-41.588	-62.9633	-77.1241	-81.0299	-82.6131	-84.8031	-84.0613	-83.0484	-82.5281	-80.7148	-76.8818	-72.1105	-64.8868	-53.4253	-35.1433
none	#	933667	495293	385505	157478	100162	66877.6	49084	36175.4	26152.7	18780.7	12658.8	8858.52	6213.6	4403.8	3177.39	-55.4272	-62.4651	-69.3762	-81.4031	-82.6972	-83.6493	-84.06	-83.4678	-82.3082	-80.4582	-77.1486	-72.0857	-64.6208	-53.495	-35.1242
none	#	871093	456667	380185	155605	99795.9	66749.1	48653.9	36112.2	26188.7	18502.6	12665.3	8844.91	6240.42	4400.34	3182.22	-40.8333	-62.8356	-74.3649	-80.918	-83.2659	-83.6887	-84.1834	-83.3809	-82.2754	-80.6028	-77.2268	-72.1185	-64.8355	-53.4998	-35.1624
none	#	1.03E+06	464984	335876	156158	100713	65883.9	48995.9	36315.6	26120.8	18503.6	12666.4	8855.1	6239.57	4399.69	3180.78	-42.6861	-69.3127	-73.7552	-80.3126	-82.7851	-82.5914	-83.4344	-83.3376	-82.4079	-80.6232	-77.0885	-72.126	-64.7755	-53.4872	-35.1248
none	#	817991	500463	367622	160261	101563	65841.8	49046.5	36343.8	26276.8	18631.8	12661.7	8836.73	6245.35	4403.92	3182.05	-48.8456	-59.0482	-70.937	-78.6903	-83.5789	-84.3563	-83.7972	-83.343	-82.5258	-81.0466	-77.1946	-72.1469	-64.8475	-53.4806	-35.1807
none	#	803834	553494	372513	156725	102116	66297.6	48611.8	36114.4	26172.6	18567.1	12672.3	8845.62	6231.75	4399.83	3180.68	-42.5561	-63.6821	-78.4308	-81.4173	-82.9919	-83.9992	-83.7499	-83.7087	-82.4832	-80.6189	-77.1017	-72.1082	-64.8892	-53.437	-35.1483
none	#	694118	431328	320960	155100	100862	66014.3	49291.2	36680	26126.2	18603.7	12628	8852.36	6247.8	4404.1	3176.7	-58.8796	-60.5862	-69.7108	-82.2612	-83.7736	-82.9477	-83.8748	-82.4458	-82.6392	-80.6484	-77.0044	-72.0534	-64.7937	-53.4963	-35.1153
none	#	940093	508855	375251	157644	97399.8	65656.6	48445.2	36363.8	26105.3	18494.9	12681.6	8847.31	6236.33	4402.39	3178.98	-36.9622	-57.2705	-65.1227	-80.3016	-81.8681	-83.1367	-83.3769	-82.9875	-82.2703	-80.7006	-76.9743	-72.1211	-64.8123	-53.5484	-35.0651
none	#	909569	463673	368145	157504	101911	65218.3	48505.8	36385.1	26154.8	18569.1	12663.2	8843.64	6243.63	4403.01	3181.69	-48.0735	-62.2568	-72.6636	-80.6648	-82.4853	-84.8599	-82.7806	-83.4174	-82.566	-80.9586	-77.1526	-72.0583	-64.8111	-53.5374	-35.1578
none	#	671019	515510	324562	155551	102324	66116.5	48661.3	36552.2	26110	18570.8	12650.8	8845.17	6238.46	4400.82	3180.81	-47.5335	-59.21	-72.9969	-80.1534	-82.405	-84.1952	-83.8472	-83.2144	-82.2885	-80.6707	-77.2161	-72.1098	-64.8368	-53.5043	-35.1485
none	#	836321	524161	336100	162620	99964.7	66345.3	49223.3	36022.9	26405.7	18470.9	12636.1	8853.64	6239.57	4398.85	3185.18	-46.6601	-60.1065	-66.0156	-80.9346	-82.4646	-84.3716	-83.249	-83.0921	-82.6866	-80.3995	-77.5419	-72.162	-64.9383	-53.4865	-35.2436
none	#	985263	540684	387180	157270	99383.3	65397	48697.8	36532	26248.2	18511.9	12664.1	8839.81	6252.67	4402.23	3178.84	-61.7168	-64.5993	-77.4031	-81.5572	-83.2906	-83.7345	-84.1461	-83.4093	-82.2609	-80.7704	-77.0589	-72.1201	-64.9248	-53.484	-35.2105
none	#	766432	475636	335420	156641	101930	66400	48420.4	36299	26201.2	18486.1	12679	8838.01	6236.21	4398.08	3179.67	-55.6871	-67.254	-75.266	-79.8659	-82.1796	-83.2385	-83.6655	-83.2937	-82.1892	-80.5679	-77.1031	-72.2035	-64.91	-53.4797	-35.1479
none	#	1.19E+06	472372	317595	154510	101055	65424.9	48841.2	36324.3	26220.7	18507.4	12654.5	8843.88	6244.34	4404.25	3182.28	-48.8654	-62.6307	-66.2455	-81.1542	-81.8608	-83.2436	-83.6007	-82.9275	-82.4312	-80.5219	-77.1612	-72.1717	-64.7313	-53.4873	-35.1284
none	#	878905	536595	394712	157063	100988	66606.6	48019.2	36363.5	26242.9	18606.3	12650.8	8824.96	6245.79	4405.92	3180.43	-59.2216	-63.9743	-71.5038	-81.5983	-82.168	-83.5234	-84.1236	-82.7128	-82.4218	-80.7766	-77.2565	-72.1389	-64.8942	-53.5366	-35.2211
none	#	916074	425330	333406	156388	99623.2	66055.5	48124.2	36183.1	26136.5	18548.5	12693	8845.14	6242.72	4400.77	3185.17	-51.2919	-70.3147	-73.4069	-81.0348	-83.01	-83.6548	-83.9536	-83.336	-82.6623	-80.8943	-77.0367	-72.1998	-64.8009	-53.5521	-35.1619
none	#	1.17E+06	453335	334789	155292	101322	66645.8	48853.3	36160.4	26195	18431.1	12659.5	8844.63	6240.17	4400.36	3173.73	-46.336	-62.7005	-69.8987	-82.3722	-82.7051	-83.1766	-84.3867	-83.444	-81.7784	-80.8611	-77.29	-72.2369	-64.9193	-53.4403	-35.2032
none	#	661165	624216	405533	156364	101580	65428.2	49151.9	36557.6	26234	18566.1	12647.9	8855.05	6237.44	4403.23	3184.43	-37.2758	-63.4918	-63.0844	-82.6976	-84.3262	-84.0735	-83.9534	-83.4731	-82.4876	-80.6773	-76.976	-72.2207	-64.7498	-53.5149	-35.1959
none	#	921914	501992	393667	156276	101175	65900.7	49094.9	36404.2	26198.3	18531.7	12624.1	8837.37	6242.75	4404.22	3175.72	-57.1953	-57.0379	-72.6394	-79.1913	-83.5787	-84.0862	-83.9478	-83.8576	-83.0936	-80.8039	-76.8769	-72.1728	-64.9895	-53.4841	-35.1699
none	#	732210	468531	329701	160358	99874.8	65567.3	48864.9	36347	25984	18507.6	12633.3	8853.49	6240.4	4402.61	3180.58	-45.9648	-61.8875	-79.4044	-78.9175	-83.1786	-83.5755	-83.1567	-83.1204	-82.5073	-80.6952	-77.2896	-72.1755	-64.8426	-53.509	-35.0154
none	#	1.55E+06	390581	354853	160071	99722.4	65883.4	49447.9	36489.7	26163.8	18448.4	12627.6	8858.95	6236.65	4401.05	3182.7	-62.6342	-63.8293	-80.7758	-78.7148	-84.0626	-83.9549	-83.3172	-83.8457	-82.165	-80.7465	-77.0839	-72.087	-64.8141	-53.4991	-35.0725
none	#	965433	490797	345233	161259	100195	66134.4	49409.9	36265.4	26383.6	18490.8	12644.6	8855.8	6238.44	4400.52	3188.06	-37.2695	-55.4823	-71.5686	-80.4034	-82.3	-82.7439	-84.2448	-83.4048	-82.1315	-80.061	-77.1942	-72.2562	-64.8556	-53.4782	-35.2288
none	#	840156	515785	357198	161166	100894	66009.3	48841.4	36354.1	26110.9	18475.8	12680.1	8845.58	6229.18	4399.65	3178.62	-59.5169	-57.4182	-71.9212	-81.6067	-82.9183	-83.5676	-83.7516	-83.4284	-82.4859	-80.3738	-77.1346	-72.207	-64.904	-53.4947	-35.1086
none	#	724588	520237	365376	162715	102135	67019.3	48756.3	36354.6	26143	18678.9	12629	8841.62	6211.05	4400.46	3182.72	-37.1958	-61.1354	-72.3679	-81.9116	-83.4003	-83.7409	-83.7036	-83.6319	-82.655	-80.351	-77.1481	-72.1962	-64.8782	-53.5076	-35.1851
none	#	725044	503739	361763	155496	100247	66404.7	48837.7	36037.3	26190.4	18511.2	12668	8856.15	6236.82	4402.63	3174.65	-36.1342	-64.3037	-73.7178	-81.7867	-83.2811	-83.8329	-83.2063	-83.9225	-82.1834	-80.4219	-77.2596	-72.1072	-64.8455	-53.451	-35.1276
none	#	866553	478407	364292	161739	100928	65442.4	48770.5	36322.3	26271.5	18409	12686.6	8853.05	6241.54	4405.4	3180.02	-49.3804	-59.9766	-62.797	-80.2682	-83.6506	-83.9924	-83.5873	-83.6188	-82.318	-80.9065	-77.2755	-72.0981	-64.9256	-53.4769	-35.0895
none	#	717797	476530	379711	156217	100262	65306.6	48061.1	36633.5	26223.5	18499.5	12717.6	8870.74	6239.62	4403.25	3177.4	-49.3578	-64.3845	-79.0913	-82.3902	-81.9298	-83.9371	-83.4648	-83.4597	-82.3376	-80.4964	-77.1917	-72.1612	-64.8643	-53.4646	-35.2361
none	#	1.11E+06	389337	348607	155501	100463	66067.2	48690.6	36060	26326.1	18465.6	12669.9	8857.24	6228.2	4402.25	3177.63	-38.4332	-64.3099	-82.5166	-79.7155	-84.2365	-84.3097	-83.3845	-83.5319	-81.9218	-80.4311	-77.2053	-72.1535	-64.8964	-53.4394	-35.115
none	#	885872	474286	351433	157092	99136.9	66173	48269.8	36574.6	26158	18456.8	12709.9	8847.83	6250.33	4402.74	3179.64	-43.8118	-63.0138	-71.4273	-80.2316	-83.7562	-84.3276	-84.2701	-83.3963	-82.5272	-80.4893	-77.27	-72.1452	-64.8294	-53.5142	-35.0909
none	#	1.00E+06	473426	342150	157457	101534	65109.8	48969.8	36093	26275.8	18430.9	12611.6	8840.71	6240.66	4397.79	3175.57	-39.1798	-60.4464	-67.9614	-81.5134	-83.2267	-83.5936	-83.5962	-82.3205	-82.257	-80.8626	-77.2834	-72.1747	-64.8468	-53.4702	-35.1191
none	#	707410	507027	398864	167145	103408	65894.6	48872.6	35739.2	26079.2	18492.6	12686.1	8867.65	6241.75	4400.78	3178.21	-45.1696	-62.4786	-76.7677	-81.4882	-85.0631	-83.2147	-84.0026	-83.5405	-82.5538	-80.6646	-77.2546	-72.2033	-64.8035	-53.488	-35.1503
none	#	775819	462467	358833	158369	101422	66155.2	48058.7	36183.2	26409.5	18578.4	12660.7	8842.79	6230.16	4399.35	3176.01	-48.4809	-67.4577	-68.3666	-78.9485	-81.7728	-84.3991	-83.9333	-83.1543	-82.2513	-80.5616	-77.1788	-72.0657	-64.8873	-53.4924	-35.231
none	#	663951	464726	351891	164161	100997	65959.4	49319.3	36391.4	26173.8	18505.7	12661.7	8849.72	6236.52	4402.6	3182.43	-59.0631	-61.6798	-67.9204	-80.8808	-82.8258	-83.895	-83.4608	-83.6656	-82.0607	-80.6651	-77.1517	-72.2093	-64.8631	-53.4955	-35.1257
none	#	924373	501693	370941	158234	102575	65709.2	49094.8	36120.3	26214.1	18517.8	12684.6	8838.34	6229.33	4404.1	3185.29	-56.6152	-64.2419	-74.2502	-80.16	-82.1979	-83.7182	-83.7996	-83.2033	-82.032	-80.234	-77.2411	-72.1292	-64.7974	-53.4544	-35.2358
none	#	880562	431825	365356	157040	100736	65494.9	48809.4	36331	26178	18420.9	12643.2	8844.31	6236.66	4401.67	3177.97	-46.86	-66.2542	-73.0019	-81.419	-82.0814	-83.7733	-84.1328	-83.15	-82.4739	-80.7091	-76.7827	-72.138	-64.8219	-53.4488	-35.1247
none	#	891393	513758	345978	153296	99577.2	64969.7	49024.5	36397.2	26214.9	18527.8	12675.6	8857.32	6238.29	4400.27	3182.62	-56.3934	-54.1539	-66.8941	-80.424	-82.3926	-84.407	-83.6808	-83.4584	-82.2964	-80.2668	-77.013	-72.1709	-64.8906	-53.471	-35.1309
none	#	933952	441908	428759	157405	100249	65152.6	49103.1	36407.9	26048.5	18467.1	12629	8856.78	6230.3	4402.41	3181.48	-61.9846	-63.7215	-79.2799	-82.7005	-82.1586	-84.0205	-84.725	-83.532	-82.6073	-80.5135	-76.9701	-72.0595	-64.849	-53.4235	-35.1323
none	#	819955	471083	381113	155754	103433	65808.1	48943.2	36000.4	26287.7	18436.8	12630.5	8852.71	6242.99	4403.65	3179.65	-32.1386	-67.459	-74.3172	-79.7213	-82.259	-83.4504	-83.5521	-83.6368	-82.4805	-80.3288	-77.1711	-72.0518	-64.8619	-53.5102	-35.0796
none	#	928331	477344	355949	153311	100995	65518.6	48163.5	36525.9	26346.2	18528.2	12646	8856.52	6235.02	4400.51	3182.69	-56.3406	-69.262	-68.2423	-82.1949	-81.3967	-84.3577	-84.6463	-83.0608	-82.3934	-80.4954	-76.9137	-72.2156	-64.8355	-53.4742	-35.1574
none	#	840589	442733	347800	155184	100156	66449.2	48943.2	35922.3	26087.4	18419.1	12677.7	8859.99	6246.05	4401.27	3184.61	-52.7197	-66.4071	-73.6461	-81.6343	-83.7742	-83.7377	-83.8291	-83.2647	-81.9508	-80.3997	-77.3627	-72.1766	-64.8616	-53.4755	-35.115
none	#	925655	523477	313182	146167	98370.2	66197.5	48186.4	36164.3	26197.8	18592.5	12633.1	8829.65	6243.39	4406.14	3184.07	-85.4559	-48.8602	-62.3439	-81.589	-83.2971	-84.1808	-83.6712	-83.0872	-82.3639	-80.6406	-77.0751	-72.2404	-64.8794	-53.4936	-35.0979
none	#	926727	495462	395182	154973	101665	65412.2	48535.1	36439.8	25987	18542.6	12650.7	8865.74	6247.55	4404.31	3175.94	-44.234	-61.1801	-73.5686	-81.5116	-82.5969	-82.3291	-83.5076	-83.1164	-82.2659	-80.7377	-77.1169	-72.1749	-64.8173	-53.4682	-35.0704
none	#	964941	571055	391258	155952	100137	66116.3	49040.3	36409.7	26161.8	18551	12674.4	8852.81	6252.68	4402.33	3183.92	-42.7036	-57.8901	-72.4111	-80.5855	-81.8144	-83.1825	-83.7516	-83.5649	-82.2943	-80.3698	-77.1687	-72.108	-64.7544	-53.5037	-35.0995
none	#	910004	470047	369974	152107	100627	66157.2	48357.2	36326.8	26175.7	18390	12666.6	8870.25	6235.02	4399.86	3174.88	-52.2854	-64.8011	-78.5756	-81.0808	-82.5115	-83.9722	-83.5467	-83.5735	-82.0948	-80.6881	-77.2449	-72.1196	-64.807	-53.4956	-35.0905
none	#	890806	471904	335215	157738	100943	65884.8	48229.7	35914	26257.8	18529.7	12611.1	8848.36	6235.33	4397.7	3182.13	-54.0666	-63.9516	-68.2407	-79.3343	-82.795	-83.4173	-83.7076	-83.8791	-82.3383	-80.5231	-76.8241	-72.1224	-64.7646	-53.5141	-35.174
none	#	789822	519840	351056	154321	101786	65732.3	49321.7	36235.4	26228	18436.4	12644	8865.14	6227.82	4399.74	3180.97	-51.6539	-57.9528	-72.1452	-81.422	-83.2801	-83.5521	-83.7622	-83.0425	-82.3071	-80.1561	-77.0178	-72.0483	-64.921	-53.5457	-35.2341
none	#	661076	467825	339445	156519	102179	66207.5	48042	36524.7	26279.5	18495.2	12701.5	8856.46	6240.97	4400.24	3178.24	-45.239	-61.5677	-74.3079	-80.5246	-82.8673	-83.5339	-83.6221	-84.1833	-82.5367	-80.6507	-77.2726	-72.2863	-64.8882	-53.4785	-35.2585
none	#	999855	456357	388653	153499	101221	65332.9	48318.1	36682.4	26188.2	18631.8	12669.6	8851.52	6232.47	4400.83	3180.16	-45.1789	-64.9518	-70.3832	-79.8132	-81.5414	-84.4553	-83.3813	-83.353	-82.5903	-80.4668	-76.9771	-72.2184	-64.8929	-53.416	-35.0637
none	#	832126	438099	362316	156019	101931	65872	48838.2	36103.8	25962	18372	12686.8	8862.03	6238.72	4401.95	3176.63	-40.0625	-65.6283	-70.2901	-81.3773	-82.7557	-84.2182	-83.6603	-84.4353	-81.8966	-80.5498	-77.5071	-72.1116	-64.8552	-53.4833	-35.2303
none	#	946365	502437	373837	158811	99682.1	65673.6	48503.9	36456.5	26115.8	18462.9	12628	8835.18	6235.89	4400.98	3179.6	-39.7561	-58.7445	-66.1188	-81.0629	-82.5821	-83.8216	-84.3126	-83.6756	-82.4126	-80.3683	-77.1297	-72.2255	-64.8533	-53.534	-35.1052
none	#	730764	545431	351726	154738	100123	66128.4	48545.8	36495.5	26216.8	18460.9	12642.1	8864.83	6230.52	4400.8	3182.29	-42.6812	-67.9728	-66.8839	-82.7809	-82.9716	-84.0524	-83.3772	-83.5096	-82.4488	-80.6327	-77.264	-72.3704	-64.8204	-53.4357	-35.1648
none	#	682116	464887	339417	161133	99292.7	65041.8	49099.8	36397.3	26253.1	18449.5	12673.2	8856.23	6232.89	4403.99	3186.45	-42.7749	-57.6913	-68.0616	-82.3989	-82.3734	-83.2379	-84.4489	-83.4584	-81.8753	-80.8142	-77.1373	-72.1147	-64.9	-53.5355	-35.1029
none	#	776015	519224	426453	155358	100922	66699.4	48828	36279.7	26129	18438	12597	8789.9	6209.98	4378.73	3156.55	-48.582	-67.3444	-59.6548	-82.1732	-81.8837	-84.0475	-84.2388	-83.8976	-82.8822	-80.8513	-77.0378	-72.1422	-64.958	-53.5547	-35.2685
none	#	841712	505639	308935	155311	102304	65320.9	47846.6	36266.6	26120.8	18594.3	12623.2	8798.22	6200.91	4375.07	3159.92	-63.3465	-52.2017	-75.0212	-80.2192	-81.8338	-84.5418	-83.6295	-83.4117	-82.4578	-80.5969	-77.1908	-71.997	-64.8239	-53.4753	-35.2133
none	#	969705	516583	308600	153795	101430	65290.6	47919.8	36237.9	25942.9	18375.4	12576	8802.92	6205.67	4374.97	3160.53	-41.9646	-62.5863	-67.9603	-79.1012	-82.1186	-83.2626	-84.6574	-83.2836	-82.4632	-80.306	-77.2722	-72.1711	-64.8525	-53.5016	-35.1836
none	#	1.02E+06	444664	365544	153149	100785	66036	49219.5	36348.6	26071.7	18441.9	12627.9	8805.66	6208.23	4374.81	3157.39	-32.7561	-64.9346	-68.0173	-80.3765	-82.1825	-83.4362	-83.691	-82.8485	-83.06	-80.588	-77.3196	-72.2517	-64.8407	-53.5778	-35.3557
none	#	736155	492592	382886	158311	99802.2	64607.5	48794.1	36055.3	26168.6	18593.3	12585.5	8785.76	6201.77	4378.31	3157.82	-61.3136	-63.4769	-67.5082	-80.4479	-83.1626	-83.1585	-83.8533	-83.4485	-82.4917	-81.1137	-77.1751	-72.2329	-64.7258	-53.567	-35.2703
none	#	810978	493604	360727	153113	99355.7	65755	48225	35969.9	25975.7	18487.7	12620.2	8793.15	6201.71	4374.49	3161.8	-45.4895	-63.4241	-70.2245	-80.7214	-81.1733	-83.3641	-82.6269	-83.5401	-82.2696	-80.5995	-77.1981	-72.162	-64.8547	-53.6012	-35.1262
none	#	886062	500568	344702	151042	99366.4	64783.3	48175.6	36112.2	26121	18469.2	12614.5	8800.33	6210.66	4376.66	3159.65	-52.1269	-59.1175	-72.0162	-80.4128	-82.4071	-84.1568	-84.2718	-83.2588	-82.1896	-80.5625	-77.2565	-72.2284	-64.9008	-53.514	-35.1128
none	#	825666	452705	342719	151307	101833	65705.1	47788.1	36221.9	25994.1	18438.6	12614.4	8810.21	6219.79	4374.15	3159.3	-40.7252	-61.4803	-67.9852	-81.2164	-82.7229	-83.6281	-83.3225	-83.1161	-82.5149	-81.2227	-77.1409	-72.1672	-65.0034	-53.5285	-35.1405
none	#	811832	518856	357712	155992	101324	65727.7	48282.1	36363.4	26121.2	18360	12597.3	8809.08	6199.3	4377.21	3155.61	-41.7807	-63.7704	-69.5866	-81.1512	-83.322	-84.0938	-84.4414	-83.2117	-81.9769	-80.3509	-77.0527	-72.2973	-64.9039	-53.5284	-35.2114
none	#	834830	554761	378926	151108	101020	65600.3	48043.6	36004.7	26100.1	18257.5	12600	8796.15	6219.03	4376.33	3155.89	-60.6658	-68.1884	-71.4437	-82.1879	-82.2059	-84.5938	-84.0623	-83.5288	-82.8549	-81.0931	-77.1961	-72.2297	-64.9384	-53.5272	-35.2043
none	#	617510	488198	444213	152546	100577	65529.5	47948.8	36098.5	26124.3	18432.1	12615.5	8809.15	6212.49	4376.2	3158.63	-33.4258	-50.0242	-80.6838	-79.409	-84.632	-84.6092	-83.8209	-83.3383	-82.3801	-80.5948	-77.2237	-72.2601	-64.9207	-53.5367	-35.1548
none	#	721239	528347	323029	153682	99764.8	66762.7	48686.3	35783.4	25993.4	18416	12576.8	8799.23	6198.62	4379.75	3159.62	-42.7442	-72.8721	-78.2067	-80.5784	-83.0836	-82.9136	-82.5433	-83.0029	-81.7681	-80.8591	-77.1597	-72.1911	-64.9243	-53.5213	-35.1784
none	#	824526	445269	348053	151218	103431	63925.1	49127.4	36300.4	26243.5	18480.7	12607.4	8799.57	6197.31	4373.02	3156.22	-44.2544	-55.7379	-72.1708	-78.0759	-82.7725	-83.2798	-83.3001	-83.1451	-81.7465	-80.6907	-77.1949	-72.3423	-64.7994	-53.5124	-35.2244
none	#	849172	511681	375651	152493	101481	64387.1	48079.4	36155.1	26261	18577.7	12561.3	8796.56	6191.69	4370.91	3157.24	-44.5785	-66.5873	-65.4792	-81.1226	-82.3793	-83.6411	-84.2272	-82.548	-82.2268	-80.5832	-77.0635	-72.2268	-65.0378	-53.5104	-35.1489
none	#	797573	449406	319478	155454	97335.8	65369	48492.8	36321.1	26149.7	18474.2	12608	8805.42	6203.15	4373.56	3160.81	-54.9023	-58.7318	-72.6547	-80.6443	-82.7945	-83.9247	-83.6028	-83.236	-81.876	-80.434	-77.2409	-72.1826	-64.9334	-53.5504	-35.1689
none	#	806393	502431	336483	152019	100674	65327.2	48559.9	36044.2	26007.5	18486.5	12622.1	8801.52	6199.23	4376.75	3161.55	-54.3357	-65.5218	-68.6778	-81.1382	-83.1399	-83.7395	-83.7232	-83.353	-82.5814	-80.6036	-77.2531	-72.1951	-64.847	-53.4865	-35.1545
none	#	710388	459559	341666	156076	99839.3	65681.3	47934.9	36004.9	25960	18485	12605	8800.77	6194.66	4377.01	3163.77	-47.9223	-57.363	-64.5479	-80.6393	-82.9946	-84.0492	-84.4032	-83.7267	-82.358	-80.7856	-77.1747	-72.2138	-64.9384	-53.586	-35.1518
none	#	857859	540526	350923	155869	99595.9	65947.1	47685.1	36207	25881.4	18394.1	12611.8	8802.44	6207.29	4377.4	3160.75	-32.7735	-58.0744	-75.7845	-80.5228	-82.3874	-83.9524	-84.3211	-83.422	-81.0156	-80.5674	-77.2158	-72.1654	-64.9338	-53.5192	-35.2202
none	#	932309	479533	330393	155985	102289	65822.8	48492	36197.5	26133.7	18427.9	12619.9	8806.22	6194.72	4376.33	3159.01	-47.2053	-64.4999	-66.2374	-80.8042	-83.413	-83.1985	-83.2054	-83.338	-81.902	-80.4328	-76.9778	-72.2436	-64.8629	-53.5747	-35.1851
none	#	746411	501625	387475	152728	99945.5	65892.8	47897.3	36394.3	25999.4	18354.7	12540.6	8797.67	6201.7	4374.98	3164.49	-51.3325	-60.1416	-66.3368	-81.3383	-82.4829	-83.6431	-84.1908	-83.7206	-82.5156	-81.0193	-77.2468	-72.2102	-65.0005	-53.5226	-35.206
none	#	762498	473916	367978	155530	98002.5	65603.2	48738.1	36563.1	26216.2	18460	12580.5	8809.32	6209.31	4376.94	3163.78	-45.7421	-55.3973	-73.6627	-81.6958	-83.6758	-82.9516	-83.9227	-82.8609	-82.0265	-80.6281	-77.2655	-72.2743	-64.8953	-53.4559	-35.1713
none	#	1.53E+06	602863	272952	150084	99824.8	65274.2	47795.2	36118.1	25990.8	18363.4	12646.5	8807.57	6208.47	4377.09	3160.4	-34.3366	-62.6285	-79.1963	-79.3104	-81.7217	-83.9941	-83.6749	-83.7487	-82.3452	-80.5272	-77.1753	-72.2242	-64.8334	-53.5452	-35.2016
none	#	976309	389414	359105	161059	98786.1	66383.8	48322.9	36372.2	26095.2	18364.1	12605	8813.15	6200.92	4379.09	3165.28	-39.9103	-62.816	-56.6524	-79.357	-83.344	-83.1095	-82.8285	-83.4709	-82.2438	-80.6123	-76.8495	-72.1733	-64.81	-53.6261	-35.247
none	#	800854	497172	387498	154968	101640	65526.4	48528.3	36269.4	26121.2	18249	12578.8	8776.22	6188.99	4381.47	3162.1	-42.2134	-60.9394	-70.3088	-80.5253	-82.4999	-84.3095	-83.6137	-83.4088	-82.8092	-81.0311	-77.3518	-72.2758	-64.6297	-53.4832	-35.2076
none	#	691335	536144	349925	153689	99857.5	65513.4	48756.2	36253.4	25875.4	18416.6	12601.7	8805.37	6211.45	4376.81	3158.55	-47.9859	-65.0629	-72.0643	-80.887	-82.3853	-84.3928	-83.2972	-83.3747	-82.82	-80.6455	-77.2429	-72.2088	-64.8429	-53.5115	-35.1509
none	#	681906	489655	384582	156009	100326	65489.9	48441.3	36412.1	26231.1	18411.5	12698.1	8799.13	6215.7	4375.88	3162.03	-61.5219	-57.0967	-67.0951	-79.7225	-81.9712	-83.2988	-84.2668	-83.5506	-82.5174	-80.6096	-76.7255	-72.1814	-64.9049	-53.6035	-35.1288
none	#	920007	527271	328894	154577	99219	65869.6	47881.1	35078.4	26040.2	18366.5	12596.8	8803.35	6208.31	4375.86	3161.24	-53.7106	-70.3993	-78.4442	-80.9378	-82.5694	-83.6823	-84.2881	-81.4094	-82.3806	-80.6014	-77.089	-72.1197	-64.8861	-53.568	-35.1948
none	#	913729	450801	306548	164684	101154	65501.6	48368	35611.3	26118.9	18374.2	12681.3	8798.45	6194.1	4377.55	3161.31	-36.9809	-58.6195	-67.4869	-81.732	-82.5239	-84.4746	-83.7978	-83.52	-82.5702	-80.598	-77.0145	-72.2211	-64.8876	-53.5411	-35.1993
none	#	753774	437994	371558	155497	100408	65243.5	47664.9	36169.1	26214.3	18407	12519.2	8808.08	6202.61	4375	3163.48	-56.0293	-66.0887	-72.022	-79.3169	-81.8293	-83.6844	-83.6559	-82.848	-82.2116	-80.7208	-77.0738	-72.1595	-64.8971	-53.5956	-35.1644
none	#	793475	448441	365031	151614	98238.1	65792.2	48143.9	36044.2	26289.4	18366.8	12595.3	8808	6196.14	4376.16	3165.63	-50.8176	-65.4866	-73.8475	-79.8184	-83.0887	-83.7208	-83.0891	-83.4972	-82.6543	-80.621	-77.0114	-72.1769	-64.8434	-53.5846	-35.1796
none	#	811048	507480	340152	156576	100971	66454.7	48005	36367.2	26301.5	18452.1	12608.2	8790.56	6209.33	4381.67	3166.26	-51.9888	-62.6384	-70.3378	-81.6796	-83.2134	-85.1015	-82.6849	-83.8323	-82.1456	-80.6145	-77.138	-72.2624	-64.9798	-53.461	-35.1105
none	#	755319	417456	414296	156019	103944	65691.6	47046.7	36156.9	26097.6	18460.2	12590.7	8843.07	6205.92	4375.77	3168.02	-65.0905	-68.4978	-59.8617	-79.0076	-80.8749	-83.2083	-84.4207	-83.4533	-82.588	-80.5212	-76.9382	-72.2599	-64.9356	-53.4839	-35.1154
none	#	2.06E+06	350137	367424	151271	97085	64578.4	48460.4	35945.1	26037.2	18444.7	12609.8	8803.99	6205.3	4377.94	3162.8	-57.8772	-55.4835	-75.4809	-82.4356	-82.2886	-83.9258	-82.4749	-83.8056	-82.2035	-80.6745	-77.0146	-72.1842	-64.8831	-53.6634	-35.2455
none	#	882599	497053	354291	157578	99587.9	64734	48515.8	36331.5	26192.8	18477.8	12607	8800.94	6187.79	4378.01	3167.47	-58.4954	-68.8925	-70.1925	-81.5676	-82.2651	-84.4284	-83.2315	-83.2854	-82.5333	-81.1151	-77.2098	-72.2571	-64.9017	-53.5448	-35.1967
none	#	860094	454275	345440	157466	100142	65254.9	48584.4	35974.3	25873.5	18416.4	12622.9	8793.68	6201.8	4380.33	3160.53	-50.5317	-62.3188	-73.2328	-79.9305	-82.6895	-83.7913	-83.3387	-83.5674	-82.5347	-80.6212	-77.3496	-72.1786	-64.905	-53.6078	-35.1621
none	#	804674	481191	354021	157159	101622	65750.7	48918.1	37100.8	25986	18440.9	12670.6	8804.72	6201.06	4377.84	3161.14	-58.2596	-64.1033	-75.1891	-81.694	-82.2545	-83.4827	-83.0666	-82.9532	-82.3776	-80.591	-76.7855	-72.1771	-64.9021	-53.5668	-35.1978
none	#	712840	495244	383072	154054	99203.1	66145.3	48468.3	36338	26169.8	18448.5	12591	8790.66	6221.74	4376.2	3160.28	-44.7984	-58.4528	-74.392	-79.9015	-82.5855	-83.5388	-83.9085	-83.4724	-82.3121	-80.7095	-77.2012	-72.1575	-64.928	-53.5118	-35.1622
none	#	726217	428653	357732	154694	102054	65407.5	48055.5	37124.7	26116	18434.6	12613	8792.36	6213.65	4379.75	3161.46	-42.3389	-63.0385	-69.2958	-81.1075	-83.0004	-84.0748	-83.8969	-83.044	-82.1694	-80.6798	-77.0058	-72.1717	-64.8267	-53.5093	-35.2121
none	#	709463	452425	381352	157861	100585	65405.6	48957.6	35746.1	25963.5	18436.3	12596.8	8788.66	6204.97	4383.01	3159.71	-54.2247	-61.9789	-70.1644	-79.549	-82.3673	-83.8903	-82.9557	-82.8715	-82.4298	-80.3874	-77.1598	-72.2646	-64.8155	-53.5214	-35.1555
none	#	751922	478522	323491	157849	100589	65467.1	48351.9	36503.7	26101	18457.2	12598.2	8801.64	6212.46	4374.91	3158.85	-50.3589	-61.6077	-68.7547	-81.0603	-81.4749	-83.7065	-84.3239	-83.1118	-82.8176	-80.0949	-77.1687	-72.2413	-65.0328	-53.4617	-35.2077
none	#	672553	544556	393135	151779	100177	65565.4	48343.6	36450.5	25961.4	18420.3	12609.1	8791.14	6204.34	4380.7	3167.31	-57.2449	-60.7761	-69.4845	-81.957	-83.0858	-82.4121	-84.3009	-83.6895	-82.2343	-80.8851	-76.8901	-72.1813	-64.9018	-53.4942	-35.0796
none	#	616394	389233	403635	160904	103617	65870.8	48016.5	35997.6	25958.5	18436.3	12648.2	8802.1	6208.72	4377.68	3161.19	-58.8288	-56.4762	-69.645	-84.6442	-81.6397	-83.4591	-83.8789	-83.4288	-82.4477	-80.6253	-77.1385	-72.3213	-64.874	-53.57	-35.2311
none	#	628790	498285	345053	156351	102940	66242.9	48159	36036.5	26017.5	18476.7	12618.8	8809.29	6204.43	4382.04	3161	1.19703	-60.6297	-69.9271	-79.9019	-82.644	-84.2037	-83.1153	-83.0299	-82.1148	-80.677	-77.3418	-72.141	-64.8828	-53.5294	-35.227
none	#	841642	461164	336325	155290	99253.2	65616.9	48286.6	36130.6	26358.5	18290.2	12604.8	8804.39	6191.77	4376.18	3156.76	-48.1357	-59.4346	-72.7479	-80.3808	-82.1533	-83.6121	-84.0049	-83.1003	-82.4983	-81.0124	-77.2193	-72.2922	-64.7307	-53.5823	-35.0614
none	#	726705	512745	353052	153732	100195	65662.2	48419.1	36305.6	26084.8	18401.3	12616.2	8810.55	6200.47	4377.72	3162.32	-40.5825	-65.0609	-71.3156	-80.0211	-81.9168	-83.7992	-84.2923	-83.4684	-82.8811	-80.7353	-77.2226	-72.2282	-64.9483	-53.5463	-35.1785
none	#	892687	437394	355664	156824	101156	65554.1	48699.5	36322.2	26070.9	18413.2	12623.3	8803.76	6206.58	4374.67	3162.77	-58.6399	-52.3666	-69.9705	-82.8319	-83.0533	-83.8871	-84.0917	-83.9461	-82.577	-80.5203	-76.633	-72.2377	-64.891	-53.5115	-35.1552
none	#	866826	475696	386256	153952	101138	65649.5	47839.1	37227.7	25985	18403.5	12595.2	8799.79	6210.1	4378.84	3159.12	-49.9278	-58.9163	-73.1169	-81.1595	-82.459	-83.2553	-83.9561	-81.4662	-82.2357	-80.4081	-77.0815	-72.2177	-64.8835	-53.5518	-35.1918
none	#	847776	393202	350143	159205	99465.6	65550.7	48230.1	36137.2	26033.8	18407.6	12554.9	8796.04	6201.97	4375.54	3161.73	-47.6457	-62.6102	-69.0838	-81.2346	-82.3181	-83.7876	-83.994	-82.4327	-82.1296	-80.6185	-77.3527	-72.1654	-64.8185	-53.5408	-35.1996
none	#	904244	484457	363439	153105	100318	66254.7	47873.6	35844.7	25983.6	18394.8	12625.8	8800.76	6197.5	4377.63	3160.71	-54.9365	-58.5398	-73.3539	-81.2192	-82.1226	-83.6805	-83.7913	-83.9658	-82.4955	-80.746	-77.2727	-72.2389	-64.8183	-53.5326	-35.2398
none	#	803073	467153	350400	156098	100019	66079.4	49323.9	35799.2	26188.8	18310.5	12609.5	8807.54	6216.33	4379.94	3161.15	-46.56	-67.8242	-71.5501	-80.5429	-82.8181	-83.8219	-83.6098	-83.2089	-82.8983	-80.3225	-77.1074	-72.161	-64.743	-53.4867	-35.1998
none	#	766039	430016	391795	153618	102966	66025.1	48788.2	36393.5	26185.3	18394.5	12571.5	8815.35	6212.21	4376.33	3154.46	-44.8129	-62.0623	-69.1269	-81.1004	-81.1011	-83.0254	-84.88	-83.5866	-82.3051	-80.6598	-77.2233	-72.0517	-64.8546	-53.534	-35.1423
none	#	723944	578398	524179	140938	100135	65226.9	48444.5	36072.3	26097.9	18413	12598.8	8798.24	6213.73	4376.92	3161.92	-66.6358	-70.1001	-63.9547	-80.8431	-83.5354	-83.7633	-83.6675	-83.3879	-82.5023	-80.6013	-77.2523	-72.2624	-64.9181	-53.5953	-35.2141
none	#	941980	482881	378001	147458	96212.4	63661.1	48825.5	36073	26129.6	18449.1	12629	8811.76	6206.65	4379.7	3163.03	-77.2451	-62.5722	-77.165	-76.5584	-82.9689	-82.1934	-83.6123	-83.4536	-82.2774	-80.6314	-77.0329	-72.1988	-64.8749	-53.5968	-35.2743
none	#	889926	432962	352829	160486	102086	65826.1	48482.6	35966.4	26227.8	18375.5	12630.1	8811.27	6217.27	4377.44	3154.33	-55.8926	-59.7552	-65.4344	-80.8591	-82.6968	-83.6609	-84.0933	-83.2997	-83.0961	-80.7403	-77.2092	-72.1947	-64.9218	-53.5838	-35.1642
none	#	766956	500773	382262	155335	101362	66962.4	48804.6	36030.8	25874.8	18418.8	12605	8794.87	6204.6	4376.91	3162.82	-51.0926	-64.1927	-76.1258	-80.8894	-82.7453	-83.9792	-83.7029	-83.0754	-82.739	-80.5626	-77.2128	-72.1601	-64.938	-53.5131	-35.1745
none	#	972867	470851	356908	152559	99118	65041.6	48680.5	36130	26234.9	18475.6	12615.8	8806.58	6204.21	4376.93	3163.01	-49.4173	-62.3927	-69.681	-81.7402	-82.2049	-83.5767	-83.9762	-83.1321	-82.5982	-80.5373	-77.2364	-72.1947	-64.8747	-53.5428	-35.1753
none	#	699850	483093	401655	156432	101083	66012.3	48167.2	36017.8	26110.6	18409.8	12595.8	8794.12	6205.09	4378.53	3163.41	-49.5996	-62.6833	-68.8213	-79.5781	-82.6681	-83.265	-83.9728	-83.0007	-82.347	-80.6822	-77.1895	-72.1335	-64.8318	-53.5305	-35.1667
none	#	787487	475443	343740	155637	100037	64974.3	48087.9	36166	26337.8	18418.4	12629.5	8810.5	6215.44	4376.34	3163.58	-42.3956	-64.765	-73.2143	-80.5242	-82.392	-83.8328	-83.1506	-83.3352	-82.491	-80.4997	-77.1982	-72.1802	-64.8822	-53.5813	-35.234
none	#	929879	395026	337208	153975	101699	64907.6	48989.9	35964.7	26445.9	18485.3	12603.1	8800.87	6199.95	4379.4	3159.22	-57.7542	-68.5645	-74.1667	-81.1112	-82.0592	-83.2838	-84.0849	-83.6365	-82.5715	-80.6516	-77.1429	-72.2498	-64.8653	-53.5574	-35.2004
none	#	869595	464584	368192	153691	99706.6	65944.7	47984.4	36308.8	26365.4	18364.7	12619	8798	6201.18	4380.22	3163.99	-40.7777	-61.0213	-71.0792	-80.6395	-82.4528	-83.1176	-83.7701	-83.4057	-82.21	-80.6186	-77.2345	-72.1499	-64.8764	-53.5284	-35.0708
none	#	697832	660143	315051	159073	101957	64556.7	47886.6	35816.6	26054.8	18442.2	12625.5	8811.98	6206.16	4379.96	3159.67	-29.6204	-63.9103	-85.3204	-80.3834	-85.1798	-83.5825	-84.7163	-83.0137	-82.1103	-80.5799	-77.2359	-72.1501	-64.8244	-53.4608	-35.1913
none	#	1.09E+06	439271	373248	152012	100983	66082.9	47583	36836.2	26194.1	18470.6	12617.6	8799.25	6207.15	4381.75	3164.38	-43.4653	-60.8202	-77.7281	-81.1955	-81.703	-83.6706	-82.7576	-83.0154	-82.4046	-80.6813	-77.0275	-72.2239	-64.8848	-53.4945	-35.1612
none	#	769117	577856	385373	152929	102058	65031.8	48554.2	36068.9	25885.4	18509.6	12580.4	8816.99	6200.88	4374.34	3165.67	-33.6841	-52.2148	-79.2588	-80.5724	-84.1127	-82.7299	-84.0938	-83.3347	-82.4656	-80.6025	-77.1709	-72.1833	-64.9595	-53.5067	-35.2321
none	#	786556	468754	372423	154970	100797	65003.8	48471.8	36076.5	25790.8	18260.7	12635.5	8795.83	6190.31	4378.93	3153.77	-47.0571	-58.3878	-70.3226	-80.3662	-81.9211	-84.1262	-84.3528	-83.6124	-82.2959	-80.8177	-77.1629	-72.1949	-64.8141	-53.4543	-35.2113
none	#	871739	469798	373500	154181	99223.7	65594.5	48170.8	36118	25983.4	18299.3	12611.2	8803.43	6200.25	4379.77	3158.91	-42.5281	-69.5416	-73.1325	-80.2437	-82.7333	-83.5219	-83.8271	-83.6814	-82.4325	-80.7491	-77.2764	-72.2728	-64.7698	-53.5196	-35.121
none	#	732400	484159	379280	157286	101322	64818.4	48818.5	36117.8	26000.7	18446.2	12580.1	8806.06	6206.78	4375.81	3162.2	-55.5656	-61.1973	-70.2054	-79.9424	-82.895	-83.4747	-83.2756	-82.9365	-82.9656	-80.5817	-77.1338	-72.1658	-64.8509	-53.5155	-35.1773
none	#	854877	509031	388934	156726	100617	64927	48792.3	36079.3	26124.2	18410.3	12607	8798.58	6208.11	4378.93	3161.15	-67.9283	-56.2958	-78.2703	-81.6817	-82.8705	-84.1394	-84.5542	-83.5999	-82.827	-80.5629	-77.1956	-72.2103	-64.8954	-53.5636	-35.1602
none	#	657788	450102	337842	151567	100305	65682.6	48325	36171	25912.8	18472.1	12629.9	8798.13	6206.07	4378.43	3163.84	-45.4078	-67.3631	-75.4274	-81.2606	-81.7319	-83.1855	-83.5739	-83.3996	-82.4122	-80.8286	-77.2605	-72.2112	-64.9281	-53.5485	-35.17
none	#	1.01E+06	501890	340774	156565	101225	65609.5	48788.1	36206.7	25726.5	18512	12639.3	8806.79	6193.94	4377.02	3159.44	-40.056	-68.5589	-69.3448	-80.9298	-82.3334	-83.8428	-84.141	-83.1668	-82.4222	-80.6366	-77.3458	-72.1853	-64.802	-53.5886	-35.1978
none	#	779558	486832	367426	156321	98622	65944.5	48178.6	35936.1	26048.6	18529.6	12630.2	8803.31	6188.14	4376.8	3164.58	-60.7875	-65.9824	-71.3753	-81.8071	-82.1475	-84.507	-84.1918	-82.8804	-82.2299	-80.5125	-77.1444	-72.1352	-64.8297	-53.5733	-35.0718
none	#	1.28E+06	536852	444628	158976	103165	66242.7	48093.4	36007.1	26099.1	18438.2	12624.4	8811.68	6208.08	4375.94	3158.15	-55.0515	-57.6955	-70.1285	-79.7351	-82.7704	-83.7774	-83.8455	-84.4808	-82.5193	-80.5599	-77.147	-72.0837	-64.8256	-53.5108	-35.2015
none	#	846640	424515	353827	158521	101189	65556.2	48549.4	35725.1	25979.9	18321.1	12643.6	8811.55	6206.02	4376.13	3157.92	-54.9521	-63.8051	-69.4494	-80.3756	-84.2141	-82.4915	-83.1419	-83.336	-82.3697	-81.0506	-77.2315	-72.1169	-64.9311	-53.5252	-35.1424
none	#	677409	436879	424039	153278	99585.1	65634.5	48346.9	36213.7	26042.7	18603.5	12600.5	8814.18	6205.44	4379.31	3158.02	-59.6763	-64.144	-70.218	-83.9999	-82.4365	-84.7749	-84.4283	-83.9752	-82.164	-80.5294	-77.2141	-72.3084	-64.93	-53.5621	-35.1321
none	#	803921	467762	340920	156855	99433.8	65189.7	49203.2	35960.7	26175	18475.6	12568.5	8805.67	6210.22	4376.15	3152.19	-41.9704	-61.4839	-79.3513	-81.6944	-82.9599	-83.4811	-83.6418	-83.5722	-82.8371	-80.6257	-77.2193	-72.1587	-64.8192	-53.5585	-35.0607
none	#	883148	478813	331152	150901	101425	65763.6	48689.4	36189.7	26090.6	18476.7	12638.5	8802.44	6205.37	4378.18	3161.22	-35.5713	-68.8572	-69.2104	-80.7264	-81.4826	-84.315	-83.7039	-83.05	-82.1817	-80.3976	-77.1411	-72.2591	-64.7727	-53.5168	-35.2452
none	#	679810	523939	372529	156686	99650.9	65732.4	48619	36007.2	26069.2	18393.3	12608	8791.69	6210.99	4377.2	3162.28	-43.7743	-61.1686	-69.3998	-80.4445	-81.8326	-83.0092	-83.4146	-83.4176	-82.5665	-80.6006	-77.0918	-72.1818	-64.8376	-53.5334	-35.2016
none	#	858562	498414	351441	153492	99216.8	65298.7	49052.2	36255.8	25899.3	18434.5	12605.6	8819.19	6209.71	4377.78	3161.96	-37.7995	-66.3109	-71.1661	-81.0926	-82.3247	-83.0956	-83.3812	-83.2241	-82.5926	-80.5222	-77.2261	-72.1073	-64.9135	-53.5453	-35.1965
none	#	748890	467171	343648	154952	99834.2	66036.7	48853.4	36141.4	26042.9	18611.8	12595.5	8800.64	6181.51	4381.36	3156.97	-48.2718	-57.7394	-70.9894	-79.7359	-81.8149	-83.673	-84.5363	-83.1428	-82.3235	-80.5452	-77.1447	-72.171	-64.9279	-53.5452	-35.1981
none	#	839619	448223	350728	152865	101429	65727.8	48164.5	36265.1	26042.4	18489.9	12608.9	8801.04	6206.4	4380.62	3166.34	-56.3189	-62.8171	-72.9114	-79.712	-82.8295	-83.7581	-83.6575	-83.1379	-82.5667	-80.9803	-77.1824	-72.2681	-64.9519	-53.55	-35.1811
none	#	891366	407253	318967	157292	99677.9	66699.7	48348.7	36130.1	26226.9	18618	12575.9	8805.11	6208.74	4374.5	3165.93	-45.6989	-64.2743	-71.4103	-80.8882	-83.3585	-84.0659	-83.62	-82.8963	-82.623	-80.9396	-77.3751	-72.179	-64.6679	-53.5263	-35.1993
none	#	1.16E+06	531040	371464	153974	101802	64492.3	49362.8	36392.8	26137.9	18371.2	12534.2	8794.12	6207.7	4375.31	3162.99	-70.1468	-60.3407	-64.5376	-80.6952	-82.9325	-84.14	-84.5441	-83.3124	-82.5334	-80.4316	-77.2499	-72.1637	-64.9536	-53.5785	-35.2007
none	#	940221	488826	392850	152267	98328.3	66532	47674.1	36223.2	26062.4	18488.3	12603.5	8801.16	6207.44	4378.48	3163.89	-45.8232	-66.8922	-74.606	-82.4587	-82.7741	-82.74	-83.3355	-82.8423	-82.4665	-80.4165	-77.1115	-72.0999	-64.7984	-53.5217	-35.209
none	#	833279	489154	365109	161382	100039	65804.7	48895.7	36379.7	26173.3	18387.2	12622.9	8804.22	6196.35	4374.21	3159.81	-41.8442	-64.7723	-73.7693	-79.5346	-83.4172	-84.0224	-82.9057	-83.6032	-82.1302	-80.5784	-77.1209	-72.1427	-64.9363	-53.541	-35.1237
none	#	921202	453207	328764	157363	101447	65399.4	47069.3	36374.7	25783.9	18440.8	12649.5	8791.44	6203.81	4379.5	3159.11	-47.0295	-67.5967	-75.601	-81.0274	-81.3222	-84.0116	-83.0632	-84.1954	-82.0712	-80.4575	-77.231	-72.0348	-64.9167	-53.621	-35.1198
none	#	1.03E+06	448825	335433	156943	102453	65015	48131	36262.4	26095.7	18601.2	12600.6	8810.57	6217.36	4377.2	3157.06	-52.9023	-60.7247	-69.4238	-80.531	-82.9938	-83.5736	-83.9748	-83.4959	-82.3097	-80.408	-77.1006	-72.1073	-65.1135	-53.557	-35.0654
none	#	818265	483015	388800	155727	98089	66298.1	48904.3	36064.5	26114.7	18402.5	12598.1	8809.51	6202.66	4379.35	3162.67	-43.5478	-73.3064	-77.3002	-81.0937	-82.8922	-83.2364	-83.5674	-83.5962	-82.2393	-80.7971	-77.2658	-72.1638	-64.8558	-53.5653	-35.1782
none	#	845507	478765	344214	154267	101020	65164.9	48648.8	36093.1	25962	18391.7	12599.7	8806.26	6210.29	4376.3	3161.32	-54.7141	-54.3089	-78.914	-82.379	-82.9304	-84.3673	-83.8458	-83.493	-82.3385	-80.5032	-77.1218	-72.2151	-64.8238	-53.5451	-35.2001
none	#	773866	510003	336757	150488	100004	65128.3	49304.1	36253.5	25929.1	18376.8	12629.4	8799.04	6195.78	4378.57	3165.09	-54.907	-55.9814	-73.5593	-80.6495	-82.03	-83.6085	-83.4921	-83.2605	-82.3566	-81.1033	-77.1955	-72.1636	-64.9038	-53.5059	-35.2622
none	#	1.15E+06	437576	328598	158060	101091	65551.9	48427.6	35977.5	25943.9	18329	12625.8	8813.83	6210.15	4376.13	3158.33	-28.5099	-61.114	-66.1072	-79.6193	-81.8216	-83.8674	-84.2021	-83.1139	-82.2604	-80.7829	-77.0718	-72.1531	-64.8207	-53.544	-35.1889
none	#	751787	480152	433924	155357	101982	64357.7	48631.8	36449.6	26280.9	18358	12627.7	8788.69	6211.91	4374.96	3167.13	-56.2534	-62.7551	-71.0836	-81.8381	-81.9569	-82.8646	-83.2292	-82.8781	-83.0635	-80.5379	-77.1619	-72.2246	-64.7926	-53.521	-35.0973
none	#	561664	496992	386300	152762	101340	65780	49123.1	36299.5	26210.2	18412	12598	8796.99	6202.92	4375.25	3160	-44.2113	-69.0448	-72.3338	-83.1445	-83.7325	-83.3753	-83.2849	-83.3032	-82.3967	-80.5657	-77.0088	-72.279	-64.9074	-53.5538	-35.1846
none	#	787483	587841	329745	156867	99966.1	66167.1	49246.8	36452.8	26419.7	18572.7	12656.1	8809.22	6198.14	4374.41	3163.61	-38.3074	-68.1647	-72.3106	-80.0002	-82.7832	-83.0147	-83.6666	-82.6188	-82.1739	-80.1844	-77.5136	-72.1226	-64.9046	-53.512	-35.3515
none	#	1.02E+06	454702	341382	152704	99723.8	66720.5	48656	36283.4	26446.7	18320.1	12584	8800.13	6213.19	4375.17	3157.78	-40.2552	-65.0128	-67.1722	-79.4732	-82.9996	-83.7203	-83.6962	-83.1745	-83.0073	-80.3296	-77.079	-72.1877	-64.857	-53.5817	-35.229
none	#	1.13E+06	462149	368459	149816	96750.2	64013.3	48731.5	36253	26259.5	18412.7	12592.2	8801.49	6202.16	4381.81	3158.95	-56.5909	-64.5954	-71.6808	-81.3397	-82.7265	-83.3482	-82.5716	-84.7934	-82.3148	-80.3232	-77.4121	-72.2886	-64.8672	-53.4718	-35.1908
none	#	1.02E+06	458389	330146	154166	102565	65295.1	48764.7	36271.3	26065.9	18462.5	12598.4	8822.01	6180.51	4371.64	3154.79	-62.3609	-68.1339	-72.8412	-80.5274	-82.5199	-83.4325	-83.671	-83.3332	-82.2773	-80.3942	-77.3472	-72.1652	-64.9004	-53.5183	-35.0708
none	#	935207	486870	372288	153901	100074	66023.2	48376.8	36310.4	26144.4	18415.7	12628.7	8806.86	6208.73	4376.85	3161.06	-54.3312	-58.2734	-69.9468	-80.8493	-81.63	-83.3373	-83.461	-83.197	-82.3718	-80.3965	-77.0359	-72.2288	-64.9394	-53.5408	-35.1487
none	#	858623	488758	336829	154556	101309	65299.9	49024.2	36077.4	26029.8	18657	12614.7	8815.95	6187.01	4377.08	3162.17	-48.078	-68.526	-71.0309	-78.0387	-83.5068	-83.5999	-84.5266	-83.1135	-82.4729	-80.748	-77.2157	-72.1041	-65.0271	-53.5166	-35.2614
none	#	867932	499102	334501	156783	100434	65980.8	47932.2	36043.8	25990.7	18426.2	12631.2	8814.49	6206.74	4380.49	3160.45	-58.2241	-62.595	-78.0871	-80.9625	-82.1492	-83.6788	-84.1846	-83.4931	-82.1395	-80.7158	-77.0831	-72.1801	-64.8498	-53.5872	-35.0875
none	#	970950	458171	346580	157306	99223.1	65894.7	48736.7	36177.1	26037.3	18330.1	12627	8810.75	6197.08	4375.7	3162.62	-45.8867	-60.0352	-69.3924	-81.0201	-82.1237	-83.7781	-83.0056	-83.3755	-82.4358	-80.3536	-77.2133	-72.2414	-64.8049	-53.5978	-35.147
none	#	789836	498344	321121	160358	102951	64844.1	48521	36391.2	25974	18481.4	12564.6	8798.1	6209.75	4378.2	3163.71	-56.2303	-66.9723	-73.3157	-78.3424	-83.3421	-83.5348	-83.2907	-84.1502	-82.6536	-80.6124	-76.9749	-72.0444	-64.8848	-53.4842	-35.3097
none	#	680690	471892	371963	156836	100686	65875.6	48815.8	35485.9	26173.9	18430.8	12613.3	8833.39	6217	4394.48	3172.08	-39.6208	-64.3707	-73.3069	-81.2869	-82.0234	-83.9766	-83.9407	-83.6229	-82.5206	-80.6779	-76.8903	-72.1842	-64.955	-53.468	-35.1674
none	#	988631	468348	347916	156915	101762	65767.4	48249.1	36267	26122.3	18457.5	12638.5	8845.26	6224.5	4391.67	3170.49	-53.3961	-59.961	-72.034	-81.8821	-83.2427	-84.1204	-84.2584	-83.3551	-82.5591	-80.5153	-77.1975	-72.232	-64.9029	-53.4964	-35.1595
none	#	948032	499854	374639	156110	100313	65762.4	48200.4	36128.4	26005.4	18471.5	12652.8	8824.98	6224.53	4392.92	3171.87	-48.6131	-61.7102	-71.2783	-79.7662	-82.3001	-84.5382	-84.2336	-83.2102	-82.5322	-80.7351	-77.1925	-72.241	-64.7833	-53.4925	-35.1343
none	#	705979	461742	403351	156468	101188	65307.9	48912.4	36485.3	26078.8	18469.9	12636.2	8826.32	6218.47	4394.97	3172.02	-47.237	-62.3932	-74.7658	-81.1452	-82.4815	-84.4639	-83.9222	-84.2905	-82.482	-80.7128	-77.1878	-72.1152	-64.8818	-53.488	-35.1555
none	#	896189	434376	421337	153686	100655	65266.7	48860.8	36438.4	26256.5	18484.6	12612.1	8833.92	6228.3	4391.76	3173.86	-46.9361	-62.8905	-73.9109	-79.847	-83.2126	-83.3588	-84.2547	-84.2309	-82.1029	-80.5649	-77.0681	-72.1082	-64.8112	-53.4985	-35.1878
none	#	908497	472388	375038	156110	100838	66353.1	49075.5	35872	26039	18659.6	12667.2	8829.6	6237.18	4390.95	3178.46	-37.8339	-64.6242	-71.2442	-81.3745	-81.7189	-83.5488	-83.3578	-83.464	-82.4224	-80.4506	-77.1448	-72.1965	-64.8714	-53.5055	-35.1659
none	#	826714	444789	336740	151096	101696	65212.8	50012.1	36017.8	26116.8	18455	12685	8840	6224.43	4397.68	3169.22	-42.2871	-66.5608	-69.8249	-80.4146	-83.4671	-83.5421	-83.773	-82.9392	-82.4484	-80.6931	-77.2164	-72.2452	-64.8282	-53.434	-35.1707
none	#	708235	443351	352891	158817	100928	65543.6	48911.6	36334.3	26210	18435.4	12617.1	8818.6	6223.12	4385.77	3170.42	-59.5413	-58.0292	-67.6963	-81.2053	-82.6366	-82.5644	-83.8395	-83.3015	-82.3578	-80.6415	-77.1586	-71.8094	-64.8982	-53.535	-35.2009
none	#	849200	472463	370431	154287	101826	65430.5	48528.6	36041.1	26048.9	18492.8	12697.1	8804.64	6203.95	4393.13	3173.98	-57.1792	-61.0382	-81.7703	-81.3973	-84.1402	-83.3138	-82.6339	-83.5593	-82.1809	-81.0662	-77.1868	-72.1188	-64.9137	-53.5653	-35.1027
none	#	931334	470693	327878	154669	98873.8	65137.1	48253.5	36281.8	26069.9	18499.2	12659	8824.2	6221.62	4391.16	3171.95	-53.089	-66.0036	-70.3067	-79.7876	-82.0699	-84.4701	-83.8202	-83.1302	-81.9006	-80.7227	-77.03	-72.2188	-64.8609	-53.4892	-35.1605
none	#	817422	522054	387013	153802	102992	65786.4	48399.1	35886	26142.9	18486.9	12633.6	8811.66	6224.7	4387.17	3173.84	-39.1294	-55.7161	-67.3979	-80.6222	-82.6637	-83.005	-82.7758	-82.8629	-82.4929	-80.7218	-76.6281	-72.1745	-64.8496	-53.5084	-35.1766
none	#	792490	449635	325358	156772	101535	65827.7	49337.4	36384.8	26112.4	18432.1	12619.4	8836.5	6226.87	4392.23	3172.27	-44.4151	-58.8922	-70.839	-82.6441	-82.211	-84.3506	-84.5287	-83.3596	-82.2486	-80.6678	-77.3036	-72.2	-64.9074	-53.5351	-35.1529
none	#	1.02E+06	487136	377246	153451	99723	65696.3	51252.9	36164.1	26108.4	18421.6	12644.9	8819.45	6223.22	4386.09	3171.49	-50.9118	-65.339	-70.2082	-81.0742	-82.697	-83.7371	-84.0897	-83.2592	-82.324	-80.6258	-77.2225	-72.2286	-64.915	-53.5659	-35.15
none	#	891287	486431	368791	156756	101563	66147.7	48603.7	36169.7	26131.7	18416.4	12623.1	8821.76	6230.02	4394.8	3172.03	-51.1999	-60.279	-74.0458	-81.7528	-82.3504	-84.0082	-83.628	-83.5199	-82.2682	-80.5877	-77.0522	-72.232	-64.9268	-53.4486	-35.1834
none	#	892333	460847	344964	155383	99216.1	64966.8	48942.3	36030.9	25975	18463.8	12693.1	8821.46	6215.55	4394.83	3174.27	-53.3257	-58.539	-71.6905	-81.4559	-83.5401	-84.3597	-85.408	-82.7573	-82.1772	-80.6314	-76.995	-72.1886	-64.8498	-53.4881	-35.122
none	#	785878	512246	401761	155309	100928	65987.3	48083.3	36199.1	26266.9	18520.6	12636.2	8825.67	6218.9	4393.94	3163.59	-51.8187	-60.9275	-72.5238	-80.1852	-82.1928	-84.0787	-83.5541	-83.5122	-82.4102	-80.5882	-77.322	-72.1617	-64.8945	-53.5253	-35.1782
none	#	1.20E+06	473311	367513	153493	101770	64479.8	49181.5	36501.9	26040.3	18465.9	12676.1	8813.31	6217.03	4392.35	3173.11	-54.519	-59.1537	-73.0132	-80.3925	-82.9912	-83.7341	-83.0031	-83.3617	-82.1716	-80.4907	-77.0632	-72.2441	-64.7927	-53.6156	-35.1611
none	#	760160	415510	340638	157030	99986.4	65405.4	47757.4	36157.9	26117.4	18450.9	12675.5	8888.86	6226.43	4392.85	3171.08	-46.3604	-71.619	-74.659	-80.2476	-83.0671	-84.7073	-83.6701	-83.1039	-82.4314	-80.8315	-77.1256	-71.7981	-64.8509	-53.4725	-35.1637
none	#	1.00E+06	477157	329955	155425	103288	65820.4	48858.7	36482	26073.1	18455.3	12647.3	8824.64	6231.74	4390.03	3178.3	-51.7042	-68.5137	-73.5203	-80.916	-83.4535	-83.8835	-83.7854	-83.3117	-82.2788	-80.9845	-77.0807	-72.1545	-64.9459	-53.5649	-35.1676
none	#	994223	509407	334569	160445	99878.3	66380.2	48697.8	36425.1	25916.4	18539.8	12661.4	8824.65	6221.26	4390.25	3172.76	-53.8166	-68.8448	-64.7669	-81.7225	-81.9228	-83.1433	-83.6523	-83.4531	-82.3957	-80.6185	-77.0892	-72.1936	-64.8636	-53.4897	-35.1472
none	#	1.01E+06	486875	347946	156640	101358	65909.6	48357.6	35847.6	26103.5	18449.9	12639.6	8833.27	6222.55	4388.24	3171.99	-45.3659	-69.4101	-78.291	-81.3292	-83.0944	-83.5071	-83.7752	-84.1793	-82.311	-80.5172	-77.5996	-72.1732	-64.9086	-53.505	-35.157
none	#	893294	490197	364933	153623	101367	65399.9	48342	36293.7	26103.4	18491.7	12644.3	8826.13	6222.39	4395.63	3174.09	-51.6674	-60.4963	-64.6891	-81.4188	-81.8582	-83.7723	-84.1695	-83.0631	-82.3063	-80.5814	-77.1961	-72.1797	-64.8246	-53.5275	-35.1672
none	#	782419	486386	366797	155635	100166	65981.1	48859.6	36221.5	26110.5	18451.4	12624	8834.96	6219.33	4389.69	3172.93	-47.3387	-61.1091	-78.5705	-81.3778	-83.0683	-83.5852	-84.3552	-82.9527	-82.3616	-80.6072	-77.1462	-72.1767	-64.8206	-53.5166	-35.141
none	#	884473	464601	325276	152364	99356.5	65753.6	48245.6	36801.8	26079.5	18444.8	12622.2	8834.04	6225.85	4393.36	3171.8	-44.3981	-63.6696	-71.4103	-82.5436	-81.8064	-83.5563	-83.7429	-83.594	-82.5404	-80.8228	-77.231	-72.1456	-64.7909	-53.5255	-35.154
none	#	882183	445192	351368	153611	100984	66122	48611.1	36015.8	26045.9	18459.3	12609.3	8833.55	6220.56	4392.69	3168.78	-46.9394	-60.2482	-71.0502	-79.2207	-83.4347	-83.9632	-83.5283	-83.4784	-82.4873	-80.579	-76.9781	-72.1386	-64.9222	-53.5181	-35.1554
none	#	788721	424391	352193	153661	99259.5	65965.5	48549.9	36218.6	26158.1	18495.8	12621.3	8825.85	6226.62	4392.91	3165.88	-30.3761	-64.692	-69.694	-81.4822	-82.5874	-83.9755	-84.4698	-83.0428	-82.0991	-80.5044	-77.1656	-72.1069	-64.9255	-53.505	-35.1909
none	#	743679	518150	380349	153573	96707	65045.3	47664.4	36247.8	26145	18426.6	12634.6	8840.96	6218.98	4385.47	3178.68	-44.3195	-65.3473	-73.5003	-83.7446	-81.8918	-84.9947	-83.6964	-83.1952	-82.5198	-80.7924	-76.932	-71.9891	-64.8777	-53.5805	-35.1252
none	#	982866	369935	318512	165712	101196	65444.5	48963.8	36283.6	26201.2	18423.9	12632.2	8823.53	6224.52	4391.01	3174.59	-55.6216	-62.7873	-56.7365	-81.6877	-82.6655	-83.2994	-84.9049	-83.6959	-82.354	-80.708	-77.2313	-72.1794	-64.91	-53.5116	-35.1903
none	#	809836	536655	354035	153046	97815.1	66251.6	48059.2	36352.7	26023	18532.7	12632.5	8818.88	6235.17	4389.2	3168.89	-56.1458	-58.0924	-74.694	-79.4163	-81.6817	-82.8205	-83.3476	-83.6461	-81.9362	-80.5644	-77.3205	-72.1807	-64.7842	-53.4965	-35.1083
none	#	707998	482760	359481	158528	102805	65881.3	48690.6	36250.9	26431.8	18593.7	12651.3	8820.3	6222.54	4390.71	3173.11	-40.7839	-63.2365	-69.5252	-79.8701	-82.3697	-84.3228	-83.8229	-83.4958	-81.9926	-80.8695	-77.2204	-72.245	-64.8841	-53.513	-35.1536
none	#	940232	542269	373243	156038	101274	66004.9	48405.7	36449.8	26273.9	18436	12557.2	8829.23	6221.21	4388.6	3173.4	-38.556	-61.7221	-72.9117	-83.4598	-81.7534	-83.4419	-84.3752	-83.5793	-82.3706	-80.7335	-77.1447	-72.1719	-64.8499	-53.4904	-35.1105
none	#	740920	413816	318034	156868	100001	66074.8	48961.3	36729.4	26099.4	18505.2	12622.6	8820.48	6224.61	4387.22	3173.23	-46.7519	-70.6933	-75.837	-81.3523	-82.8642	-82.7202	-83.8114	-82.4276	-82.2085	-80.5478	-77.246	-72.0916	-64.8732	-53.4846	-35.1872
none	#	882833	433747	356016	151726	102090	65324.6	49250.1	36714.8	26154.8	18540.3	12668.2	8816.7	6221.28	4390.79	3175.03	-53.6028	-57.241	-73.7575	-81.0749	-82.6159	-83.5271	-84.0873	-83.0957	-82.3969	-80.4625	-77.18	-72.1232	-64.8453	-53.5133	-35.1804
none	#	731882	518553	347002	157241	100017	65007.1	48874.8	36393.4	26163	18455	12649.6	8824.5	6218.28	4389.24	3173.81	-44.2071	-63.5453	-76.5096	-81.518	-83.2659	-83.7745	-83.971	-83.6026	-82.5583	-80.7376	-76.9634	-72.1557	-64.8337	-53.4893	-35.1293
none	#	775464	544015	357870	158583	100511	65512.5	48874.6	36821.7	26075.3	18446.4	12672.1	8828.22	6224.95	4389.32	3172.75	-47.1799	-56.9589	-71.8037	-79.9117	-82.887	-83.8029	-83.6439	-83.4551	-82.7154	-80.4378	-77.0306	-72.1712	-64.8911	-53.5545	-35.1601
none	#	765201	528751	368942	158579	101284	65253.8	48047.2	36270.9	26150.2	18427.1	12667.3	8831.66	6240.83	4392.59	3169.3	-36.1893	-62.1582	-76.8012	-79.9899	-83.5601	-83.2315	-84.1572	-83.0801	-82.8067	-80.0869	-77.2998	-72.2254	-64.7828	-53.4557	-35.0748
none	#	576737	365967	329209	153026	103467	65941.3	48065.9	36228.8	26130.8	18431.5	12654.5	8817.45	6220.31	4390.89	3170.24	-56.4642	-72.7605	-72.1521	-79.0454	-83.9503	-83.5217	-83.3447	-83.4683	-82.6912	-80.655	-77.2648	-72.3498	-64.871	-53.5194	-35.2165
none	#	858540	458043	400188	159906	100365	66735	48633.9	36075.8	25956.1	18485.9	12653.4	8818.95	6229.13	4390.36	3175.39	-38.9115	-74.2355	-65.7364	-80.4369	-83.5623	-80.7155	-83.1976	-83.2332	-82.3731	-80.7117	-77.2197	-72.1665	-64.8385	-53.5257	-35.2129
none	#	765584	519751	337050	160966	102821	64649.9	48209.8	36189.4	26300.1	18407.9	12645.8	8838.54	6225.63	4391.32	3174.79	-37.4303	-70.2634	-73.5139	-79.7397	-83.3406	-84.037	-83.5007	-83.4211	-82.3931	-80.572	-77.4404	-72.1983	-64.9203	-53.4358	-35.2924
none	#	864938	453099	398780	156699	99251	66809.6	48209.8	36002.7	26099.6	18380.1	12630.3	8826.88	6235.92	4393.24	3170.56	-56.342	-59.3637	-76.9124	-82.1594	-83.095	-82.914	-83.9507	-83.1328	-82.2741	-81.0826	-77.1114	-72.1727	-64.8638	-53.4973	-35.1327
none	#	868446	440461	337201	154895	102161	65092.9	49150.8	36286.4	25974.5	18464	12658.4	8835.97	6222.89	4389.99	3174.44	-43.1938	-64.714	-75.9721	-79.0564	-83.3147	-83.8605	-84.0036	-83.336	-82.1211	-80.3443	-77.1512	-72.2467	-64.8927	-53.5089	-35.1367
none	#	850879	498382	332193	158682	100606	65555.2	48443.4	36121.8	26101.7	18476.7	12631.6	8828.13	6221.99	4389.66	3173.32	-40.7339	-60.9148	-72.4884	-80.0742	-82.0108	-84.059	-83.925	-83.6053	-82.4648	-80.5389	-77.2354	-72.1505	-64.8241	-53.5246	-35.1508
none	#	948057	525170	354356	152381	100598	65550.6	49003.7	36261.9	26058.2	18524.5	12665.7	8826.41	6224.72	4390.28	3173.49	-59.4106	-61.1559	-76.5367	-82.2614	-82.3817	-83.8681	-83.4437	-83.6469	-82.222	-80.6271	-77.2309	-72.1974	-64.87	-53.5156	-35.1657
none	#	817087	454939	371304	158377	99029.8	65353.2	48498	36115.2	26350.5	18448.8	12635.9	8832.13	6223.76	4391.07	3170.86	-37.2704	-63.2707	-67.9456	-81.1025	-82.3659	-83.4418	-84.5951	-83.3476	-81.8011	-80.6962	-77.0773	-72.2755	-64.8569	-53.4504	-35.1254
none	#	759217	461336	382707	157667	99660.7	65338.6	48727.4	35919.8	25943.2	18438.8	12625.4	8815.27	6222.51	4385.41	3168.22	-50.617	-53.8033	-67.3153	-81.212	-82.8276	-83.3351	-83.9074	-83.3899	-82.6559	-80.7598	-77.2392	-72.2598	-64.8271	-53.4485	-35.2021
none	#	986952	504597	398325	160869	100819	66680.3	47964.7	36088.4	26128.9	18417.7	12616.7	8840.18	6214.42	4386	3169.15	-34.5086	-62.5193	-69.9366	-78.5573	-81.8849	-83.5601	-84.8055	-83.1868	-82.365	-80.7201	-77.2061	-72.0677	-64.8107	-53.4787	-35.2278
none	#	1.10E+06	445387	356818	155787	96876.9	65987.7	48950.6	36196.4	26028.7	18496.3	12587	8831.28	6224.69	4392.01	3170.58	-41.7526	-71.48	-74.7071	-79.4745	-82.8171	-83.8594	-83.3294	-83.1536	-82.9451	-80.551	-77.1066	-72.1691	-65.0349	-53.5237	-35.0957
none	#	928635	478725	320324	158873	101070	64765.4	48296.5	36353.6	26220	18485.2	12645.5	8823.96	6220.58	4394.87	3174.12	-44.0432	-63.4139	-66.9459	-81.2516	-82.285	-84.0212	-83.3112	-83.9575	-82.663	-80.5371	-77.3658	-72.1289	-64.8435	-53.5167	-35.2473
none	#	923663	501108	381215	156417	97492.4	66272.4	49141.5	36014.7	26090.9	18438.6	12608.6	8804.2	6228.01	4394.05	3171.15	-56.0952	-58.8593	-67.7116	-81.6695	-84.0094	-83.8076	-84.2395	-84.6467	-82.3389	-80.5214	-77.049	-72.2457	-64.8095	-53.5565	-35.0839
none	#	660619	435222	374165	155042	99192.1	65767.6	48546.4	36106.8	25974.9	18591.8	12636.4	8825.61	6197.01	4386.6	3173.79	-48.7738	-63.5712	-71.8933	-82.4233	-84.1998	-83.8238	-83.3043	-83.6201	-82.5334	-81.1167	-77.2995	-72.2626	-64.8298	-53.5453	-35.0491
none	#	718313	523506	385090	155932	99733.8	65615.9	48097.1	35861.5	26119.3	18393.4	12607.1	8826.26	6223.87	4390.16	3173.37	-19.1038	-64.928	-72.94	-80.8366	-82.9607	-84.4628	-82.7123	-83.8258	-82.115	-80.607	-77.1835	-72.1542	-64.9384	-53.5561	-35.173
none	#	860491	423971	324195	156628	102031	66104.4	48683.2	36226.5	25927.4	18513.8	12623.9	8832.29	6220.14	4393.13	3172.78	-42.3138	-62.6394	-72.7169	-81.0713	-82.668	-83.9801	-83.7878	-83.3095	-82.9675	-80.6975	-77.0606	-72.1702	-64.893	-53.5681	-35.1996
none	#	887902	509839	388061	154468	100981	65512.2	48489.5	35915.5	26279.7	18473.7	12645.6	8836.2	6223.45	4391.95	3174.45	-54.0418	-57.7396	-70.7933	-80.3699	-82.5964	-83.4263	-84.2516	-83.5869	-82.411	-80.7592	-77.0972	-72.152	-64.9096	-53.4839	-35.1536
none	#	696852	499585	352459	153250	99233.9	65777.1	49340.8	36026.8	26199	18678.2	12630.2	8815.35	6230.58	4389.71	3171.83	-44.9223	-66.7786	-77.1996	-81.1124	-83.1784	-83.8462	-84.0317	-82.9502	-82.3232	-80.0029	-77.0866	-72.133	-64.907	-53.5254	-35.1879
none	#	855138	449046	330712	157747	101162	65635.1	48261	36262	26188.7	18522.7	12619.9	8828.15	6228.94	4389.21	3166.13	-62.4202	-59.9119	-68.6888	-80.2397	-83.3697	-82.779	-84.5348	-83.1932	-82.4838	-80.5845	-77.3352	-72.1794	-64.8079	-53.5393	-35.0887
none	#	720308	452804	343406	154680	97777.6	65455.3	49207	35924.4	26078.4	18498.1	12665.9	8822.1	6221.29	4392.04	3172.73	-46.4431	-58.4089	-64.3302	-80.9992	-83.4111	-84.0133	-83.9483	-83.4967	-82.7437	-80.4997	-77.0874	-72.1929	-64.8948	-53.5807	-35.1515
none	#	743958	487769	379057	160154	99612.9	65761.5	48881	36265.4	26227.2	18634.6	12622.8	8815.13	6224.07	4393.82	3176.02	-46.4372	-64.4458	-67.0165	-80.7828	-82.8987	-83.3875	-84.3382	-83.2137	-82.3678	-80.3738	-77.1403	-72.1687	-64.8633	-53.5413	-35.1714
none	#	723335	507303	422896	156619	100818	65777	47881.4	36806.2	26227.2	18384.3	12667.7	8818.41	6207.05	4391.75	3171.88	-38.3936	-69.7626	-73.6157	-81.3612	-82.9105	-83.1139	-84.365	-83.9074	-82.563	-80.482	-77.145	-72.2392	-64.8894	-53.5166	-35.2055
none	#	738879	439405	356680	162524	99569.8	65975.7	48129.3	36660.7	25966.7	18523.6	12610.2	8838.86	6233.67	4389.83	3173.08	-47.9319	-59.54	-69.1464	-81.7312	-81.6972	-84.1613	-83.4448	-83.2928	-82.4493	-80.6688	-77.2472	-72.3414	-64.8556	-53.4802	-35.1844
none	#	923989	506867	358810	155577	98922.9	64889.7	48968.7	36110.6	25914.7	18663.1	12623.8	8826.1	6235.43	4393.52	3172.09	-41.2845	-64.0372	-74.3083	-80.3448	-82.7704	-84.0006	-83.8382	-83.7788	-82.3061	-80.3724	-77.2222	-72.2538	-64.6885	-53.5436	-35.0284
none	#	812240	440125	359093	159492	101848	65466.3	48654.3	36349.1	26169.1	18551.4	12645.7	8827.59	6223.85	4395.36	3172.46	-49.5407	-61.1925	-73.965	-80.7928	-83.426	-83.919	-83.7117	-83.336	-82.4639	-80.5482	-77.2003	-72.1472	-64.7776	-53.4955	-35.1202
none	#	871845	456471	368780	154460	99645.8	65556.1	48760.4	36047.6	26104.6	18498.7	12635.7	8818.85	6231.1	4395	3173.86	-47.4499	-59.0537	-71.6718	-82.7487	-82.166	-84.2677	-84.4025	-83.1814	-82.4426	-80.3961	-77.1986	-72.117	-64.8254	-53.5391	-35.1159
none	#	917311	477603	365002	157780	100239	64937.6	48136.9	36228	26208.9	18338.7	12639.2	8825.03	6208.66	4391.93	3169.3	-32.0701	-63.6622	-72.5869	-81.5051	-83.0605	-83.6836	-84.113	-83.4845	-82.5707	-80.0804	-77.1214	-72.1995	-64.6769	-53.5235	-35.1555
none	#	957010	450770	385950	151223	101086	66565.7	48785.9	36449	26115.1	18519.2	12649.1	8813.71	6216.97	4394.07	3176.02	-51.1312	-64.9464	-69.2619	-81.2331	-83.734	-83.6701	-83.079	-83.4128	-82.0314	-80.4784	-77.1119	-72.1845	-64.8765	-53.4827	-35.1814
none	#	769894	497404	362996	149664	100685	66013.6	48742	36223.6	26101.9	18567.7	12647.8	8823.81	6211.29	4389.21	3176.13	-53.4106	-61.4368	-75.1297	-80.1373	-83.3743	-83.3393	-83.8207	-83.3774	-82.3013	-80.2556	-77.0887	-72.3241	-64.9174	-53.4611	-35.1473
none	#	662623	422357	324664	161968	102204	66119.8	48200.9	36680.6	26318.6	18482.5	12654.8	8817.97	6233.57	4391.08	3172.67	-50.5833	-69.0753	-72.2185	-84.5806	-83.2075	-84.2772	-83.6925	-83.5679	-82.4206	-80.4299	-77.0543	-72.0838	-64.8148	-53.5328	-35.1763
none	#	889001	472805	370612	157221	100375	65731.3	48936.2	36709.1	26357.7	18545.2	12695	8817.7	6234.1	4394.9	3171.31	-47.132	-56.1591	-68.1447	-79.7623	-80.9509	-82.8497	-83.7523	-83.8686	-82.5996	-80.8711	-77.3241	-72.0757	-64.8216	-53.5323	-35.1625
none	#	901990	469848	377389	158418	100902	66306.9	48364.1	36316.5	25997.6	18382.7	12651.2	8830.05	6220.7	4394.57	3176.59	-52.7869	-59.6243	-70.3239	-81.7389	-82.3174	-83.6096	-83.9256	-83.0125	-82.212	-80.8713	-77.1133	-72.1031	-64.8608	-53.4807	-35.1723
none	#	722364	471311	370507	156966	99880.6	65818.5	48944.3	36405.9	26251.1	18469.1	12629.2	8813.36	6233	4395.85	3169.28	-61.9849	-76.6883	-83.7313	-80.3317	-82.5662	-83.5095	-83.1154	-83.2226	-82.5882	-80.5283	-77.1993	-72.1344	-64.8373	-53.4435	-35.1089
none	#	808430	485710	356988	157782	99597.4	65570.6	48738.4	36210.8	25889	18454.6	12623.3	8820.61	6226.88	4389.27	3164.05	-50.8496	-64.1716	-67.6337	-79.4217	-83.1942	-84.6172	-84.0263	-83.9105	-82.8135	-80.7239	-77.3783	-72.233	-64.9057	-53.5394	-35.1702
none	#	1.08E+06	437005	415658	154619	100282	65822.7	48976.6	36109.1	26053.5	18689.4	12612.7	8817.42	6241.92	4390.71	3171.32	-31.619	-56.3982	-69.8487	-82.6827	-82.1808	-83.6924	-83.9638	-83.7793	-82.324	-79.9647	-77.1103	-72.2001	-65.0034	-53.5121	-35.1122
none	#	726235	541030	373877	157399	102377	65798.5	48510	36298.2	26182.6	18574.5	12602.7	8831.15	6207.13	4393.27	3174.39	-47.6323	-62.9386	-66.5412	-80.9172	-81.7057	-83.432	-83.7852	-83.123	-82.5085	-80.2598	-77.1276	-72.2868	-65.052	-53.4602	-35.1448
none	#	873772	452238	360159	158175	100329	66080	48738.9	36518	26165.9	18456.5	12648.2	8813.62	6223	4395.44	3168.29	-44.3936	-66.4878	-68.8392	-79.9184	-83.163	-83.8677	-83.9317	-83.7228	-82.3244	-80.7468	-77.2588	-72.1948	-64.8888	-53.4715	-35.1242
none	#	952833	476081	340001	155537	100191	66463.7	48663.6	36107.1	26174.7	18491	12730.3	8833.28	6218.6	4398.49	3170.21	-67.3102	-62.8315	-64.2342	-78.9886	-82.2847	-83.1519	-82.9364	-83.419	-82.4502	-80.6357	-76.7801	-72.1286	-64.848	-53.5376	-35.0795
none	#	834886	489480	370793	152279	102008	65520	48520.5	36187.7	26191.8	18403	12675.4	8830.38	6230.16	4390.77	3181.24	-60.2624	-56.4588	-72.0826	-80.5411	-83.0221	-84.7247	-84.0081	-83.1285	-82.0258	-80.537	-77.3876	-72.1732	-64.8511	-53.4511	-35.2334
none	#	968570	509995	317843	147605	101059	66286.5	48807.5	36333.6	26186.1	18415.2	12682.4	8811.52	6211.54	4396.31	3173.05	-37.5951	-72.8972	-75.4675	-79.1637	-83.7049	-83.6726	-82.5295	-83.1949	-81.9862	-80.5134	-77.0679	-72.0672	-64.806	-53.4762	-35.0764
none	#	856201	455907	334852	163841	99796.4	65909.9	48274.5	36411.5	26191.6	18531.7	12662.6	8820.82	6216.97	4395.05	3171.37	-40.442	-60.1252	-72.512	-82.6379	-81.8718	-82.4078	-83.6002	-83.1236	-82.6105	-80.9734	-77.1168	-72.2022	-64.8468	-53.5051	-35.1961
none	#	778216	537125	376088	157199	99914	65005.6	48899.1	36349.6	26109.3	18559.1	12668.9	8831.8	6227.3	4390.11	3173.3	-51.3552	-68.8047	-75.7094	-80.9149	-81.258	-84.4572	-84.2751	-83.2001	-82.5723	-80.6502	-77.1921	-72.183	-64.8663	-53.4754	-35.0924
none	#	704689	500535	374570	154525	98037.8	65959.7	48491	36307.1	26154.5	18480.8	12664.6	8821	6227.5	4394.15	3175.31	-47.7509	-73.1092	-71.7378	-80.3709	-84.5536	-83.4509	-84.5645	-83.4195	-82.5476	-80.5574	-77.3467	-72.1947	-64.9335	-53.4107	-35.14
none	#	969735	467213	353336	152736	101814	66069.5	48684.2	36329	26412.7	18481.4	12650.6	8829.9	6218.54	4391.52	3169.76	-57.0761	-65.553	-76.8848	-81.474	-82.6993	-82.6724	-82.9667	-83.3837	-82.1073	-80.6416	-76.8409	-72.19	-64.8309	-53.502	-35.2041
none	#	745513	453180	339545	153203	98964.6	66777.6	49329.5	36257.5	26069.8	18476.7	12649	8832.65	6226.45	4392.14	3173.3	-54.9524	-57.9977	-71.632	-81.5668	-81.999	-84.264	-84.3333	-83.4156	-82.4233	-80.4016	-77.264	-72.3164	-64.7741	-53.488	-35.1269
none	#	849206	514842	378075	157448	102241	65478.6	48865.6	36387.8	26139	18475.1	12643.6	8841.94	6225.12	4391.14	3169.56	-53.8896	-64.4627	-68.3029	-82.0315	-82.1452	-83.4929	-83.7023	-83.5512	-82.5968	-80.537	-77.2707	-72.1821	-64.8695	-53.5498	-35.2351
none	#	794807	540371	402499	154510	100091	66130.7	48805.3	36278	26194.2	18506.3	12553.9	8837.91	6233.39	4395.36	3174.14	-40.0856	-64.5126	-77.5577	-79.8053	-82.4836	-83.4128	-84.2119	-83.3084	-82.7729	-80.6569	-77.1853	-72.1673	-64.7872	-53.5208	-35.1224
none	#	854078	499410	344139	156879	99259.9	66119.2	49167.9	36354.8	26250	18515	12634.5	8841.35	6234.65	4392.95	3180.61	-33.8269	-65.5692	-70.3826	-79.4562	-82.7906	-83.6274	-83.5561	-83.5383	-82.5121	-80.4782	-76.9792	-72.1207	-64.8721	-53.4765	-35.2281
none	#	684493	481662	346642	154431	100251	65990	48547.4	36133.8	26086.2	18534.9	12681.1	8834.21	6228.75	4396.07	3182.14	-40.6845	-57.5989	-75.2705	-81.7301	-83.4902	-83.2815	-85.0781	-83.5001	-81.7553	-80.7121	-76.9577	-72.0711	-64.741	-53.5081	-35.1528
none	#	1.27E+06	407780	343984	155043	103607	65523	48268.1	36315.5	26177.3	18582.4	12630.6	8827.44	6228.33	4391.39	3176.29	-69.4124	-62.442	-74.6257	-82.5436	-82.0992	-84.3371	-83.6921	-83.1527	-82.1447	-80.7336	-77.1834	-72.1919	-64.9064	-53.4994	-35.1813
none	#	796192	516349	353409	156247	99708.6	66229	49133.4	36187.1	26130.6	18549.4	12623.9	8824.83	6226.59	4388.76	3174.85	-50.2875	-62.8164	-69.5011	-79.8294	-81.9526	-81.9673	-82.6923	-82.953	-82.4843	-80.71	-77.2414	-72.171	-64.8458	-53.5154	-35.1935
none	#	874493	486658	337432	159322	100111	68233.6	48503	36161.9	26077.4	18438.1	12652.4	8825.53	6226.04	4397.1	3171.95	-43.6911	-71.1675	-72.4235	-82.1746	-86.3092	-84.7417	-85.1204	-83.512	-82.2126	-80.6197	-77.1314	-72.1889	-64.8857	-53.5226	-35.2394
none	#	1.11E+06	427624	367182	154734	102537	65209.9	48208.4	36382.7	26073.3	18449.8	12655.2	8832.17	6225.71	4390.4	3178.81	-52.7164	-64.8586	-66.1121	-83.3121	-83.8648	-84.0678	-83.4348	-82.7772	-82.2315	-80.568	-77.2922	-72.1544	-64.8833	-53.5161	-35.1635
none	#	752347	477664	382865	159764	101870	65408.1	48532.8	36573	26310.5	18482.4	12685.2	8834.06	6220.25	4395.01	3169.71	-54.942	-61.3985	-71.6731	-81.2497	-82.0364	-82.1135	-84.051	-83.2036	-82.4906	-80.6794	-77.2658	-72.1005	-64.8097	-53.4471	-35.1307
none	#	874008	479274	371992	154919	101769	65743.4	48799	36400.7	26093.1	18493.1	12656.5	8834.75	6228.37	4395.62	3165.23	-48.6899	-67.4144	-72.027	-81.5179	-82.8249	-83.2154	-83.5256	-83.5119	-82.2589	-80.727	-77.1843	-72.1587	-64.8513	-53.4523	-35.1153
none	#	903192	505351	360232	155955	99226.1	65529.5	48713.1	36126.4	26274.4	18500	12661.3	8829.93	6231.58	4395.69	3184.33	-58.3526	-64.1465	-68.7961	-81.2752	-82.1699	-83.9426	-83.974	-83.4297	-82.5825	-80.4779	-77.2819	-72.1316	-64.8491	-53.522	-35.1145
none	#	806028	481412	363375	154753	100924	66346.5	48633.7	36372.3	26102.7	18576.2	12636.7	8845.17	6221.4	4389.59	3175.73	-32.6562	-58.1644	-75.4665	-80.5434	-82.7888	-83.7641	-85.2244	-83.3515	-82.5496	-80.4599	-76.846	-72.2286	-64.8131	-53.492	-35.1591
none	#	938033	435513	315153	158763	98802.1	65844.6	48401.7	36162.5	26138.5	18404.9	12677.7	8835.74	6224.25	4390.63	3171.3	-57.3352	-65.2496	-70.0653	-81.2424	-82.7809	-84.0013	-84.0478	-83.3985	-82.1388	-80.5435	-77.1594	-72.1953	-64.8477	-53.4549	-35.068
none	#	689207	485230	379928	151964	100595	65396.9	48717.5	36167.9	26097.4	18442.3	12622	8849.27	6221.02	4394.7	3168.89	-48.8056	-56.5074	-65.3622	-79.7407	-84.4431	-83.8063	-83.5359	-83.9576	-82.1907	-80.6413	-77.3773	-72.1998	-64.8718	-53.3993	-35.1435
none	#	716611	526593	356026	150266	101210	65838	48831.7	36269.3	26248.3	18564.8	12617.1	8825.04	6223.29	4394.74	3175.58	-59.8034	-62.4758	-80.1897	-79.2123	-82.3922	-84.4854	-84.5434	-83.4889	-82.132	-80.7268	-77.2914	-72.2512	-64.8441	-53.5892	-35.134
none	#	946565	435376	337330	154282	101235	65643.1	48996.8	36614.4	26256.8	18565.2	12612.8	8837.32	6221.13	4392.05	3174.02	-43.876	-61.4176	-77.627	-81.9796	-82.4174	-85.4052	-84.2182	-82.3597	-82.3792	-80.4486	-77.0321	-72.1883	-64.8423	-53.5295	-35.158
none	#	829150	499061	356745	154120	98121.5	65171.9	48420.8	36178.3	25981	18465.5	12614.7	8826.24	6227.56	4396.96	3173.81	-65.7179	-61.2495	-72.7478	-80.8041	-83.5714	-84.3354	-83.4893	-83.4722	-82.1903	-80.6226	-77.1566	-72.2487	-64.8471	-53.5476	-35.0568
none	#	550386	389843	361163	161376	101524	65801.1	49308.6	36457.6	26094.9	18440.4	12668.5	8821.52	6227.24	4393.35	3172.53	-38.9345	-65.6661	-71.0844	-81.6539	-83.5657	-83.3764	-84.7217	-83.4354	-82.5636	-80.7824	-77.2382	-72.0852	-64.8174	-53.4403	-35.1158
none	#	772336	460176	344949	157652	101049	65199.3	48559.7	36569.7	26167.1	18429.9	12723.2	8832.95	6225.53	4396.13	3168.4	-50.2606	-59.3275	-72.5573	-82.5209	-82.5557	-83.201	-84.3419	-83.6375	-83.2069	-80.3094	-77.2558	-72.2389	-64.9177	-53.539	-35.2689
none	#	1.00E+06	538267	423755	163429	102321	66123.2	48189	36287.6	26080.2	18558.2	12740.1	8856.12	6256.29	4416.29	3190.56	-47.4316	-63.2502	-69.3325	-79.7848	-82.8889	-83.1583	-83.8252	-83.5159	-82.7792	-80.3852	-77.0256	-72.0706	-64.8512	-53.4429	-35.1924
none	#	1.55E+06	420898	340352	157018	99430.2	65176.1	49502.4	36404.3	26333.1	18437.9	12674.6	8878.77	6258.16	4414.65	3189.47	-42.6341	-76.5595	-76.5669	-81.0281	-84.0431	-83.6657	-83.9615	-83.4869	-82.569	-80.6179	-76.9173	-72.1512	-64.8382	-53.5264	-35.0917
none	#	702512	462213	373004	152693	102156	66625.7	49093.7	36375.5	26160.7	18544.9	12728.4	8864.51	6271.98	4421.33	3187.57	-55.084	-58.0788	-69.7677	-80.2223	-84.0872	-83.9795	-83.4592	-83.5321	-82.3165	-80.7279	-76.9238	-72.1175	-64.8478	-53.4748	-35.058
none	#	686032	482776	360448	160685	100212	65067.4	48379.7	36122.7	26283.2	18534.2	12680.7	8855.23	6273.67	4413.34	3189.88	-56.6825	-61.6203	-82.3022	-80.1735	-83.4915	-84.4499	-83.4531	-83.5561	-82.4356	-80.5883	-76.9952	-72.1674	-64.7823	-53.4441	-35.1343
none	#	1.11E+06	462153	363190	159533	101631	65199.3	48661.8	36245.8	26153.6	18504.7	12690.5	8865.96	6264.23	4417.03	3188.93	-47.8859	-55.8345	-62.6756	-81.7968	-83.1278	-84.287	-83.1407	-83.348	-82.4353	-80.5305	-77.1362	-72.154	-64.8213	-53.4546	-35.0624
none	#	869949	487780	360514	153476	101603	66568.1	48767.3	36296.1	26211.6	18576.3	12697.3	8858.88	6271.17	4410.97	3187.01	-59.7397	-64.5499	-71.7419	-81.6536	-83.6431	-83.6302	-83.6333	-83.33	-82.1797	-80.9521	-77.1093	-72.1556	-64.8308	-53.5084	-35.1114
none	#	724042	507229	367195	160339	101678	65964.1	48789.5	36003.2	26199.9	18561.9	12697.7	8864.75	6259.1	4416.57	3189.25	-47.3909	-58.7628	-71.2448	-80.7782	-82.0597	-83.7853	-83.5193	-83.1632	-82.2391	-80.3975	-77.0445	-72.0939	-64.8677	-53.5069	-35.1372
none	#	713697	536084	364158	153493	98694.2	66603.9	48754.2	36177.5	26196.4	18510.8	12693.6	8867.66	6253.8	4411.59	3190.8	-51.4139	-64.4219	-74.4714	-81.2666	-82.8007	-83.8613	-83.826	-82.989	-82.3745	-80.4967	-77.0217	-72.1634	-64.857	-53.469	-35.0595
none	#	831492	485286	337545	155020	102449	66183.8	47827	36163.9	26180.5	18478.1	12698.4	8877.81	6251.42	4414.54	3190.91	-48.2648	-67.223	-74.5383	-78.7894	-82.3661	-83.3531	-84.2959	-83.6066	-82.2956	-80.8865	-77.0379	-72.0043	-64.8882	-53.423	-35.0628
none	#	872431	459735	350785	156303	101985	65706.3	48590.8	36329.2	26269.6	18471.3	12690.9	8885.18	6245.05	4417.45	3189.37	-62.5434	-57.155	-62.976	-80.6904	-84.0264	-83.3334	-83.2739	-83.2417	-82.0182	-80.5072	-77.0908	-72.0797	-64.9362	-53.4615	-35.15
none	#	742775	461890	365646	153466	100818	66401.5	49312.3	36479.2	26202.2	18558.4	12748.6	8874.79	6252.68	4405.56	3184.48	-46.4715	-58.0815	-69.4093	-80.2639	-83.4027	-83.4378	-83.3329	-83.9909	-82.6972	-80.2226	-77.4168	-72.0828	-64.787	-53.5337	-35.0439
none	#	868992	432812	345313	155879	101694	64800.7	49124.4	36374.6	26182.4	18530.2	12661.8	8877.58	6257.48	4420.53	3191.95	-25.7718	-60.7234	-66.5951	-83.7327	-83.1828	-84.3055	-82.7149	-83.1816	-82.0132	-80.4067	-77.0271	-72.1123	-64.7677	-53.4559	-35.0967
none	#	741493	478114	379437	158454	102414	66224.3	49131.2	36739.8	26255.3	18587.9	12670.5	8870.56	6260.21	4416.66	3191.79	-41.5092	-56.2446	-68.3333	-81.9265	-83.6142	-83.8267	-83.2422	-83.4679	-82.7225	-80.4877	-77.2188	-72.0831	-64.8349	-53.4844	-35.0982
none	#	783134	514163	341491	156908	100646	67001	49082.4	36507.2	26133.5	18559.1	12720.3	8880.74	6244.71	4415.53	3189.6	-35.315	-68.853	-73.5584	-82.5272	-82.5121	-85.0541	-84.446	-83.8778	-82.0353	-80.5466	-76.8706	-71.9742	-64.768	-53.4922	-35.1428
none	#	772774	433677	348115	155270	99537.8	65863.1	48156.6	36414	26112.6	18456.1	12668.3	8870.85	6241.41	4417.48	3193.11	-43.6604	-60.9965	-74.7714	-80.104	-82.6573	-83.5301	-83.4248	-83.3297	-82.3354	-80.37	-76.8635	-72.0763	-64.8473	-53.5137	-35.1661
none	#	879041	490592	361635	156727	99275.4	64930.9	48216.1	36563.9	26197.1	18588.9	12735.4	8861.7	6263.01	4417.4	3191.92	-41.1005	-57.7303	-69.9562	-81.435	-82.4863	-83.6143	-83.4199	-83.0166	-82.3667	-80.4453	-76.9603	-72.1018	-64.8242	-53.4189	-35.0949
none	#	830868	488681	412954	157291	101838	65871.7	48548.5	36421.2	26074.9	18551.8	12681.9	8863.93	6255.04	4418.32	3188.85	-59.9836	-63.087	-77.2908	-81.3095	-82.4137	-83.1249	-83.952	-83.1773	-82.1528	-80.4239	-77.1012	-72.1092	-64.83	-53.4361	-35.1158
none	#	861191	431770	372718	161127	99673.6	65617.6	48641.6	36259.7	26042.5	18584.4	12715	8854.67	6261.7	4413.62	3189.36	-45.3644	-56.7056	-70.6377	-81.1762	-82.7671	-83.2794	-84.1438	-83.3385	-81.6454	-80.5238	-77.0861	-72.136	-64.7664	-53.4765	-35.1095
none	#	809211	535628	374989	155910	101223	66323.4	48562.8	36096.6	26241.4	18538.3	12661.3	8873.59	6257.24	4414.13	3191.4	-32.527	-64.7791	-76.0611	-80.2746	-82.7954	-84.0173	-84.1287	-82.9939	-82.1371	-80.4005	-77.1964	-72.1416	-64.7857	-53.4941	-35.131
none	#	958583	497906	331513	154323	99154.9	66044.6	49233.7	36065.4	26166.4	18623.2	12718.9	8863.61	6257.7	4417.31	3191.43	-51.0165	-65.8216	-71.6791	-81.7709	-82.9108	-83.4744	-83.6605	-82.8192	-81.8717	-80.3572	-77.0432	-72.1955	-64.7818	-53.4533	-35.1333
none	#	751580	549692	404568	152252	100634	65520.2	49110.9	35726.6	26190.2	18453.8	12702.5	8868.49	6252.6	4411.4	3196.37	-46.9077	-56.4666	-60.2707	-81.4627	-83.3385	-83.7211	-83.5424	-83.403	-82.312	-80.5782	-77.017	-72.081	-64.7508	-53.4593	-35.2058
none	#	1.12E+06	482862	409227	156700	100769	65829.1	48699.5	36063.8	26156.3	18524.9	12664.7	8895.52	6255.02	4414.4	3190.99	-19.1773	-75.6106	-71.455	-83.859	-82.5095	-83.6678	-84.541	-82.8599	-82.6395	-80.57	-76.9889	-71.9779	-64.7665	-53.4315	-35.1293
none	#	1.95E+06	387427	330457	149494	100925	65327	48820.3	35967.7	26442.3	18511.9	12672.6	8870.93	6247.89	4416.38	3193.09	-49.7609	-64.4402	-80.6509	-80.7442	-80.7327	-84.9675	-83.8164	-83.85	-82.0409	-80.3861	-77.1674	-72.147	-64.8431	-53.537	-35.072
none	#	773122	457855	367548	158203	101687	64395.8	48437	36264.5	26221.5	18522.7	12648.5	8852.19	6257.54	4415.51	3194.89	-56.586	-56.7542	-64.3101	-81.2658	-83.3386	-84.4631	-83.7617	-83.8933	-82.5514	-80.3046	-77.2459	-72.1339	-64.8105	-53.527	-35.0565
none	#	934975	462635	379768	155384	101776	65578.1	48660.4	36417.5	26324.5	18420.9	12713.2	8870.2	6237.54	4413.23	3191.55	-55.1813	-60.2717	-70.6934	-80.8652	-82.8685	-83.3717	-83.3732	-83.3228	-82.4851	-81.0317	-77.0171	-72.0799	-64.871	-53.433	-35.0239
none	#	926416	497978	334611	158472	100082	64323.7	48571.7	36445.4	26348.1	18432.8	12664.4	8875.99	6254.71	4417.09	3190.15	-51.0878	-67.587	-68.8876	-81.4137	-82.2994	-83.2359	-83.6185	-83.5374	-81.9044	-80.6509	-77.0206	-72.0716	-64.7709	-53.4765	-35.1078
none	#	904302	461885	352168	157806	100134	65485.1	48464.4	36288.5	26127.4	18533.3	12711.8	8868.64	6253.07	4414.48	3189.75	-46.4246	-60.5247	-64.8918	-80.7852	-82.4649	-83.4863	-83.4382	-83.2118	-82.0372	-80.5943	-77.1253	-72.0339	-64.8194	-53.4576	-35.1437
none	#	698147	512581	387088	155665	100604	66324.7	48927.3	36097.7	26209.7	18574.2	12708.4	8877.13	6260.86	4413.91	3189.98	-51.8295	-61.8724	-73.4233	-81.9676	-82.1881	-84.0587	-84.1536	-83.2757	-82.2013	-80.4589	-77.0405	-72.1493	-64.7469	-53.3968	-35.0966
none	#	1.08E+06	552781	349941	155494	101619	65361.2	47702.2	36398.3	26306.6	18554.2	12699	8880.41	6256.65	4413.47	3189.63	-32.9973	-74.0833	-82.9703	-80.8269	-82.8896	-83.7658	-84.7549	-83.1349	-82.1452	-80.5234	-77.0282	-72.0889	-64.8284	-53.4814	-35.1208
none	#	897069	412713	342872	155975	99953.7	65874.3	47903.8	36225.7	26428.1	18558.4	12693	8873.42	6252.4	4415.77	3192.36	-64.1357	-57.4061	-66.4624	-81.4899	-82.7071	-84.3029	-84.4075	-83.1401	-82.5187	-80.5796	-77.1416	-72.0601	-64.8577	-53.5429	-35.1034
none	#	830753	424357	372261	153423	98940.3	65635.3	49143.6	36279	26378.9	18483.3	12687.7	8876.94	6246.61	4413.22	3195.02	-58.8624	-60.972	-66.4039	-80.8917	-82.58	-84.2068	-84.0045	-83.7151	-82.0697	-80.6935	-77.2155	-72.0017	-64.6531	-53.4975	-35.0577
none	#	784235	511533	372606	158697	99633.7	66002.9	49093.6	36206.9	26153.3	18575	12675.6	8874.81	6255.96	4416.15	3193.12	-39.637	-63.2892	-73.908	-80.9843	-84.4585	-82.6772	-83.2964	-82.7843	-82.1983	-80.5924	-76.9658	-72.0156	-64.8857	-53.493	-35.1517
none	#	775212	413864	295619	160864	100480	65921.7	48502.4	36398.7	26235.9	18537.4	12715.7	8876.26	6254.1	4414.37	3190.09	-19.0991	-58.102	-66.0666	-79.9613	-82.0212	-83.5197	-82.745	-83.5248	-82.1271	-80.6252	-76.9521	-72.1775	-64.8309	-53.4919	-35.1348
none	#	842642	519704	372103	158135	99704.6	65692.3	49447.1	36010.2	26241.5	18548.7	12696.4	8870.3	6249.94	4415.69	3193.31	-34.5394	-50.2651	-62.5749	-82.2993	-82.1496	-84.0686	-82.8713	-82.9729	-82.2386	-80.4774	-77.2398	-72.0018	-64.8005	-53.5283	-35.1987
none	#	614937	514642	416761	156599	99337.4	66729.5	48686.5	36268.2	26284.5	18453.2	12697.2	8874.95	6275.24	4417.23	3186.59	-45.0805	-62.8282	-70.4331	-81.9063	-82.636	-83.3819	-84.3481	-83.3163	-82.3335	-80.9806	-77.103	-72.05	-64.6771	-53.3778	-35.0429
none	#	943187	472320	342816	157611	100395	65744.5	47251.3	36045.9	26109.8	18527.2	12725.8	8859	6255.07	4409.74	3189.26	-52.173	-70.082	-76.7955	-81.3034	-83.0331	-83.6575	-84.0521	-83.3246	-82.5735	-80.5541	-77.1912	-72.1043	-64.7787	-53.4953	-35.118
none	#	717978	457375	336357	157191	100469	66434.8	48613.5	36200.7	26145.3	18524.9	12682.7	8865.86	6257.39	4416.82	3189.85	-58.4068	-64.341	-70.7177	-79.6183	-82.3065	-84.0156	-83.2441	-83.3674	-82.0012	-80.5597	-77.4698	-72.1609	-64.7908	-53.4723	-35.1054
none	#	760169	502993	394650	156908	98098.2	66003.8	48395.7	36927.9	26212	18488.4	12726.6	8868.92	6249.93	4416.37	3190.67	-40.2058	-57.8655	-67.9182	-80.1032	-83.6621	-83.291	-83.8869	-83.3277	-82.3134	-80.5126	-77.3735	-72.0768	-64.8363	-53.4514	-35.0963
none	#	803956	470693	396109	159078	100706	66199.4	48548.8	36208.2	26250.9	18590.8	12720.1	8880.91	6250.67	4415.43	3191.45	-46.2591	-60.3817	-71.9564	-81.9768	-82.3303	-83.8024	-84.2041	-83.4377	-82.4384	-80.6143	-77.1233	-72.0067	-64.7814	-53.4804	-35.1348
none	#	908561	501403	404487	155831	101413	65807.8	48686.1	36459.7	26350.6	18527.7	12682.1	8872.08	6256.45	4416.71	3190.58	-45.4363	-61.7865	-75.5165	-81.1187	-82.3265	-83.4819	-83.7194	-83.4704	-82.457	-80.4845	-77.0388	-72.098	-64.8006	-53.4751	-35.1421
none	#	767996	417323	361294	157694	100210	65311.2	48328.2	36246	26169.9	18603.9	12682.8	8865.85	6263.82	4417.27	3187.68	-51.2111	-58.2055	-72.627	-81.6962	-82.6273	-84.0895	-84.177	-83.2985	-82.4669	-80.0823	-77.0399	-72.0827	-64.8384	-53.49	-35.04
none	#	866922	475936	395337	156910	100003	65993.2	47801.5	36290.9	26216.9	18540.1	12726.1	8876.87	6253.99	4418.98	3189.96	-40.2425	-61.6329	-67.7209	-78.6142	-82.4394	-83.6333	-84.0616	-83.5707	-82.6193	-80.537	-77.0307	-71.9152	-64.7888	-53.4366	-35.0791
none	#	868747	523148	322562	151892	98574.8	66067	49064.7	36492.4	26118.9	18566.3	12701.6	8868.43	6245.5	4412.25	3189.08	-40.5464	-63.2687	-79.0494	-81.9628	-82.1443	-83.406	-83.2683	-83.3368	-82.3486	-80.414	-77.1685	-72.0947	-64.7788	-53.4384	-35.1061
none	#	802765	416998	357104	155840	99554.8	66326.1	48420.1	36423.4	26215.4	18572.1	12711.4	8895.62	6265.57	4416.19	3190.03	-56.8107	-58.6508	-66.0468	-79.7962	-81.4876	-80.8853	-83.7311	-83.3936	-82.3723	-80.4848	-77.2066	-72.0349	-64.8184	-53.466	-35.1154
none	#	878922	452607	363447	153931	100787	66227	48718.2	36226.8	26296.6	18553.9	12698.5	8864.24	6266.2	4416.13	3187.71	-41.71	-60.5975	-76.9388	-80.8594	-82.8264	-83.9211	-83.1946	-83.5925	-82.1273	-80.1451	-77.0682	-71.9084	-64.6769	-53.4444	-35.0417
none	#	917203	440942	350802	155773	99348.3	65611	48320.7	36246.2	26120.8	18614	12730.9	8866.49	6257.52	4415.45	3191.99	-53.9325	-64.2406	-75.0743	-80.7914	-83.2395	-84.1196	-84.1819	-83.384	-81.8586	-80.5622	-77.0001	-72.0983	-64.7581	-53.5052	-35.1816
none	#	933925	463483	338303	157560	99344.5	65931.6	48719.1	36163.9	26159.4	18517.9	12708.4	8867.12	6254.69	4415.61	3192.62	-51.9828	-55.229	-70.707	-81.7052	-82.5131	-83.5686	-84.2809	-83.3645	-82.2548	-80.589	-76.9972	-72.1431	-64.8184	-53.4922	-35.12
none	#	779417	517334	347568	157127	99748.3	66397.5	48539.4	36327.7	26211.1	18549.8	12690.2	8870.39	6259.96	4417.53	3189.93	-47.6914	-72.899	-70.9792	-81.7968	-82.4835	-84.1597	-83.9762	-83.2776	-82.2096	-80.604	-77.0636	-72.0692	-64.8469	-53.4925	-35.131
none	#	870241	463315	369976	156769	99780.8	66273	48764.4	36353.4	26082.2	18536.4	12687.2	8863.79	6257.76	4418.26	3191.37	-46.2008	-66.6183	-74.1606	-80.6857	-82.795	-83.7995	-84.0365	-83.2774	-81.8204	-80.5379	-77.1153	-72.0626	-64.7458	-53.4789	-35.1145
none	#	764707	474800	364133	151253	99438.4	65822.4	49261.5	36512.2	26098.3	18556	12687.1	8874.79	6260.01	4414.79	3191.19	-39.733	-64.0591	-78.9857	-80.1518	-83.0066	-84.4563	-83.8214	-83.4004	-82.063	-80.5079	-77.1763	-72.1356	-64.7626	-53.4571	-35.1086
none	#	850023	461415	366834	158974	100470	65931.9	48701.6	36345.2	26131	18437.4	12695.8	8856.73	6260.11	4414.46	3184.1	-43.429	-63.7466	-71.5023	-81.962	-82.8548	-84.0509	-83.776	-82.9298	-82.0365	-80.5608	-77.0429	-72.1323	-64.7448	-53.4382	-35.0497
none	#	640823	522919	352371	164396	102033	65319.7	48589.5	35932.9	26191.2	18527.9	12722.8	8891.11	6246.88	4414.73	3191.36	-44.8778	-56.563	-75.2565	-80.9814	-82.9604	-84.3388	-84.261	-83.0364	-82.3438	-80.545	-77.085	-71.9903	-64.8102	-53.489	-35.0914
none	#	943742	474194	340629	158139	101663	66811.5	48195.9	36609.1	26275.1	18507.1	12702	8868.25	6265.3	4414.6	3193.26	-59.173	-64.1821	-64.2202	-82.0373	-82.65	-83.6485	-83.0661	-83.7219	-82.5625	-80.5886	-77.2436	-72.0339	-64.8419	-53.5171	-35.1456
none	#	779352	462993	394998	150708	100804	66015	48230.7	36033.9	26361	18550.6	12676.1	8880.61	6262.37	4409.1	3188.63	-35.3404	-52.671	-67.7145	-82.5865	-83.3828	-83.1601	-83.6337	-82.7855	-82.0493	-80.4389	-76.9001	-72.104	-64.8443	-53.5123	-35.1059
none	#	864762	517755	387188	156454	100032	66631.3	48805.6	36483	26259.4	18492.1	12716.6	8865.81	6238.76	4414.04	3192.6	-47.2093	-65.9119	-75.9035	-81.2194	-81.9294	-84.1943	-83.4256	-82.865	-82.7047	-80.8852	-76.9914	-72.1162	-64.8895	-53.4476	-35.0605
none	#	923049	509216	342492	155091	100997	66111.8	49437.2	36291.8	26285.7	18593.3	12717.3	8868.76	6253.72	4413.46	3187.83	-48.0034	-61.2242	-77.1684	-82.1242	-82.8283	-83.72	-83.2439	-83.5019	-82.5768	-80.5441	-77.2306	-72.0317	-64.8153	-53.4828	-35.1346
none	#	735418	531597	341711	155634	101156	65437.5	49476.2	36163	26283.6	18579.3	12694.3	8872.4	6259.53	4415.19	3190.44	-44.8396	-61.9359	-71.7064	-80.8932	-82.5053	-83.5145	-83.765	-82.9674	-82.2869	-80.5247	-77.1633	-72.0987	-64.8198	-53.4482	-35.1061
none	#	1.12E+06	448801	354521	155905	101731	65426.6	48919.2	36234.6	26089.5	18524.2	12688.4	8863.33	6253.1	4412.57	3189.73	-45.7668	-61.8542	-72.2293	-79.7911	-83.2516	-84.0076	-84.3607	-83.3036	-82.0671	-80.355	-77.193	-72.1056	-64.8048	-53.4936	-35.132
none	#	805176	444809	354490	154089	101434	65523.7	49079.1	36241.6	26104.2	18503.5	12676	8869.42	6262.24	4414.06	3189.78	-41.5385	-61.1146	-67.3948	-80.7995	-82.4206	-83.9186	-83.2704	-83.1537	-82.5523	-80.4034	-77.0922	-72.1113	-64.7999	-53.4987	-35.1115
none	#	828401	511190	404660	156159	99577	65902.1	48465.6	35982.3	25905.2	18404.4	12704	8871.98	6255.01	4415.53	3193.34	-34.4672	-57.6489	-75.6359	-80.4565	-83.1554	-83.4016	-84.397	-83.2869	-82.3316	-80.5984	-77.0873	-72.0348	-64.8625	-53.4422	-35.1892
none	#	929815	475174	324311	154449	102180	66258.6	48333.6	36460.3	26215.1	18498.5	12704.5	8867.76	6241.18	4419.42	3191.44	-42.799	-66.3776	-76.5087	-80.5851	-82.3238	-83.6146	-83.9971	-82.9372	-82.5558	-79.9662	-77.0285	-72.0788	-64.6594	-53.4707	-35.112
none	#	636332	409846	351771	154285	102834	65442.9	49563.4	36396.8	26194.3	18483.9	12706.1	8866.76	6250.07	4413.91	3192.32	-61.4853	-56.7475	-65.5925	-80.5029	-82.7423	-83.5205	-83.7892	-83.0231	-82.3063	-80.8578	-77.1401	-72.1331	-64.7533	-53.4372	-35.1031
none	#	777941	526213	392445	155422	103443	65223.9	49440.8	36536.5	26411.4	18389.3	12674.8	8877.94	6267.29	4413.3	3192.55	-48.3868	-71.3842	-77.9873	-78.9392	-83.1653	-83.8272	-83.845	-83.4766	-82.1128	-80.6758	-77.3885	-72.1711	-64.8397	-53.5065	-35.1092
none	#	801514	466188	333902	149906	99719.3	66266.7	49006.9	36073.5	26200.7	18625.5	12691.7	8858.22	6251.06	4412.74	3192.63	-64.097	-67.4932	-70.9286	-82.1187	-82.2626	-83.5808	-84.3025	-83.4045	-82.392	-80.4492	-77.1805	-72.0257	-64.7673	-53.4634	-35.1037
none	#	811922	501951	382984	157097	102096	65939.2	49141.1	36161.4	25965.4	18611.6	12734.5	8867.33	6259.08	4417.41	3192.5	-42.6475	-54.9953	-61.9958	-80.9119	-83.5863	-83.3254	-83.971	-82.8617	-82.2475	-80.2644	-77.1943	-72.0653	-64.7069	-53.4402	-34.979
none	#	744158	546511	365832	155983	100314	66327	48965.3	36268	26225.8	18507.2	12690.8	8858.15	6253.18	4410.35	3186	-44.913	-66.5425	-73.0336	-80.1536	-81.5938	-83.5447	-84.0603	-83.7001	-82.3619	-80.7672	-77.0539	-72.0208	-64.8534	-53.4754	-35.1362
none	#	1.14E+06	469417	347247	152480	100793	66270	48726.6	36254.7	26285.6	18594.4	12681.4	8876.53	6251.89	4414.7	3190.08	-55.409	-63.3529	-70.2286	-81.6279	-82.8158	-83.0708	-83.7662	-83.5863	-82.5664	-80.4769	-77.0535	-72.0597	-64.7908	-53.4674	-35.0991
none	#	993584	480899	349580	153623	99822.2	65908.9	49440.4	36258.8	26201.3	18552.5	12702.7	8876.7	6254.87	4414.06	3190.44	-55.3165	-63.1165	-69.028	-81.0209	-82.3219	-83.3899	-83.423	-83.4826	-82.1421	-80.5222	-77.065	-72.0935	-64.7964	-53.4199	-35.1157
none	#	1.02E+06	536732	421174	154651	101595	65828.2	48781.1	36335.1	26185.4	18470	12691.4	8875.27	6241.1	4415.09	3191.7	-41.3847	-60.3205	-79.2738	-81.1557	-82.6366	-83.9484	-84.1387	-83.1577	-82.0644	-81.0435	-77.133	-72.1255	-64.7296	-53.4677	-35.1169
none	#	833875	489698	355296	159735	101664	66638.4	48301.6	36118.9	26181.5	18599.2	12714.4	8859.22	6248.74	4413.96	3188.3	-44.1083	-67.199	-75.0316	-82.3065	-82.594	-84.0656	-83.791	-83.0237	-82.2869	-80.4353	-77.152	-72.0839	-64.8101	-53.495	-35.0652
none	#	914827	516205	320704	158225	101093	64494.6	48906.9	36579.7	26408.2	18501	12688.7	8863.31	6247.5	4414.92	3190.43	-52.6936	-65.6678	-72.1887	-80.5836	-83.8508	-83.8599	-84.2449	-82.7137	-82.1041	-80.8629	-76.9209	-72.0579	-64.7422	-53.5006	-35.0483
none	#	797873	526414	367509	154689	102385	65467.6	48237.3	36427.1	26216.3	18525.5	12700.2	8857.39	6255.58	4415.58	3189.74	-55.3294	-56.3945	-69.6721	-81.6342	-82.8054	-83.8647	-83.5029	-83.6127	-82.1866	-80.5971	-77.0321	-72.118	-64.7796	-53.469	-35.1179
none	#	864807	520159	358387	159635	98471.4	65642.7	49103.8	36350.1	26285.3	18582.6	12701.3	8867.43	6258.19	4410.12	3187.59	-42.9257	-69.4567	-74.873	-81.2523	-82.1122	-84.1558	-83.4205	-83.5498	-81.9966	-80.9953	-77.1247	-72.0274	-64.752	-53.4144	-35.0999
none	#	1.02E+06	466325	310721	153595	101546	66115.6	48471.5	36481.3	26222.8	18553.3	12663.6	8863.97	6250.83	4418.34	3192.48	-50.6666	-66.1788	-70.1893	-80.4917	-84.1121	-83.2799	-85.1795	-83.4325	-82.4074	-80.5584	-77.0784	-72.1699	-64.7726	-53.4365	-35.1257
none	#	732170	462001	382149	155786	101048	66361	48157.1	36358.3	26353.2	18570.7	12670.4	8860.67	6259.72	4414.21	3195.89	-46.454	-56.1511	-67.9883	-81.8007	-82.7137	-82.9862	-84.4487	-82.8253	-81.9585	-80.3561	-77.1333	-72.0764	-64.7303	-53.407	-35.0923
none	#	832856	461779	347347	155108	100757	65737.2	48799.3	36295.7	26191.8	18416.5	12687.9	8859.76	6261.92	4410.82	3188.43	-33.1664	-67.9168	-85.7154	-81.7358	-83.0727	-83.882	-83.189	-83.438	-82.2162	-80.0745	-77.0843	-72.1864	-64.7716	-53.4578	-35.1141
none	#	901927	451680	343953	155117	101290	65812.4	48694.4	36438.9	26085.1	18548.6	12702.7	8874.2	6254.46	4413.85	3190.29	-54.1345	-52.9216	-64.1502	-81.0601	-81.9257	-83.3373	-84.2477	-83.2547	-82.148	-80.4628	-77.0992	-72.1407	-64.8067	-53.4633	-35.1201
none	#	829181	481010	345828	154757	100218	65387.7	48053.5	36322	26260.7	18543.8	12699.3	8866.22	6252.73	4412.89	3190.4	-40.797	-65.5304	-74.845	-82.44	-81.7626	-83.8714	-83.4756	-83.5573	-82.2249	-80.4771	-76.9438	-72.0502	-64.7841	-53.4826	-35.1382
none	#	770110	463627	333340	154425	100581	65498.1	49152.9	36403.5	26265.6	18448.5	12698.6	8866.36	6245.08	4412.07	3187.82	-49.6925	-63.3891	-72.6279	-80.6112	-82.1289	-83.7896	-83.6302	-83.2521	-82.1117	-80.1577	-77.068	-72.0581	-64.767	-53.4337	-35.2334
none	#	1.00E+06	391667	336918	157706	100425	66227.8	48132.6	36272.1	26226.6	18528.2	12694.3	8853.22	6241.66	4414.24	3189.79	-41.9336	-63.0104	-64.7294	-81.8432	-83.2868	-83.9938	-84.5145	-83.0163	-82.3716	-80.2583	-77.1469	-72.1054	-64.7424	-53.4848	-35.1061
none	#	931414	478565	402926	149997	101663	66035.4	48534.9	36353.2	26068	18546	12718.9	8856.04	6250.95	4414.52	3195.87	-29.3138	-56.6839	-72.7231	-80.8878	-83.0416	-83.48	-83.6224	-83.172	-82.3571	-80.4494	-77.3024	-72.2245	-64.7559	-53.4251	-35.036
none	#	938755	371256	320966	155883	101484	65815.7	48087.9	36358.8	26195.1	18537.1	12732.1	8869.94	6252.74	4413.4	3187.91	-65.6099	-59.1791	-82.4889	-82.1948	-83.2166	-83.2108	-83.6636	-83.4209	-81.9224	-80.3616	-76.9183	-72.0966	-64.8448	-53.4427	-35.1373
none	#	738073	508429	345228	158962	101522	65832.5	49190.8	36352.6	26137.7	18522.4	12667.3	8851.79	6257.67	4411.1	3188.8	-50.4728	-60.3939	-77.1262	-80.0738	-83.3952	-83.282	-83.6213	-83.3437	-82.1727	-80.8385	-77.1707	-72.0619	-64.8593	-53.5675	-35.1177
none	#	706243	427711	333299	153842	100778	65755.9	49339.4	36265.9	26411.1	18481.6	12711	8863.94	6263.34	4412.5	3190.65	-64.6566	-59.4118	-71.403	-81.3472	-82.4326	-84.2165	-84.7007	-83.3927	-82.198	-80.3243	-77.1667	-72.1568	-64.88	-53.4228	-35.1506
none	#	795213	450127	371549	158966	102008	67239.4	48219.7	36108.2	26315.3	18531.3	12704.5	8855.98	6253.32	4408.17	3194.41	-48.2424	-57.9372	-69.8362	-80.6394	-83.1373	-83.139	-84.5444	-83.0121	-82.0662	-80.3343	-77.195	-72.1618	-64.7508	-53.4736	-35.1094
none	#	676655	420404	353159	154215	98499.9	66323.3	48974.1	36357.2	26271.6	18432.1	12687.8	8887.64	6256.11	4412.25	3190.43	-50.0459	-66.3047	-70.5829	-80.1484	-82.8574	-83.8612	-83.649	-83.1768	-82.2204	-81.1316	-77.1309	-72.0562	-64.9059	-53.4688	-35.1174
none	#	872361	568781	370708	156910	100506	66203.6	48773.5	36291.1	26213.7	18526.7	12707.2	8884.96	6256.91	4412.3	3189.02	-31.2178	-62.7235	-72.6333	-81.5925	-82.6542	-84.6634	-84.3631	-83.2519	-82.193	-80.5341	-77.0006	-72.0222	-64.7614	-53.4812	-35.0965
none	#	911929	421270	325722	159934	100794	65972.4	49040.3	36173.8	26246.3	18478.3	12702.4	8865.32	6260.61	4411.37	3188.79	-58.3936	-68.1354	-70.7153	-79.598	-82.2863	-83.6049	-83.9404	-83.2532	-82.4132	-80.3123	-76.9823	-72.1235	-64.9226	-53.4416	-35.1236
none	#	795859	527275	392078	153601	100954	65612	48370.7	36080.5	26251.2	18504.7	12696	8863.59	6252.43	4416.6	3184.89	-54.6964	-60.8499	-70.3521	-81.8076	-82.0409	-84.1676	-83.2552	-83.3683	-82.3571	-80.7167	-77.2065	-72.1482	-64.7658	-53.4747	-35.0301
none	#	853487	542654	328961	158191	99264.5	65647.5	49319.5	36378.8	26060.8	18631.9	12704.1	8856.68	6230.47	4412.35	3187.54	-41.1062	-69.9454	-73.5907	-80.3944	-81.6799	-83.4505	-83.8712	-83.5195	-82.1284	-80.9768	-77.0863	-72.0523	-64.885	-53.4798	-35.0967
none	#	950927	484393	368404	159244	102872	66000.1	48384.3	36169.7	26357.5	18536.1	12675.5	8873.24	6253.61	4414.94	3187.5	-57.3455	-60.1668	-70.5293	-80.9023	-82.1327	-83.1753	-84.2379	-83.93	-82.2182	-80.4839	-76.9737	-72.0997	-64.776	-53.4341	-35.2329
none	#	744123	590477	389415	159631	100365	66235.2	48251.9	36145.7	26260.8	18729.6	12710.4	8867.08	6259.02	4418.31	3189.44	-39.3343	-52.9582	-72.9071	-82.0434	-82.389	-83.8971	-84.0715	-83.4358	-82.297	-80.5311	-77.1842	-72.0655	-64.7675	-53.5002	-35.1618
none	#	867955	485486	361674	157050	102982	65493.1	48983.9	35971.1	26200.7	18534.6	12600.4	8869.32	6263.56	4410.27	3184.13	-32.9347	-62.8884	-77.1971	-80.0031	-83.1115	-84.0892	-83.0063	-83.3386	-81.7068	-80.4743	-76.7672	-72.117	-64.8819	-53.4536	-35.2864
none	#	886764	444236	305190	147749	101584	65778.1	49348.6	36133.4	26134.5	18565	12632.1	8847.63	6259.27	4411.76	3196.59	-65.4828	-57.5511	-71.2899	-79.4123	-81.7673	-83.1036	-83.1873	-83.02	-82.5056	-80.3818	-77.5513	-72.0691	-64.7569	-53.4481	-35.0723
none	#	724485	464664	405257	155003	100627	64525.9	48935.4	36147.2	26279.2	18549.6	12655.4	8878.68	6256.64	4411.44	3192.33	-42.3044	-64.2906	-70.3573	-80.8018	-82.6983	-83.9665	-84.312	-82.5194	-82.6456	-80.2668	-76.9898	-72.0153	-64.8916	-53.4361	-35.0606
none	#	978796	582455	377696	155372	99926.3	65588.7	47973.6	36206	26162.5	18563.1	12694.6	8851.11	6241.68	4411.59	3191.69	-35.3051	-62.3551	-72.7258	-80.069	-81.8179	-84.0442	-83.8409	-83.81	-82.2767	-80.4424	-77.0277	-72.082	-64.808	-53.5002	-35.0784
none	#	867434	470070	406921	154928	100278	65563.1	48439.4	36217.4	26300.1	18510.1	12699.7	8865.81	6255.44	4414.47	3189.63	-50.015	-65.8086	-68.2708	-82.1873	-83.012	-83.4586	-83.1042	-83.0954	-82.1133	-80.3849	-77.1422	-72.0261	-64.8004	-53.3546	-35.1044
none	#	809170	473417	333717	157418	100055	66036	48787.3	36034.1	26147.5	18475.8	12701.9	8872.41	6244.91	4414.7	3188.91	-46.066	-63.156	-70.7023	-83.3213	-83.0817	-83.7597	-83.6066	-83.6635	-82.3875	-81.0988	-77.0772	-72.1297	-64.9143	-53.4626	-35.1162
none	#	1.16E+06	409056	346143	156894	101179	65557.6	49123	36084.5	26417.3	18532.1	12697.4	8869.69	6254.01	4414.43	3186.24	-55.4404	-66.1213	-66.0996	-80.791	-82.8627	-83.3335	-84.283	-83.0896	-82.3757	-80.5537	-77.0312	-72.1378	-64.7526	-53.4372	-35.1725
none	#	816695	549872	434083	158500	102472	66539	47901.1	36205.1	26074.8	18612.7	12694.4	8857.63	6255.21	4413.53	3187.24	-48.9415	-63.2499	-78.1373	-83.5567	-82.7422	-84.5921	-83.5124	-83.5331	-82.2823	-80.8705	-77.1301	-72.0321	-64.7173	-53.4662	-35.1433
none	#	839553	435747	355657	152671	98608.3	65020.1	48320.1	35958.9	26059.4	18428	12660.9	8841.74	6241.02	4393.24	3179.44	-53.5966	-59.579	-71.7496	-80.2812	-82.9385	-83.9532	-83.2132	-82.8983	-81.9885	-80.3607	-76.7715	-71.9778	-64.787	-53.4077	-35.1109
none	#	707494	492434	345867	152768	99693.5	66016.6	47891.7	36135.9	26033.1	18484.9	12645.6	8841.14	6217.65	4401.02	3176.51	-49.1552	-67.5084	-71.1079	-80.8632	-81.7083	-83.4589	-83.4569	-82.7836	-82.0543	-80.858	-76.9485	-71.9775	-64.6587	-53.3955	-35.1693
none	#	982057	458917	364046	157470	100131	64934	47875.2	36260.7	26076.3	18454.4	12638.7	8831.13	6233.17	4396.14	3181.5	-49.0239	-65.4233	-69.2954	-80.4463	-81.6206	-83.1162	-83.6622	-83.2856	-81.9841	-80.1608	-76.9105	-71.8404	-64.6414	-53.4474	-35.0972
none	#	668019	562703	354595	153707	98475.7	64956.4	47900.5	36222.8	25890.9	18424.4	12600.5	8847.69	6234.15	4400.45	3185.17	-42.7822	-54.372	-68.2876	-80.4051	-83.0144	-83.4089	-83.3738	-82.1474	-82.0656	-80.3105	-76.9328	-71.96	-64.8711	-53.4674	-35.1929
none	#	646259	482580	400522	147030	97062.2	65801.4	47865.8	35782.4	25949.7	18457.9	12696	8836.63	6242.4	4402.54	3176.45	-40.5732	-72.1162	-74.4098	-79.1518	-82.7366	-83.9617	-83.1884	-82.3343	-81.9399	-80.3923	-76.9471	-71.7984	-64.7525	-53.4292	-35.0476
none	#	768413	456720	356897	152901	98855.3	65962.4	48142.1	36023.9	26190.3	18464	12668	8835.49	6239.27	4403.77	3178.54	-37.74	-63.8703	-69.1789	-80.8765	-83.1017	-83.1765	-82.8472	-83.0585	-81.9304	-80.4704	-77.108	-71.9778	-64.6831	-53.4023	-35.184
none	#	1.06E+06	485219	341237	156263	99957.1	65254	48531.2	35858.5	25809.3	18349.8	12607.2	8836.11	6234.46	4401.22	3179.64	-30.8064	-65.7008	-74.8971	-80.2133	-82.4204	-83.8382	-82.9159	-83.9542	-81.9359	-80.3135	-77.0452	-71.9735	-64.7845	-53.3914	-35.0914
none	#	731888	473295	386793	154736	100003	65683.8	47666.1	35571.6	26063.4	18494.3	12642.8	8825.41	6236.91	4393.96	3179.85	-36.0979	-60.4764	-65.3338	-79.5377	-81.5123	-84.2268	-83.595	-83.3213	-82.2134	-80.3118	-77.0028	-72.029	-64.6913	-53.374	-35.0889
none	#	832077	435555	346926	150021	102378	65265.1	48256.3	36154.4	25918.5	18555.7	12633.7	8834.55	6214.45	4401.82	3185.88	-49.8681	-66.0287	-65.5476	-80.2315	-82.128	-83.3064	-83.362	-82.5147	-82.5261	-80.3905	-76.9463	-71.9234	-64.7678	-53.4161	-35.1215
none	#	816916	494814	378778	156386	100099	65473.2	48566.1	35681.4	25996.3	18428.7	12701.9	8836.5	6228.12	4400.78	3175.87	-41.3437	-66.5629	-73.209	-81.1339	-81.8734	-83.9532	-83.2049	-83.6006	-81.9737	-80.7549	-76.8832	-71.9791	-64.4953	-53.3829	-35.1463
none	#	1.12E+06	435580	313337	154681	98045.5	65127.9	48770	36552.6	26005.7	18293.3	12634.6	8845.33	6219.86	4397.6	3179.73	-32.4792	-61.5355	-67.1457	-80.6898	-83.5335	-83.8883	-83.4754	-83.0353	-82.3325	-79.6951	-77.0616	-72.0711	-64.8318	-53.4274	-35.099
none	#	789799	451843	350406	155757	99153.6	65895.3	48437.7	35877.3	26007.7	18423.7	12598.6	8819.75	6237.16	4397.57	3180.48	-53.2526	-63.6019	-66.9884	-81.2128	-82.4907	-83.3997	-83.4258	-83.3896	-82.0477	-80.1802	-77.0227	-71.9118	-64.6864	-53.4507	-35.0892
none	#	992231	449430	337979	155223	100141	65382.2	47296	36284.8	26047.8	18564	12582.1	8839.63	6244.26	4401.76	3184.13	-45.3894	-62.7064	-75.7981	-80.882	-83.0837	-83.277	-82.9473	-82.8075	-82.1524	-79.9671	-76.9387	-71.8445	-64.5909	-53.4204	-35.098
none	#	1.54E+06	484369	328153	152250	97568.6	65116.7	48999	35552.3	25946.9	18382.8	12635.3	8830.57	6221.47	4394.37	3177.09	-41.1104	-67.3584	-65.6697	-82.7301	-83.0589	-83.9973	-83.3188	-83.1153	-81.6823	-80.3698	-76.6284	-72.0569	-64.6842	-53.4577	-35.0205
none	#	859653	510745	368949	154493	101094	65571.6	47531.4	36034.3	26008.4	18418.5	12659.2	8842.7	6229.46	4395.88	3181.21	-60.0674	-60.2509	-71.5577	-81.5735	-83.8498	-82.1146	-83.7801	-82.9578	-82.1037	-80.5906	-76.7898	-71.9196	-64.7442	-53.4191	-35.0769
none	#	815172	463067	361755	155981	100749	64723.8	47919.9	36243.7	26112.2	18365.2	12623.7	8831.49	6242.43	4396.63	3179.46	-52.0045	-61.1955	-71.0431	-81.1529	-82.5848	-84.2653	-83.0541	-83.7701	-81.6221	-80.2319	-76.9235	-72.0471	-64.7108	-53.4354	-35.1404
none	#	762379	481582	358313	155634	97516.9	63362.1	48370.3	36429.8	25950.1	18483.2	12665.5	8848.27	6221.64	4400.02	3177.42	-57.3383	-62.1824	-75.9201	-78.7519	-82.5755	-83.99	-83.3364	-82.832	-82.235	-80.4667	-76.7792	-72.1091	-64.7605	-53.41	-35.1449
none	#	999903	462985	333427	149834	100058	65308.8	48266.4	35856.7	25967.2	18414.6	12664.5	8835.45	6234.3	4397.47	3178.54	-49.75	-56.4819	-70.4783	-78.1613	-81.8974	-83.6308	-82.8992	-82.9112	-82.2194	-80.4242	-76.9833	-72.0277	-64.6743	-53.404	-35.0599
none	#	761393	463879	343615	154810	99332	65682.8	48604.3	35881.8	25741.4	18453.4	12658.8	8840.3	6230.94	4394.95	3188.26	-51.4184	-62.3086	-74.2139	-79.7321	-82.6943	-84.4867	-84.0077	-82.4782	-81.6948	-80.2563	-77.0512	-71.9239	-64.7164	-53.4205	-34.9754
none	#	804663	441369	343655	154470	98673.7	65773.1	48057.7	36194.6	26019.5	18473	12639.3	8842.17	6233.85	4398.56	3174.18	-48.1307	-62.5477	-71.2443	-79.653	-81.5581	-83.0041	-83.5335	-82.8371	-82.0236	-80.3319	-76.9439	-71.8689	-64.7582	-53.4481	-35.0994
none	#	812152	445677	328553	153633	99777.4	65564.3	48479.7	35970.2	26117.4	18462.2	12647.1	8822.88	6235.6	4401.16	3185.06	-43.2943	-69.4458	-75.793	-80.963	-82.6649	-82.971	-83.4654	-83.0043	-81.7105	-80.4499	-76.9534	-71.9736	-64.7458	-53.4306	-35.1433
none	#	817114	493766	346839	153541	99917.1	65789.9	47976.9	36379.2	26046.2	18381.9	12703.4	8832.74	6228.07	4393.67	3176.19	-54.236	-60.9122	-68.9076	-82.205	-82.2956	-83.6172	-83.7953	-82.6909	-81.9103	-80.3038	-76.743	-72.0583	-64.7191	-53.3747	-35.0428
none	#	1.10E+06	479663	369579	153199	100664	65550.1	48623.3	36149.4	26006.2	18382.2	12629.1	8829.25	6235.41	4396.16	3173.69	-54.8528	-58.4734	-69.6493	-79.5784	-81.8951	-82.8043	-83.1175	-81.9746	-81.6288	-80.1779	-76.8676	-71.9564	-64.6787	-53.4208	-34.994
none	#	690786	487058	344134	147925	98221.6	65087.8	48409.4	35504.4	25889	18396.9	12593.1	8826.99	6225.33	4399.03	3177.39	-37.6982	-61.3915	-69.2436	-80.4133	-82.1571	-84.3011	-83.8051	-82.1142	-81.7664	-80.3055	-76.941	-72.0662	-64.6587	-53.3871	-35.0368
none	#	705557	480061	375361	153114	101428	65124.6	48391.9	36709.7	25960.1	18292.8	12650.5	8819.71	6235.75	4403.84	3180	-43.401	-65.859	-76.7854	-81.2014	-82.6743	-82.947	-83.0209	-83.5456	-81.8029	-80.0379	-76.8671	-72.0016	-64.7084	-53.413	-35.1284
none	#	996089	476770	335311	163666	99274.7	66017.2	48641.8	36221	25959.6	18396	12658.2	8847.99	6232.11	4386.46	3177.81	-35.1477	-68.6197	-67.8326	-79.5574	-82.4632	-82.9668	-82.4043	-82.8628	-82.3071	-80.1236	-76.8666	-71.9	-64.6965	-53.3476	-35.0845
none	#	498649	594995	352425	151186	99395.4	65056.5	48579.3	36332	26015.9	18363.8	12595	8821.71	6235.83	4402.04	3180.28	-31.8186	-83.4945	-73.1693	-79.366	-82.7213	-82.7918	-83.3646	-82.6516	-81.8372	-80.2926	-76.9232	-71.647	-64.7133	-53.2748	-35.0902
none	#	717078	453909	308934	150326	100689	64920	47794.1	36535.4	26157.7	18467.8	12668.5	8813.35	6223.38	4394.7	3178.36	-43.4238	-62.0345	-71.5256	-78.3644	-83.7818	-83.3091	-83.492	-83.1763	-81.6742	-80.2439	-76.9162	-71.9062	-64.6004	-53.4309	-35.0012
none	#	814107	499930	320965	154102	99283.1	66026.8	48295.6	35522.9	25688.9	18442.4	12628.4	8840	6230.94	4396.59	3185.13	-53.6865	-60.7735	-72.5741	-80.8519	-81.745	-83.0015	-83.5035	-83.0057	-82.4421	-80.2555	-76.9174	-71.963	-64.6422	-53.5083	-35.1562
none	#	674218	450825	334698	155199	98960	64099.3	48266.7	36159	26019	18393.7	12638.8	8827.82	6229.96	4404.65	3180.04	-35.441	-60.0278	-67.2968	-81.2228	-82.8527	-82.6038	-83.5912	-82.759	-82.1497	-80.4938	-76.9168	-71.9847	-64.6623	-53.2982	-35.069
none	#	917152	484896	346217	154999	100871	65177.5	48052.5	36003.8	25980.6	18492.3	12623.8	8841.61	6236.82	4398.87	3177.33	-52.4446	-65.4404	-71.7262	-79.995	-83.4095	-82.5984	-83.7336	-82.4091	-82.2639	-80.4842	-76.8745	-71.9394	-64.7038	-53.4625	-35.0459
none	#	732502	519146	337045	158170	99306.5	65803.4	48569	35647.2	26078.9	18448.5	12589.8	8853.92	6228.51	4401.97	3179.65	-41.1839	-64.4175	-76.1447	-81.8602	-82.6178	-83.1568	-83.545	-82.6325	-82.0834	-80.3092	-76.8693	-71.9209	-64.7543	-53.4421	-35.1176
none	#	828401	460355	313443	159200	99699.1	63978.2	48058.8	36038.1	25870.7	18415.4	12651	8831.78	6229.23	4393.81	3176.93	-47.032	-65.8358	-73.2648	-80.1648	-81.8063	-83.1983	-82.8179	-83.3745	-82.1494	-80.3511	-76.7959	-71.9829	-64.7025	-53.327	-35.0102
none	#	782272	493984	376113	151666	99051.5	64875.4	48015.7	35911.9	26095.8	18413.8	12666.2	8842.92	6220	4396.94	3177.53	-55.4559	-64.8876	-75.4539	-82.261	-83.4813	-83.3826	-83.7648	-82.9071	-81.5769	-80.0546	-76.8429	-71.8831	-64.6898	-53.4457	-35.1235
none	#	849353	552415	378778	154755	99663.4	64773.3	48861.2	36640.4	26147	18486.5	12673.9	8813.36	6230.39	4394.63	3176.53	-59.8865	-63.4435	-66.6731	-81.267	-81.9649	-83.0771	-82.7239	-83.3788	-81.9993	-80.2915	-77.1061	-71.9847	-64.7649	-53.417	-35.012
none	#	1.12E+06	365983	319858	157128	102147	64645	48046.1	35642	26040.1	18460.3	12589	8785.82	6221.52	4412.19	3178.54	-68.4153	-75.6455	-60.2416	-80.3311	-83.1471	-83.8965	-83.1119	-83.2594	-82.427	-80.0737	-76.9319	-71.5136	-64.7098	-53.4394	-35.1335
none	#	786804	533457	403699	159508	98831.9	65146.7	48208.3	36741.3	25951.9	18442	12646	8768.66	6230.72	4393.41	3179.23	-50.848	-63.1232	-66.5892	-81.5996	-83.7731	-83.5832	-83.9406	-83.4036	-81.9757	-80.3226	-76.9963	-71.9948	-64.7354	-53.2707	-35.0675
none	#	712694	542330	345093	150056	102322	66388	48138	36143.9	25990.2	18473.7	12612.1	8816.78	6226.15	4401.63	3177.47	-57.5926	-66.3251	-74.3471	-81.6708	-81.3069	-82.9925	-83.2118	-83.4697	-81.7601	-80.1743	-76.8931	-71.942	-64.7059	-53.3893	-35.1021
none	#	756418	464484	319479	152255	100363	66042.6	48309.5	35782.4	25991.4	18365.9	12648.2	8833.06	6217.85	4393.57	3177.92	-52.7882	-58.7491	-73.6906	-80.0195	-83.4521	-84.5443	-83.5696	-83.3857	-82.7355	-80.3308	-76.9546	-71.9098	-64.6855	-53.3955	-35.2014
none	#	806261	518691	318806	153951	99159.1	65936.3	48010.2	36024	26206.3	18490.3	12635.7	8828.95	6225.44	4395.07	3160.22	-44.149	-64.3268	-68.0897	-79.7112	-82.2978	-83.7578	-83.584	-82.6802	-81.8114	-80.2867	-76.8314	-71.9402	-64.6923	-53.4091	-35.2846
none	#	791462	488218	399248	153841	99761.2	65292.5	47854.1	36338.3	26097.5	18459.2	12553	8831.57	6225	4390.02	3178.21	-45.9779	-56.0455	-69.1115	-81.6318	-82.0301	-83.8706	-83.1831	-82.6009	-81.8108	-80.1136	-76.7871	-71.9895	-64.7373	-53.3308	-35.0882
none	#	794694	477372	366300	151429	98373.1	64553.1	48583.7	35824.9	26126.8	18402.3	12664.6	8806.32	6223.61	4397.46	3175.38	-46.9625	-63.3572	-70.6973	-79.9757	-83.6293	-83.3093	-82.8069	-82.4891	-81.8868	-80.331	-76.9598	-71.8973	-64.7251	-53.3926	-35.0621
none	#	669142	438675	316796	153699	100657	64421.5	48647.7	36176.5	25831.6	18459.4	12635	8831.96	6233.01	4394.05	3178	-49.4168	-64.5128	-78.5613	-81.435	-81.8455	-84.2547	-83.8376	-81.7572	-81.9098	-80.3846	-76.6215	-71.9831	-64.6941	-53.4883	-35.2087
none	#	786127	418311	331362	161566	100974	66077.4	47818.5	36176.9	26125.6	18457.6	12566	8831.89	6227.28	4394	3175.56	-55.6908	-64.8966	-65.6194	-81.6388	-83.4203	-82.8477	-82.5411	-82.2094	-81.9304	-80.1295	-76.8826	-71.931	-64.5356	-53.4269	-35.0498
none	#	683298	493908	368111	156000	99811.6	65588.9	48307.8	35826	26079.7	18505.2	12604.8	8828.81	6241.45	4388.97	3171.11	-38.7704	-63.0187	-68.8372	-79.5167	-82.7094	-83.7526	-82.5098	-83.0124	-82.325	-80.5478	-76.9515	-71.8847	-64.6432	-53.3844	-35.0556
none	#	840362	492021	338328	143500	96930	65191.7	48129.3	36001.1	25987.9	18438.8	12629.4	8765.12	6231.12	4398.97	3175.98	-85.65	-82.5999	-70.1136	-77.9245	-83.7957	-83.8894	-83.1932	-84.3242	-82.1378	-80.6346	-76.9933	-72.2812	-64.7224	-53.2105	-35.1175
none	#	647036	421475	309533	149207	98744.9	65808	48330.3	35995.8	26056.9	18342.6	12632.6	8853.64	6234.68	4405.47	3180.26	-44.5898	-69.3074	-74.3764	-80.293	-84.0267	-83.1638	-83.1473	-83.1961	-82.3513	-80.0755	-76.894	-71.7741	-64.7387	-53.3266	-35.1315
none	#	834444	454510	382684	151426	101784	64555.2	48863.2	36038.5	25895.9	18414.5	12659	8829.32	6227.29	4396.19	3171.45	-32.478	-64.969	-74.6595	-82.6585	-82.2521	-83.9787	-83.5584	-83.6574	-82.2515	-79.852	-76.9833	-71.9691	-64.8221	-53.3662	-35.0643
none	#	796925	454626	350396	150143	97325.3	64445.1	48093.9	35965.7	26208.9	18425	12622.9	8821.04	6223.58	4391.82	3175.2	-55.7543	-60.5661	-73.4403	-80.0782	-82.6039	-83.2374	-83.6406	-83.3452	-82.3311	-80.6409	-77.1171	-71.9824	-64.6623	-53.3942	-35.0354
none	#	802183	436572	349608	156025	98901.9	65767.4	47935.3	36274.1	25887	18443.6	12639	8837.54	6224.74	4392.39	3191.14	-36.3942	-68.1509	-74.4455	-80.7637	-82.8887	-83.3517	-83.4524	-83.5545	-82.0396	-80.3722	-76.8857	-72.0056	-64.7132	-53.3628	-34.9458
none	#	807318	465572	329046	148994	98069	64866.3	48002	35596.9	25855.3	18459.1	12698.1	8835.91	6223.87	4391.82	3176.16	-44.3577	-52.072	-70.685	-79.5023	-82.5054	-82.8395	-83.2123	-83.3321	-82.1495	-80.232	-76.8368	-71.9451	-64.6551	-53.4059	-35.1251
none	#	680546	469361	379031	159365	100026	64605.2	48153.2	35899.9	25915.6	18499.2	12608.1	8829.25	6230.39	4398.09	3177.17	-39.2283	-60.0151	-71.1787	-81.418	-81.283	-84.211	-83.1806	-82.883	-82.0577	-80.2443	-76.9154	-71.9365	-64.7329	-53.4349	-35.0191
none	#	958668	413248	354455	157171	99882.1	64926.2	47663.9	36521.6	26399.7	18416.9	12630.7	8812.96	6227.76	4394.99	3180.76	-40.0683	-71.3253	-78.9337	-80.0067	-82.1194	-83.1063	-83.4856	-83.3348	-82.048	-80.0883	-76.948	-71.952	-64.6967	-53.4592	-35.0783
none	#	696463	498952	339439	156538	101518	65223.4	48130.4	35602.4	25846.6	18379.8	12620.3	8842.02	6224.8	4392.93	3177.14	-60.4498	-66.394	-69.134	-80.7869	-83.638	-83.1553	-83.2577	-83.2318	-82.252	-80.5429	-76.929	-72.0963	-64.6724	-53.4664	-35.0833
none	#	821480	513189	389425	154757	101368	65648.5	48027.4	35646.3	25876	18415.7	12609.5	8800.98	6233.55	4394.49	3172.58	-50.8229	-60.8601	-78.9798	-79.9899	-82.3688	-83.2558	-82.8988	-83.312	-82.4426	-80.0369	-77.0255	-71.9208	-64.7868	-53.4052	-35.0425
none	#	896092	462423	371825	163059	94744.2	64375.4	47977	35631.5	26057.5	18436.8	12618.6	8849.52	6230.17	4385.37	3173.25	-54.2876	-68.1682	-67.9308	-78.1652	-82.9625	-82.0618	-82.8182	-83.1007	-82.186	-80.2968	-76.8308	-71.9066	-64.7204	-53.3064	-35.1314
none	#	1.12E+06	359788	402939	144355	99203.7	65641.5	48518.6	36309.7	26035.5	18483.2	12655.7	8863.38	6235.84	4390.32	3177.37	-40.3635	-72.9322	-87.735	-80.3941	-82.5491	-83.369	-83.5104	-83.1132	-81.8003	-80.3762	-76.9567	-71.8526	-64.6856	-53.2245	-35.1436
none	#	714804	412696	303502	148598	98190.7	66890	48928.9	35782.5	25805.5	18413.6	12658.3	8812.5	6223.37	4391.94	3178.63	-52.3701	-65.0572	-70.1423	-82.0261	-82.7176	-83.0941	-83.5331	-83.8047	-82.1128	-80.3134	-76.9521	-72.0297	-64.6545	-53.3672	-35.1138
none	#	944620	438800	338727	153446	99196.5	64868.3	48332.3	36076	25773	18425	12634.4	8825.64	6222.73	4394.08	3166.7	-48.9344	-59.5998	-68.9191	-79.6212	-82.5225	-82.8562	-83.2454	-82.3068	-82.2969	-80.4469	-76.8877	-71.9666	-64.6726	-53.4512	-35.1251
none	#	935366	494372	379425	154234	100386	64449.8	48196.9	36100.4	25892.3	18430.4	12623.1	8837.24	6225.78	4396.55	3177.48	-39.2001	-63.195	-68.8024	-81.0014	-82.7055	-81.728	-84.0674	-83.1347	-82.0518	-80.3805	-76.9228	-71.9212	-64.7001	-53.3377	-35.0884
none	#	763745	478785	396271	153434	100289	65181.9	48582.9	36274.3	26202.6	18428.4	12649.2	8815.96	6227.6	4392.62	3178.66	-45.6398	-61.7706	-74.0717	-81.0965	-82.8126	-83.324	-84.0403	-83.3519	-82.4213	-80.5988	-76.7469	-71.9586	-64.7249	-53.4045	-35.1198
none	#	745225	446196	311269	155127	100506	64588.1	48353.5	35898.2	26075.6	18416.3	12665.4	8811.95	6225.58	4394.4	3174.02	-37.8538	-60.9096	-70.95	-80.3993	-82.2691	-84.2231	-83.5951	-83.5181	-82.1276	-80.3674	-76.7108	-71.8731	-64.7473	-53.4663	-35.0228
none	#	686405	431947	326821	157104	99082.3	64378.9	48677.8	35740.3	25986.3	18412.1	12612.6	8811.92	6221.67	4393.65	3165.3	-51.7257	-58.3402	-65.259	-81.4608	-82.8779	-83.5248	-83.7003	-83.0693	-82.0868	-80.1554	-76.7753	-72.0188	-64.7609	-53.306	-35.12
none	#	803397	445789	404702	157341	100893	64348.9	48246.9	36633.9	25995.4	18383.3	12642.9	8797.86	6235.39	4395.64	3177.24	-58.2252	-68.6195	-66.5703	-79.6164	-83.7505	-84.0157	-83.685	-83.5483	-82.0774	-80.5093	-77.201	-71.9507	-64.6902	-53.4147	-35.1074
none	#	874808	455157	366239	157811	98483.2	65247	48042.2	35703.4	25860.5	18385.5	12594.5	8819.2	6225.21	4392.92	3172.53	-52.3763	-59.9771	-71.0458	-80.0564	-83.4642	-84.1261	-82.9632	-83.5605	-81.9273	-79.7303	-76.8108	-72.026	-64.6988	-53.4103	-35.1429
none	#	733343	502228	373879	156147	101638	64862.6	48296.9	35885.6	25907.7	18485.4	12622.3	8836.96	6220.46	4391.72	3173.92	-51.261	-59.6132	-69.5496	-79.7435	-84.7684	-84.3327	-82.7855	-83.1947	-82.2114	-80.2098	-77.0278	-72.0501	-64.689	-53.3892	-35.1313
none	#	754120	520027	390687	152081	102471	63450.3	47797.8	36073	25919.8	18373.4	12624.4	8815.9	6218.5	4388.91	3171.24	-34.0648	-65.1397	-74.1985	-82.3889	-83.0318	-84.4474	-83.4557	-82.1828	-81.6644	-80.5291	-77.1213	-71.8731	-64.6491	-53.4584	-35.201
none	#	839895	426364	378837	148887	101469	65834	47908.2	35853.6	26119.2	18445.1	12660.1	8823.82	6228.85	4393.72	3172.7	-48.6772	-67.2175	-74.4497	-80.1067	-83.021	-82.7259	-84.558	-83.8633	-82.2923	-80.1461	-77.0039	-71.9394	-64.7501	-53.3891	-35.1077
none	#	721778	519708	345994	163173	98565.3	65289.3	47906.6	35573.5	25901.4	18479.7	12616.6	8820.04	6223.37	4391.91	3184.7	-55.6358	-60.2371	-69.2703	-80.9474	-82.5022	-82.7888	-83.8911	-82.8233	-81.6709	-80.2026	-76.9845	-71.8975	-64.6998	-53.3863	-35.0996
none	#	871060	425325	380479	151552	100312	65030.8	48120.1	36256.3	26079.8	18435.3	12622.2	8833.68	6224.51	4394.99	3174.45	-38.6008	-64.4954	-70.5685	-80.3666	-83.9934	-83.0846	-83.409	-83.6974	-82.0936	-80.2927	-77.023	-71.9114	-64.6723	-53.4737	-35.1277
none	#	851060	484440	356970	152657	98929	64959.4	48276.7	35643.6	25905.2	18444	12616.9	8833.08	6224.52	4390.74	3175.74	-49.2937	-61.9423	-75.0945	-81.5784	-82.3843	-83.124	-83.276	-83.3253	-81.7682	-80.2386	-76.9897	-71.9475	-64.6997	-53.3454	-34.9742
none	#	838767	481441	340814	149282	99596	64408.9	48247.8	35965.3	26017.1	18403.3	12627	8818.01	6222.13	4397.88	3175.57	-46.0011	-60.1533	-72.0045	-80.9717	-82.6708	-84.0147	-83.5632	-82.9417	-81.947	-80.3717	-77.28	-71.9223	-64.7767	-53.4355	-34.9943
none	#	793907	489271	318335	151818	98429	66408.4	48539.7	35917.6	25949	18364.8	12626	8829.45	6226.29	4391.89	3174.48	-44.2566	-63.1804	-68.4109	-81.9198	-82.9061	-83.6763	-83.2129	-82.9389	-82.3579	-80.2422	-76.7667	-71.9642	-64.6939	-53.4907	-35.2129
none	#	799434	672051	328007	152209	98073.7	66317.6	48459.8	35996.6	25892.1	18392.6	12637	8828.8	6229.7	4393.47	3174.06	-38.581	-57.1212	-77.9625	-79.9809	-82.8157	-83.4759	-83.1312	-82.899	-82.2725	-80.6201	-77.1437	-72.0303	-64.7112	-53.3891	-35.1933
none	#	1.00E+06	490962	350519	151614	100204	64692.6	48085.1	36519.9	25705.4	18389.9	12649.3	8825.81	6219.85	4389.48	3174.36	-44.0294	-67.2006	-73.7929	-81.0676	-83.7251	-83.6533	-83.3668	-82.2889	-82.5392	-80.6217	-76.5669	-71.9558	-64.7151	-53.3573	-35.1958
none	#	738363	465125	329436	153864	98085.1	65225.6	47747.9	36216.6	26260.4	18370.9	12608.2	8827.2	6228.93	4395.43	3178.06	-54.2777	-61.6463	-76.0399	-80.8914	-81.6228	-84.5819	-82.3589	-82.9078	-82.0996	-80.212	-77.1335	-72.0211	-64.691	-53.4547	-35.1106
none	#	780643	414899	371585	154156	98042.6	66843.8	48982.7	35833.6	25988.4	18507.8	12627.3	8826.56	6218.55	4391.34	3176.19	-74.5246	-64.5453	-69.6016	-80.3831	-82.7269	-83.0726	-83.3273	-82.5519	-81.913	-80.4867	-76.8714	-71.9702	-64.67	-53.4459	-35.1023
none	#	935352	538191	345676	150496	101291	65732.7	48644.6	36265.5	26004.4	18418.5	12687.2	8834.95	6228.67	4399.13	3173.4	-65.9207	-59.3418	-65.663	-80.0503	-83.6185	-83.898	-84.3248	-83.5195	-82.0678	-80.5178	-77.0488	-71.9917	-64.6422	-53.3426	-35.119
none	#	871805	438374	367541	154628	99181.9	65437	48562.4	36073.5	25957.3	18390.3	12629	8811.93	6230.08	4388.69	3170.57	-38.8791	-55.9991	-72.5005	-83.373	-83.0009	-82.8708	-83.0584	-83.2585	-81.3368	-80.3632	-76.9826	-71.9193	-64.7718	-53.4662	-35.1242
none	#	988258	522053	382798	149862	99974.7	64905.3	48210.1	36049.3	25992.2	18497.3	12621.5	8825.11	6244.99	4392.81	3175.52	-55.8291	-70.3378	-81.8756	-80.9789	-81.4962	-84.0061	-83.6879	-82.7006	-81.8782	-79.2018	-76.9641	-72.0068	-64.6763	-53.3792	-35.0893
none	#	770176	432395	332937	159738	99654.3	65363.3	48169.6	36101.5	26068.2	18353.2	12635.6	8827.58	6224.82	4391.08	3172.69	-52.6436	-62.8527	-70.5894	-80.175	-82.4551	-83.469	-83.6802	-83.0779	-82.1347	-80.2971	-76.8688	-71.9749	-64.7324	-53.4064	-35.2163
none	#	838780	524658	353564	155374	99542.8	65253.6	48312.2	36183.9	26036.8	18414.6	12683.1	8813.71	6226.96	4393.07	3175.75	-51.3972	-57.2917	-67.8413	-80.4742	-82.9303	-82.9276	-83.611	-83.3062	-82.1592	-80.2571	-76.5669	-71.8578	-64.6822	-53.3393	-35.1146
none	#	920654	456376	330980	157251	97882.6	65221.5	48364	36262.5	26024.6	18257.4	12597	8820.9	6239.76	4394.88	3169.71	-50.7757	-64.5251	-69.2318	-80.194	-82.6176	-83.5002	-82.7505	-83.4152	-82.1224	-80.379	-77.048	-72.0195	-64.7521	-53.387	-35.0829
none	#	819270	421328	355734	150602	98029.4	64999.3	49091.4	35593.5	25952	18430.5	12579.4	8828.16	6225.1	4394.37	3172.25	-46.4228	-65.8611	-67.9413	-79.9783	-82.6387	-83.4011	-84.0724	-83.5161	-82.3668	-80.292	-77.0925	-72.145	-64.7009	-53.3578	-34.9729
none	#	742166	563538	344227	158779	101533	65493.7	48637.4	35997.1	26182.1	18438.2	12627.7	8828.25	6230.02	4388.67	3172.98	-56.0198	-70.2907	-80.6746	-78.6316	-81.7799	-83.4335	-84.0756	-83.3898	-81.8536	-80.4479	-77.008	-71.962	-64.732	-53.4035	-35.1777
none	#	918778	459546	324236	150734	98420.6	65403.5	48349.2	36099.3	25916.1	18377.4	12582.4	8827.1	6224.49	4394.53	3180.47	-37.5088	-61.3778	-70.139	-80.5127	-82.9053	-83.3674	-84.774	-83.4893	-82.6715	-80.2944	-77.1444	-72.0252	-64.6991	-53.414	-35.0646
none	#	890515	483944	365362	158579	96879.8	65269.1	48677.9	35838.4	25923.4	18397.8	12623.1	8829.77	6227.01	4396.59	3174.78	-31.602	-62.3007	-68.3472	-83.058	-82.6452	-83.6733	-83.2738	-82.9801	-82.1402	-80.2531	-76.8724	-71.9176	-64.6147	-53.4028	-35.0457
none	#	762871	471353	339515	159669	98833.8	65650.9	48623.8	35560.3	26123.9	18406.9	12678.6	8807.48	6229.61	4387.34	3176.55	-39.5283	-59.5115	-76.4707	-79.0043	-81.5991	-83.3362	-84.7835	-83.0465	-82.1012	-80.2632	-76.8872	-72.0066	-64.6728	-53.4403	-35.0964
none	#	690470	480926	346145	157982	100525	63954	48514.4	36109.6	26023.3	18459	12580	8808.33	6237.97	4395.66	3181.55	-41.5653	-56.9246	-76.5973	-82.174	-81.1961	-82.9204	-83.063	-83.0295	-81.4097	-80.6249	-76.8463	-72.0267	-64.8536	-53.4316	-34.9616
none	#	719990	458934	357554	156942	99885.2	66091.2	48043.6	35995.3	26066.6	18587.1	12602.8	8817.73	6245.62	4393.84	3174.23	-53.8581	-64.6147	-67.2841	-79.9429	-82.2859	-83.8039	-83.3572	-82.7709	-82.1821	-79.8875	-76.9105	-71.8946	-64.9212	-53.4144	-35.2543
none	#	799783	521130	395340	153848	96890.9	64922.8	48380	35871.4	26062	18355.4	12620.2	8819.16	6240.38	4393.59	3173.11	-48.5428	-54.0544	-72.7268	-79.9286	-81.7057	-83.7072	-83.4153	-82.8819	-81.9695	-80.2149	-76.8756	-71.9593	-64.7327	-53.4053	-35.0238
none	#	781637	462555	389781	152874	98378.5	65109.3	47918.2	36258.1	26085.2	18378.9	12547.3	8810.79	6217.6	4388.85	3173.6	-58.2516	-65.8223	-83.1335	-80.3473	-82.998	-82.838	-83.5137	-82.9125	-81.5988	-80.1098	-76.9464	-71.8883	-64.7504	-53.4061	-35.0702
none	#	953465	449027	312109	158325	99441.8	65570.1	47924.8	36020	26065.6	18441.7	12554.3	8832.89	6215.72	4392.34	3178.4	-47.5604	-61.7917	-72.5679	-79.3505	-82.1557	-83.7736	-83.6105	-83.4856	-81.9032	-80.3979	-77.0676	-72.0093	-64.7048	-53.3752	-35.0627
none	#	867846	462736	334918	155067	99075	66815.6	48780.6	36092.2	26049.8	18433.2	12660.7	8818.48	6224.03	4390.46	3174.58	-37.6187	-62.2339	-74.6015	-80.7502	-83.0747	-83.2379	-83.5813	-83.3024	-82.475	-80.1416	-77.0091	-72.0112	-64.6933	-53.4362	-35.0569
none	#	1.23E+06	404173	377738	155077	98715.7	64469.3	48343.7	36168.6	25906.2	18459.8	12659.7	8826.14	6221.57	4392.69	3175.05	-58.2629	-68.9404	-71.5866	-82.1328	-81.8335	-83.3073	-84.0567	-82.5996	-82.0182	-80.8854	-77.0334	-71.8727	-64.6629	-53.4287	-35.0898
none	#	786637	495900	333392	151998	99206.3	64717.7	48276.2	35755.3	26085.8	18403.7	12516.1	8824.71	6229.04	4392.68	3177.2	-56.5016	-63.7384	-72.1329	-80.4581	-82.4331	-83.1724	-83.8888	-82.9059	-81.9801	-80.2882	-77.1149	-72.0425	-64.7017	-53.4345	-35.0563
none	#	871557	441043	356132	154059	100259	64668.1	48068.3	35806.6	26064	18380.9	12626	8834.98	6240.97	4392.08	3172.1	-66.7419	-67.4496	-75.3523	-81.2544	-82.0817	-83.4049	-84.5741	-83.0268	-82.2984	-80.2586	-76.8032	-71.9211	-64.6124	-53.5204	-35.186
none	#	961907	415817	347403	162916	100556	64516.1	48601.6	35892.9	25746.2	18405.6	12632.1	8813.06	6220.7	4390.38	3175.28	-53.8442	-61.8175	-73.7116	-77.8969	-83.5866	-82.4592	-83.7286	-82.3855	-82.0504	-80.3136	-76.8438	-72.0185	-64.6963	-53.4316	-35.0721
none	#	806959	450360	359333	154548	99653.5	64405.5	47928.5	36184.7	25987.9	18250.3	12599.2	8830.29	6204.42	4391.34	3178.19	-38.5375	-57.3681	-71.5201	-79.4187	-83.1322	-82.7007	-83.5025	-83.068	-82.128	-80.825	-76.8205	-71.8949	-64.6765	-53.4249	-35.0276
none	#	865066	471936	357609	149795	99427.8	65582.7	48464.5	36258	26123.1	18498.7	12583	8825.97	6223.13	4392.37	3171.25	-50.2521	-61.4038	-70.0353	-80.5594	-81.874	-83.1666	-83.3461	-83.178	-81.8134	-80.1963	-76.9221	-71.9645	-64.7383	-53.3691	-35.0747
none	#	1.09E+06	500951	346079	156935	98583.9	65898.5	48364.6	36596.3	26250.7	18437.3	12619.3	8830.8	6242.97	4403.68	3184.74	-44.6326	-69.7439	-71.854	-83.6197	-82.1954	-84.8383	-83.5821	-83.2571	-81.9392	-80.5017	-77.0588	-72.194	-64.7949	-53.4346	-35.1019
none	#	782054	479479	337308	155888	101584	64938.5	49155.2	36581.2	26296.6	18450.1	12683.9	8846.96	6240.6	4404.18	3179.61	-44.7972	-65.4509	-68.5274	-81.2621	-83.4743	-83.0185	-83.9196	-83.2018	-82.5635	-80.4604	-77.4008	-72.1414	-64.6962	-53.4786	-35.1976
none	#	932609	476908	357722	156370	103837	66698.5	48657.7	36307.4	26145.3	18474.9	12645.9	8838.7	6243.79	4401.58	3182.05	-55.4849	-58.8229	-69.3781	-80.4036	-83.8571	-82.6283	-84.1468	-84.2818	-82.1685	-80.5201	-77.1179	-72.0934	-64.7823	-53.4674	-35.1056
none	#	820090	507040	375044	164015	101977	66945.4	48653.4	36274.2	26110.2	18563.4	12653.5	8848.46	6238.04	4411.34	3181.83	-53.0298	-65.5895	-76.4025	-86.4577	-83.8897	-84.1515	-83.7688	-83.3287	-82.0764	-80.4701	-77.0137	-72.1674	-64.7964	-53.5139	-35.0424
none	#	610849	509353	316721	153501	102338	65097.6	48777.9	36451.6	26314.8	18417	12673.5	8876.22	6241.21	4403.94	3184	-51.8492	-69.3125	-68.6083	-80.8293	-81.9926	-83.3191	-83.3669	-83.0491	-82.3771	-80.8026	-77.2591	-72.1175	-64.7789	-53.4828	-35.1476
none	#	702010	506233	348777	157157	100196	64969	48823.2	36505.9	26373.4	18500.3	12622	8852.03	6242.44	4405.12	3189.04	-44.8856	-61.8244	-72.5534	-79.7567	-82.4454	-83.3314	-84.2675	-83.9449	-81.6099	-80.7455	-77.0206	-72.1828	-64.8212	-53.4528	-35.0041
none	#	1.13E+06	453279	374615	157539	99972.9	65568.2	48797.9	36236.2	26174.9	18493.6	12684	8829.3	6238.15	4403.95	3182.34	-51.498	-60.0727	-70.9109	-80.0432	-82.1621	-83.9474	-83.8342	-82.99	-82.5492	-80.4985	-77.1263	-72.0863	-64.8023	-53.5281	-35.0908
none	#	879497	427371	354640	154702	100054	66152	48355.7	36245.4	26385.4	18561.6	12668.3	8846.08	6232.28	4407.97	3174.62	-42.388	-63.1107	-71.8779	-81.2838	-82.8283	-83.6841	-83.2652	-83.1688	-82.1425	-80.4895	-77.1678	-72.0598	-64.7906	-53.4938	-35.1643
none	#	728444	530503	377178	157942	100116	65747	48774.9	36081.3	26240.8	18453.8	12683.6	8841.18	6241.1	4399.89	3184.09	-52.1296	-55.5706	-69.2943	-79.237	-82.3651	-83.7536	-83.6599	-83.3985	-82.3292	-80.6384	-76.7908	-72.0533	-64.7748	-53.4464	-35.111
none	#	839406	479735	342312	155088	99652.9	65368.2	48839.2	36146.5	26281.2	18514.6	12675.4	8869.28	6233.05	4405.81	3181.91	-37.8378	-70.9813	-75.2089	-80.0113	-82.3307	-84.2678	-83.4869	-83.1526	-82.5279	-80.4098	-77.3791	-72.1114	-64.7588	-53.5236	-35.1693
none	#	712623	430675	377846	158504	99765.3	66521.5	49522.5	35928.7	26381.9	18456	12676.7	8850.64	6244.55	4407.69	3187	-51.4207	-54.5468	-72.0335	-82.7315	-83.0347	-84.119	-84.1511	-82.7902	-82.2823	-80.6962	-76.9791	-72.0691	-64.7883	-53.4878	-35.0926
none	#	611205	473019	369390	157361	101239	66063.2	48121	36651.8	26166.2	18459.1	12686.8	8841.72	6239.43	4399.28	3183.22	-47.2347	-58.081	-75.0742	-83.1407	-82.9174	-82.8629	-83.6718	-83.4566	-82.0074	-80.6782	-77.1041	-72.1113	-64.779	-53.4666	-35.1469
none	#	889973	487282	336933	158154	100871	65065.4	49289.9	35882.6	26251.7	18570.8	12633.7	8862.59	6241.85	4405.39	3188.28	-55.5231	-62.2437	-72.8267	-81.7598	-83.1388	-83.1331	-83.7589	-83.7233	-82.056	-80.5244	-77.0107	-72.1462	-64.8851	-53.4016	-35.1909
none	#	818744	529427	355673	162153	100541	65723.1	48560.3	36379.8	26172.7	18522.1	12659.5	8869.55	6250.69	4402.59	3181.77	-42.2917	-64.1116	-70.088	-83.1802	-83.3395	-83.9373	-83.6068	-83.2168	-82.3572	-80.9009	-76.822	-71.8721	-64.7727	-53.4273	-35.1258
none	#	959651	439324	321643	155223	99554.5	65485.2	49421.7	36207.7	26186.8	18482.1	12710.4	8848.09	6245.18	4406	3182.33	-46.934	-64.1426	-70.3553	-81.477	-83.8248	-84.2991	-83.3587	-83.8553	-82.2593	-80.3876	-77.2393	-72.1791	-64.7799	-53.4922	-35.1228
none	#	986102	522905	344140	157188	100539	66482.3	48898.4	36540.9	26343.7	18475.6	12647.8	8848.09	6236.43	4402.66	3191.57	-41.1809	-63.9365	-76.1755	-80.0012	-83.0242	-84.879	-84.073	-84.0242	-82.5225	-80.5464	-77.2128	-72.052	-64.7266	-53.4352	-35.1747
none	#	896817	417806	366772	154873	99702.7	66081.9	48754	36193	26126.2	18333.6	12668.1	8863.46	6253.46	4410.42	3180.35	-46.9607	-64.106	-71.9649	-83.2954	-82.4789	-83.5922	-83.9931	-83.1573	-82.3016	-81.1909	-77.1377	-71.9581	-64.9893	-53.473	-35.0693
none	#	715968	468709	348137	153486	98654.7	65947.7	48460.4	36156.9	26019.5	18551.3	12674.7	8854.22	6236.57	4408.57	3186.77	-41.6061	-61.9459	-74.4709	-80.8871	-82.5906	-83.269	-83.4357	-83.2789	-82.3118	-80.7195	-77.19	-72.1888	-64.8766	-53.4967	-35.094
none	#	701788	455759	337343	154918	100728	66236.7	48295.7	35955.3	26316.3	18499.8	12653.4	8847.14	6247.42	4406.85	3184.98	-46.8613	-62.993	-70.1863	-80.4254	-82.3497	-84.0023	-83.5707	-83.6549	-82.2668	-80.5808	-77.5064	-72.0524	-64.7757	-53.4352	-35.1252
none	#	746580	433058	339855	155932	103365	65190.6	48400.3	36223.1	26103.4	18446.5	12657.9	8833.11	6246.16	4405.5	3182.22	-50.2731	-59.641	-70.5755	-79.8787	-82.0255	-83.8053	-83.5457	-83.6068	-82.3767	-80.5607	-76.9845	-72.0428	-64.7292	-53.4905	-35.1433
none	#	955898	470740	342139	148242	101139	65211.9	48656.8	36327.4	26284.1	18631.7	12671.5	8840.75	6244.39	4406.96	3179.88	-65.6342	-62.3344	-72.6919	-80.6418	-82.0222	-83.3573	-83.1754	-82.8198	-81.9307	-80.4335	-77.0963	-72.1835	-64.7467	-53.5093	-35.0586
none	#	617741	464296	376906	156166	101817	66038.9	48505.7	36079.5	26102.3	18549.4	12678.6	8868.33	6243.63	4406.64	3186.09	-43.7804	-58.1904	-68.7527	-80.731	-81.8166	-83.6605	-84.1433	-83.4436	-82.1512	-80.5496	-77.1006	-72.1174	-64.743	-53.5007	-35.1631
none	#	870567	510836	362486	157409	101361	65429.7	48395.3	35906.7	26099.7	18527.1	12741.1	8858.53	6247.1	4410.71	3182.28	-39.3179	-64.2728	-71.7817	-79.1776	-82.4021	-83.5745	-84.599	-83.4023	-82.7042	-80.4914	-77.1547	-72.042	-64.874	-53.4605	-35.1624
none	#	790997	513762	340683	154599	100266	65637	47419	36192.1	26140.7	18546.3	12669.8	8842.61	6245.88	4409.62	3184.36	-55.5362	-61.9546	-69.1651	-79.6425	-83.268	-83.5039	-84.4036	-83.1709	-82.3734	-80.3914	-77.168	-72.0574	-64.8074	-53.4691	-35.1673
none	#	793925	616480	452740	153010	101897	65656.4	48573.1	36259.5	26201.4	18452.6	12701.5	8862.84	6249.16	4407.33	3183.96	-57.7667	-61.7115	-67.0181	-81.9938	-84.7419	-83.4571	-84.7165	-83.8066	-82.1402	-80.5826	-77.251	-72.0702	-64.7746	-53.4445	-35.1336
none	#	777820	495802	355347	151728	100689	66193.8	48517.7	35947.5	26082.8	18507.7	12703.7	8835.77	6243.99	4404.01	3178.46	-52.3612	-59.95	-74.7544	-81.3554	-82.2246	-83.2344	-83.6392	-83.5615	-81.774	-80.5228	-77.1528	-72.0711	-64.7847	-53.476	-35.176
none	#	776295	574483	365254	151773	100204	66314.2	48742.9	36317.4	26213.4	18510.6	12661.4	8854.35	6246.93	4411.01	3184.64	-53.8125	-67.0877	-74.4667	-81.0222	-83.3193	-83.4052	-83.5263	-83.5736	-82.4973	-80.4697	-77.1655	-72.1215	-64.8267	-53.4548	-35.1291
none	#	791727	513122	361677	156644	100611	65402.2	48265.2	36424.2	26204.8	18383.7	12688.5	8864.6	6227.55	4405.16	3182.56	-41.6254	-61.1497	-63.0538	-80.154	-81.6567	-83.1301	-83.8721	-83.2559	-82.4128	-80.8452	-77.0291	-72.1252	-64.8362	-53.4399	-35.0923
none	#	896521	495937	367708	154537	102886	65520.2	48590.4	36167.3	26197.2	18528.5	12726.6	8842.63	6244.84	4407.08	3182.72	-42.3011	-66.9952	-77.7393	-81.2793	-82.2654	-84.1924	-83.6551	-83.2684	-82.6273	-80.7149	-77.0416	-72.1331	-64.7545	-53.4414	-35.062
none	#	1.00E+06	468671	331692	154401	101397	66804.3	48508.7	36147.1	26267.9	18502.9	12702.1	8848.99	6243.91	4406.57	3179.5	-31.5245	-67.8742	-68.7589	-79.5235	-83.8835	-83.4898	-83.178	-83.2695	-82.3475	-80.5234	-77.312	-72.0565	-64.7086	-53.4336	-35.1084
none	#	737585	485339	364772	150947	101259	64736.4	48443	36087.2	26378.8	18543.4	12619	8855.77	6253.62	4407.46	3188.73	-48.9626	-56.4239	-69.2496	-81.7414	-82.0862	-84.3349	-83.9251	-83.2538	-82.3018	-80.5098	-77.2052	-72.0416	-64.7245	-53.4469	-34.9689
none	#	620362	529492	434257	156895	101858	65481.8	48671.1	36197.9	26272.5	18576.3	12677	8870.59	6245.36	4404.59	3184.73	-43.3564	-61.5412	-76.6844	-79.5289	-81.4829	-84.0012	-84.2863	-83.715	-82.3588	-80.231	-77.0863	-72.1458	-64.7543	-53.4129	-35.1473
none	#	842086	449452	337655	157263	99632.5	66364.1	48525.3	35975.3	26030.8	18545.7	12605.6	8860.36	6242.68	4409.77	3185.51	-47.9113	-67.41	-72.4706	-80.1564	-83.039	-83.3401	-83.8584	-83.1536	-82.9856	-80.3245	-76.9859	-72.0368	-64.8349	-53.4629	-35.1197
none	#	753300	515854	365601	157095	101702	65819	48132.1	36380	26272.3	18476.8	12630.2	8838.98	6264.67	4405.88	3189.22	-47.1467	-61.43	-63.6326	-80.4617	-82.2174	-83.375	-84.0918	-83.5644	-82.6198	-80.7254	-77.2257	-71.9786	-64.8498	-53.4805	-35.1168
none	#	661767	519051	365206	159527	101573	64840.1	48515.2	36691.3	26143.4	18523	12675.8	8843.33	6246.21	4411.29	3185.57	-36.1343	-62.962	-75.3599	-81.9511	-83.6487	-84.4768	-84.0824	-83.3651	-82.5156	-80.4275	-77.1036	-72.0902	-64.7308	-53.4337	-35.1238
none	#	720285	462159	385316	158109	101292	66195.7	48604.9	36381.9	26212	18634.4	12652.5	8861.03	6243.18	4408.01	3179.23	-37.1479	-58.5984	-70.2004	-81.4442	-83.6079	-83.8587	-83.7112	-82.563	-81.6661	-80.4069	-77.0394	-72.084	-64.7805	-53.4549	-35.0984
none	#	865517	555278	373495	148459	98802.7	66111.4	48486.5	36448.3	26163.4	18517.5	12673.2	8847.5	6258.78	4408.47	3183.95	-59.4057	-60.5913	-74.7303	-80.144	-82.7806	-83.6366	-83.6344	-83.4163	-82.4332	-80.8876	-77.0178	-72.0688	-64.7453	-53.4537	-35.0598
none	#	745270	453366	349473	155724	103126	65906.8	49028.7	36205.5	26218.9	18621.2	12664.8	8854.22	6237.42	4409.72	3185.07	-48.4083	-61.439	-77.5597	-81.9779	-83.3467	-83.306	-83.9698	-83.4103	-82.1976	-80.6	-77.089	-72.1038	-64.8059	-53.4464	-35.1004
none	#	842654	461609	352361	156321	101328	65875.3	49132.1	36033.1	26303.7	18518.2	12679.3	8842.92	6241.89	4406.66	3191.15	-49.9849	-64.1878	-71.1769	-80.6344	-82.4822	-83.5375	-83.935	-83.3019	-82.1366	-80.4344	-77.0641	-71.9862	-64.7812	-53.4729	-35.1189
none	#	855266	521175	385725	157120	99695.6	66114.1	48381.4	36324.2	26224	18480.2	12691.5	8860.4	6246.74	4404.67	3181.25	-44.2121	-67.3015	-70.2903	-79.9811	-82.493	-83.5534	-83.156	-83.1082	-81.823	-80.5416	-77.126	-72.128	-64.6987	-53.4456	-35.1074
none	#	906085	464859	346813	153746	101217	65595.1	48607.5	36207.7	26267.8	18466.5	12642.9	8854.38	6243.4	4409.88	3180.03	-41.8309	-66.7912	-69.868	-79.6366	-82.9541	-84.5971	-83.5339	-82.8873	-82.4964	-80.9161	-77.2317	-72.1541	-64.7589	-53.4777	-35.1495
none	#	688262	450671	359743	156703	99134.5	65928.3	48917.6	36323	26235.7	18450.1	12659.6	8863.76	6252.27	4409.46	3181.86	-40.3421	-58.0478	-71.3106	-80.9238	-82.7634	-84.2137	-83.5906	-83.6267	-82.2188	-80.4949	-77.1004	-72.0704	-64.7795	-53.4656	-35.1093
none	#	777535	492893	354392	153354	100309	66519.8	48379.1	36382.7	26270.6	18505.7	12677.9	8844.98	6243.56	4403.83	3186.22	-49.4252	-68.6377	-75.815	-79.5873	-83.1513	-83.2074	-83.3566	-83.1553	-82.4018	-80.5299	-77.1992	-72.0972	-64.8187	-53.4323	-35.1087
none	#	891765	536567	395252	156063	99518.1	66356	48132	36398.9	26113.6	18534.7	12627	8837.9	6245.92	4408.56	3183.49	-55.8459	-60.5933	-73.5399	-82.7499	-83.4755	-84.0278	-83.1683	-83.5748	-82.3719	-80.4614	-77.0477	-72.1439	-64.8412	-53.4205	-35.1289
none	#	772365	495379	342096	152665	99218.8	66959.9	47962.8	36590.1	26081.9	18483	12695.4	8865.73	6241.67	4401.64	3185.97	-45.7707	-65.0175	-72.7522	-81.8689	-82.5476	-83.5223	-83.1169	-83.9791	-82.5213	-80.6366	-77.0512	-72.206	-64.8285	-53.4704	-35.0252
none	#	846588	440013	325458	158359	101160	66347	48886.7	36356.6	26123.6	18732.1	12666.1	8857.44	6235.28	4406.92	3191.24	-37.4553	-64.2899	-64.1928	-78.9246	-83.1026	-82.7921	-83.1026	-83.373	-82.0667	-80.6721	-77.1538	-72.1568	-64.6738	-53.4857	-35.0823
none	#	722651	491494	368750	155925	101295	66247.7	48613	36194.9	26279.5	18512.5	12660.3	8849.67	6242.69	4408.11	3183.28	-47.398	-60.7295	-73.1606	-80.6022	-82.9726	-83.1678	-84.1933	-83.3005	-82.2737	-80.3806	-77.1144	-72.1485	-64.7894	-53.4451	-35.1358
none	#	854669	470456	349922	156992	100987	65993.7	48367.5	36396.9	26262.1	18473.7	12677.1	8856.58	6251.34	4406.72	3187.66	-45.9035	-60.363	-68.8725	-79.624	-83.2541	-83.5013	-83.4646	-83.2917	-82.3019	-80.4022	-77.0562	-72.0647	-64.7443	-53.4691	-35.1231
none	#	810673	453185	365687	158725	101349	65872.7	48822.7	36441.6	26153.5	18501.9	12698.6	8863.24	6249.86	4404.34	3187.91	-38.6107	-69.2842	-72.318	-80.7203	-82.1627	-83.2302	-84.0515	-83.5084	-82.2131	-81.031	-77.171	-72.0781	-64.6958	-53.4496	-35.0592
none	#	806550	493202	383108	155503	101738	65738.2	49269.8	36360.1	26176.4	18566.2	12700.1	8853.01	6238.41	4408.14	3185.08	-48.2134	-67.0588	-73.0381	-80.4248	-82.5587	-84.3125	-83.2281	-83.8707	-82.2717	-80.4372	-77.0422	-72.1226	-64.8379	-53.4655	-35.1156
none	#	769276	460136	370573	157243	100987	65317.2	47757	36213.1	26226.2	18371.9	12670.6	8841.54	6235.04	4403.56	3182.79	-49.047	-62.7144	-65.3023	-80.817	-83.6288	-82.6264	-83.8618	-83.6679	-82.0659	-80.843	-77.01	-72.0175	-64.9268	-53.4874	-35.13
none	#	666713	488030	341311	158742	101560	65392.5	48640.9	36186.1	26165.6	18542.3	12684.6	8856.62	6240.81	4403.93	3180.73	-61.8302	-73.4353	-77.4946	-80.2908	-80.9744	-84.1479	-83.696	-83.8014	-82.1037	-80.7584	-77.1381	-72.1129	-64.6888	-53.5066	-35.0561
none	#	702236	455510	381020	157103	98775.4	66193	48487.4	36590.8	26142.2	18474.2	12682.8	8868.44	6254.04	4412.67	3186.53	-44.0932	-57.7871	-63.1476	-82.5817	-82.5894	-83.6592	-83.1454	-83.0109	-82.4111	-80.4882	-77.1037	-72.1399	-64.8043	-53.4687	-35.1143
none	#	787180	435003	339747	155212	98297	66188.2	49100.7	36245	26232.1	18589.7	12661	8861.44	6241.18	4411.25	3187.49	-31.238	-67.6918	-69.1372	-80.8321	-82.7223	-83.1949	-83.3218	-83.5857	-82.0385	-80.9017	-76.8768	-72.2051	-64.7946	-53.4388	-35.152
none	#	1.02E+06	432850	394468	159895	101943	65830.8	48429.7	36398.4	25967.2	18556.2	12724.6	8848.17	6244.63	4405.8	3183.49	-48.3012	-63.8259	-71.3955	-81.2559	-82.5606	-83.536	-83.8368	-83.0467	-82.6284	-80.7382	-77.0805	-71.9781	-64.8381	-53.4354	-35.1625
none	#	827931	492370	398307	156132	100023	64929.4	48739.3	36218.7	26170.3	18697.6	12667.5	8838.08	6252.91	4408.05	3182.57	-56.2727	-68.0535	-72.9482	-78.8321	-83.3685	-84.1451	-84.4607	-83.5264	-82.3493	-80.8511	-77.0392	-72.0169	-64.5904	-53.499	-35.1517
none	#	787222	451830	374834	153670	99985.6	66288.6	48977.4	36235.8	26056.6	18594.5	12671	8849.46	6243.74	4409.53	3186.07	-46.9836	-58.7815	-74.2534	-81.0389	-83.1358	-84.4422	-83.6002	-83.2983	-82.2351	-80.4722	-77.0659	-72.1361	-64.7757	-53.473	-35.1101
none	#	1.01E+06	462541	318806	157554	101055	66212.6	48617.1	36092.9	26292	18535.2	12677	8855.38	6246.8	4408.46	3183.39	-47.7451	-68.214	-74.3735	-81.9551	-82.4578	-84.2696	-84.0352	-83.3209	-82.1546	-80.7409	-77.2541	-72.0913	-64.7813	-53.516	-35.1554
none	#	751215	434533	343620	157288	100739	65513.1	49284.3	36372.4	26195.4	18395.6	12687.6	8848.26	6246.62	4406.68	3186.13	-50.7859	-58.1627	-68.0792	-80.1322	-83.0734	-84.6019	-83.9533	-83.3121	-82.2451	-80.2597	-77.0783	-72.0893	-64.8288	-53.4988	-35.0698
none	#	736535	526067	400659	156428	102099	65835.6	49196.6	36376.8	26256.8	18489.7	12673.5	8848.56	6236.97	4410.03	3183.48	-54.1313	-69.3604	-79.0053	-80.6807	-82.65	-83.3185	-84.0161	-83.4867	-82.2922	-80.5179	-77.0901	-72.1704	-64.7625	-53.4613	-35.1975
none	#	851398	507437	345911	160091	99653	65772.6	48362.1	36789.1	26199.3	18445.4	12671.7	8856.61	6250.46	4408.11	3185.05	-47.2246	-66.424	-77.1803	-80.5759	-82.915	-84.168	-84.1609	-83.6739	-82.5986	-80.9158	-77.1668	-72.1173	-64.7482	-53.4653	-35.0637
none	#	822136	442649	334813	151861	98379	65160.8	48545.2	36557.6	26166.8	18589	12643.4	8856.29	6241.03	4409.94	3183.5	-58.8397	-61.019	-70.0137	-81.3769	-83.1479	-84.0259	-83.47	-83.3991	-82.3101	-80.6431	-77.1602	-72.0913	-64.8321	-53.4571	-35.1374
none	#	1.08E+06	424670	344804	153006	101608	65940.4	48257.5	36518.4	26135	18618.4	12664.4	8866.71	6237.76	4405.55	3184.92	-60.9742	-68.1917	-72.3789	-81.1075	-83.8484	-83.4768	-83.3463	-83.4696	-82.347	-80.635	-77.1596	-72.2187	-64.789	-53.4258	-35.2112
none	#	873631	434750	367258	153813	100923	65532.1	48857.4	36250.6	26245.8	18579.4	12711.5	8850.04	6243.34	4409.65	3186.16	-49.0194	-60.6182	-69.9248	-80.9403	-82.1889	-82.9689	-84.4304	-83.1743	-82.5895	-81.1294	-77.1406	-72.1023	-64.8088	-53.4745	-35.0817
none	#	699527	472775	338654	153190	100865	66117.7	48794	36059.6	26391.9	18543.1	12692.9	8868.41	6240.5	4404.26	3188.39	-42.5804	-62.629	-71.7082	-80.1337	-83.5695	-84.363	-84.4599	-83.2883	-82.0395	-80.5488	-76.9935	-72.0144	-64.7766	-53.4309	-35.2261
none	#	880062	441363	358590	154445	100044	66082.3	48541.8	36292	26140.7	18507.7	12663.1	8870.44	6240.14	4405.14	3185.96	-59.5963	-65.6182	-76.2893	-80.4961	-82.7609	-85.0378	-84.2289	-83.7105	-82.4701	-80.2093	-77.0666	-72.0016	-64.6412	-53.4842	-35.1964
none	#	709596	536620	336120	155574	102207	66056.2	49173.6	36335.5	26307.4	18497.1	12670.3	8846.06	6247.19	4407.05	3185.89	-43.8843	-61.3742	-65.4898	-80.9479	-81.7114	-83.3668	-83.4403	-83.214	-82.0828	-80.3768	-77.0363	-72.0777	-64.8233	-53.4666	-35.1368
none	#	751424	438361	363054	156994	100153	66578.7	48828.1	36136.4	26143.3	18489.1	12671.7	8865.44	6246.02	4404.09	3182.95	-37.021	-65.2211	-70.4197	-79.8862	-82.8687	-83.0536	-84.2162	-83.4783	-82.608	-80.4541	-77.137	-72.1156	-64.8285	-53.462	-35.0988
none	#	873279	462907	361938	151531	102034	65430.5	48721.6	36094.6	26126.6	18407.4	12663.7	8855.19	6250.57	4405.48	3187.05	-48.3026	-58.1008	-72.8995	-80.6739	-83.2815	-84.2803	-83.6263	-83.0421	-82.2886	-80.1523	-77.0547	-72.1078	-64.786	-53.4059	-35.0829
none	#	806984	472251	365617	159485	101068	65875.5	48325.8	36315.9	26219.9	18454.7	12689.5	8862.75	6240.76	4405.38	3185.4	-51.9442	-69.6516	-73.5175	-80.955	-83.0045	-83.4277	-83.5632	-83.5198	-82.2769	-80.7794	-77.0567	-72.1161	-64.8004	-53.4599	-35.1304
none	#	739527	491239	357389	153655	101507	65114.8	48805.9	36154.8	26239	18456	12660.1	8872.26	6236.73	4403.7	3184.42	-42.875	-66.2007	-70.8941	-81.2821	-82.4372	-83.729	-83.3336	-82.8408	-82.55	-80.7815	-76.9938	-72.0261	-64.6714	-53.4999	-35.2115
none	#	951669	546028	358116	158065	103504	66299.9	48982.7	36640.9	26206.3	18500.2	12683.7	8833.92	6253.55	4408.67	3183.1	-47.9212	-55.0598	-71.7829	-78.0184	-83.1221	-83.862	-83.7633	-82.9833	-82.1886	-80.7749	-77.1459	-72.1956	-64.8098	-53.491	-35.1596
none	#	835836	481450	356300	157776	101354	66696.5	49048.4	36373.5	26227.3	18507.1	12620.4	8869.53	6248.23	4407.15	3184.17	-53.9316	-59.132	-71.6265	-79.2303	-82.0162	-82.9771	-83.7477	-82.6779	-82.371	-80.0818	-77.0581	-72.081	-64.7673	-53.459	-35.1255
none	#	714197	638255	363220	156753	99382.6	66179.1	49353.7	36250.7	26372.3	18473.8	12648.9	8852.02	6247.02	4406.44	3188.36	-55.1918	-63.8495	-75.9223	-82.1291	-82.0006	-84.1818	-84.4179	-83.4873	-82.2167	-80.7583	-77.1673	-72.1242	-64.7933	-53.4656	-35.1279
none	#	701947	499590	301859	157382	99011.9	66670.2	48047.2	36403.3	26282.9	18552.1	12672.7	8859.54	6238.14	4409.7	3180.44	-50.2426	-62.9348	-69.9314	-81.7482	-82.7029	-83.6029	-84.4578	-83.3322	-82.3313	-80.5414	-76.9378	-72.0786	-64.8147	-53.5625	-35.1508
none	#	780972	472149	377077	153778	100912	66671.4	49161.6	36342.9	26078.6	18405.2	12665.3	8853.56	6275.81	4404.62	3185.4	-57.2493	-66.3409	-72.2557	-79.9728	-84.1702	-84.012	-82.9267	-82.9035	-82.4679	-81.0463	-76.9914	-71.939	-64.8339	-53.4917	-35.1846
none	#	775890	552211	372175	155112	100323	65882.4	48559.6	36400.3	26088.8	18576.5	12668.5	8863	6246.15	4408.52	3184.84	-37.5975	-73.3462	-75.8088	-81.2719	-82.3244	-83.7958	-83.5901	-83.2556	-82.3442	-80.5081	-77.017	-72.0769	-64.7717	-53.4587	-35.1389
none	#	902262	506989	327611	157220	100442	66267	48687.1	36360.4	26057.4	18527.5	12677.9	8850.11	6250.31	4406.86	3184.69	-60.2368	-61.763	-71.1829	-80.8458	-82.703	-83.7148	-84.319	-83.2589	-82.2065	-80.3742	-77.1077	-72.0531	-64.7273	-53.4351	-35.0738
none	#	905766	462137	386804	153367	101223	66066.2	48594.6	36263.9	26133.9	18361.4	12687.7	8849.63	6235.33	4409.81	3187.65	-48.4483	-63.4657	-59.9299	-81.1203	-83.2311	-84.2004	-82.8106	-83.5341	-82.028	-80.6605	-77.0533	-72.1195	-64.8007	-53.4556	-35.1387
none	#	807343	489902	363045	156436	101158	65767	48316.3	36220.1	26236.3	18526.1	12684.7	8839.9	6245.31	4405.65	3180.95	-54.3516	-65.1387	-72.6195	-80.4927	-82.5894	-83.4792	-83.9763	-83.4686	-82.4316	-80.3872	-77.1255	-72.0427	-64.7765	-53.4815	-35.0674
none	#	889136	458778	336557	156658	103044	65642.5	48616.2	36307.2	26096.6	18514.6	12682.6	8838.37	6235.04	4408.01	3176.32	-57.4374	-67.423	-72.9258	-81.6635	-81.4248	-83.1619	-83.9244	-83.5097	-82.275	-80.4688	-77.1307	-72.1103	-64.6971	-53.4307	-35.1188
none	#	755569	505921	345877	165393	101062	67323.4	48963	36182.6	26278.3	18457.2	12660.4	8850.86	6246.83	4404.81	3186.46	-48.4175	-63.3084	-73.528	-82.1416	-83.4849	-83.9325	-84.4968	-83.2336	-82.0304	-80.5001	-77.0039	-71.9962	-64.7625	-53.4591	-35.1193
none	#	1.27E+06	495304	333784	157484	100911	65735.9	48588.8	36116.8	26125.1	18465.8	12653.5	8876.69	6244.97	4409.31	3184.06	-64.4761	-69.0601	-74.7084	-79.3177	-82.2867	-83.4388	-84.2969	-83.4052	-82.0935	-79.6507	-77.0597	-72.1441	-64.7395	-53.4343	-35.1654
none	#	836000	488614	385022	161617	100348	65299	49283.9	36134.6	26230.3	18713	12702	8856.18	6238.87	4409.1	3184.18	-46.7252	-58.5374	-66.4267	-82.3889	-82.6686	-84.2801	-83.1957	-83.4665	-82.3607	-80.8665	-77.038	-72.1197	-64.7526	-53.3533	-35.1121
none	#	697120	458505	347254	154872	102045	65976.5	48585.3	36227.2	26450.4	18460.6	12679.6	8843.97	6248.63	4407.57	3187.56	-66.6515	-62.4726	-68.6369	-79.8578	-81.3639	-83.5935	-83.6005	-83.2794	-82.5774	-80.3512	-76.98	-72.0928	-64.8189	-53.4443	-35.0901
none	#	720732	489964	370599	158229	100208	66935.6	49076.6	36233.1	26135.3	18567.3	12687.8	8873.28	6248.77	4406.12	3188.33	-56.0128	-75.6302	-78.3893	-80.2763	-83.3811	-84.5531	-83.9632	-82.8868	-82.5157	-81.1659	-77.1324	-71.9695	-64.9948	-53.5218	-35.1014
none	#	894597	409686	356901	154839	100496	65535.9	48347.1	36243.8	26102.4	18448.4	12687.4	8852.16	6251.65	4406.04	3185.66	-47.108	-66.3938	-70.6258	-80.5817	-82.124	-83.7159	-83.135	-83.3528	-82.0435	-80.6251	-77.0903	-72.0468	-64.8037	-53.4979	-35.1091
none	#	841470	451177	390862	158668	99377.3	65486.1	48775.6	36214	26251.5	18465.1	12701.7	8850.26	6241.52	4404.71	3184.13	-51.5811	-56.4189	-65.2111	-81.9416	-82.0075	-83.7201	-83.2638	-83.8479	-82.4699	-80.5494	-77.1379	-72.1853	-64.7162	-53.4273	-35.1513
none	#	786885	454672	404669	155548	100146	66235.2	48438.8	36203.1	26181.8	18470.8	12686.3	8837.96	6252.49	4409.65	3184.06	-53.6214	-69.6681	-75.0326	-80.0753	-83.3892	-83.5081	-83.7796	-83.7537	-82.4212	-81.0031	-76.9562	-72.0082	-64.8157	-53.4615	-35.0955
none	#	947287	442471	376739	156953	100609	66329.6	48204.8	36234.9	26126.4	18437.9	12663	8841.76	6238.24	4412.26	3188.46	-56.3101	-56.6828	-69.6179	-82.2411	-82.4504	-82.9961	-83.7157	-83.4145	-82.3564	-80.5846	-77.0708	-72.0839	-64.8136	-53.4247	-35.1212
none	#	785100	515886	348084	156259	100208	65807.9	48544.1	36424.9	26117.2	18657.9	12677.2	8855.64	6238.17	4402.21	3183.76	-40.5195	-60.8414	-68.7542	-80.7837	-83.0289	-83.1554	-83.9624	-83.1884	-82.3932	-80.619	-77.1651	-72.2578	-64.8649	-53.4723	-35.1769
none	#	992340	550354	357904	160492	101429	64947.1	48843.1	36544.6	26060	18482.4	12741.7	8826.2	6259.4	4409.31	3182.64	-49.4431	-53.8526	-69.8346	-81.0869	-81.5207	-83.4163	-84.5396	-83.2106	-82.3095	-80.5525	-76.9003	-72.1586	-64.844	-53.4677	-35.1791
none	#	699792	443154	340354	161012	100723	66875.5	48144	36451.3	26155.4	18398	12685.4	8862.69	6253.85	4408.01	3180.87	-45.1115	-65.2297	-74.3379	-78.359	-83.6705	-84.0347	-83.7912	-83.0505	-82.1996	-80.863	-77.1466	-71.9729	-64.8264	-53.4122	-35.1388
none	#	814438	519999	385609	152695	99288.2	64750.5	48206.8	36375.2	26182.6	18431	12652.7	8861.7	6243.84	4405.61	3184.9	-38.2429	-56.404	-77.8481	-79.9715	-83.9442	-83.3439	-82.8739	-83.5373	-82.1193	-80.4792	-77.0133	-72.1155	-64.7342	-53.4705	-35.1062
none	#	756252	514662	334388	155810	99631.9	65670.6	48371.4	36130.5	25844	18519.1	12684.6	8839.63	6253.48	4405.92	3184.86	-39.5824	-64.7271	-65.993	-80.6405	-81.987	-83.1793	-83.6526	-83.2483	-82.5428	-80.6595	-77.0361	-72.0604	-64.8134	-53.4863	-35.1403
none	#	734984	453447	359181	155703	100133	65692	48807.8	36305.5	26110.3	18658.8	12678.3	8846.46	6275.28	4405.17	3181.67	-49.6938	-66.3778	-70.5771	-81.8597	-82.1048	-84.4738	-83.907	-83.7527	-82.1507	-79.9027	-77.2059	-72.0647	-64.9085	-53.4044	-35.187
none	#	863412	484709	343489	152119	100999	65582.5	48347.9	36381.1	26183.4	18475.3	12662.5	8853.54	6237.57	4407.2	3185.48	-47.3877	-68.091	-75.2938	-82.4346	-81.2664	-84.1787	-83.0902	-83.5045	-81.9187	-80.5422	-77.0454	-72.1473	-64.8105	-53.4813	-35.1267
none	#	835178	437730	327038	161926	100191	66286.5	48295.7	36343.5	26136.5	18614.5	12684.2	8853.45	6242.25	4410.11	3184.75	-54.3034	-62.6471	-71.0076	-80.8408	-82.3572	-83.5591	-84.1199	-83.4651	-82.6583	-80.4558	-77.0951	-72.1725	-64.8196	-53.4622	-35.1421
none	#	751616	437148	401959	159348	101616	65540.1	48629.2	36191	26150	18295.7	12671.3	8849.93	6265.56	4406.45	3187.97	-34.5898	-63.9271	-69.761	-80.1439	-82.691	-83.9547	-83.3952	-83.5762	-82.3141	-80.4681	-77.1097	-72.101	-64.8653	-53.4678	-35.1564
none	#	845633	503392	352451	159671	101488	66555.7	48982.9	36290.9	26279.3	18476.6	12663.1	8852.72	6252.03	4406.69	3184.66	-47.2276	-64.6442	-73.0072	-81.0987	-82.8748	-83.2668	-83.8675	-83.6454	-82.1293	-80.4889	-77.1658	-72.0703	-64.7627	-53.4917	-35.1278
none	#	593663	467073	328136	151365	101820	63721	49000.2	35414.4	26127.3	18365.4	12551.9	8763.54	6184.43	4364.01	3152.65	-41.4475	-56.5833	-70.1481	-82.3427	-83.4862	-83.8374	-85.1861	-83.1877	-82.284	-80.2572	-77.0699	-71.8649	-64.694	-53.5289	-35.1162
none	#	618512	530821	328623	157162	99890.8	66608	46543.2	35678.2	25875.8	18292.9	12514	8773.83	6184	4365.65	3154.86	-42.8008	-73.2329	-69.8637	-82.1973	-83.716	-84.5782	-83.3765	-83.0907	-82.2246	-80.2495	-76.8771	-72.0264	-64.6401	-53.4244	-35.0847
none	#	719917	434367	360976	153970	98969.4	65148	47879.4	36010.2	25724	18331	12512.9	8762.36	6184.1	4367.35	3162.3	-34.5283	-63.2928	-65.2872	-81.5908	-82.0118	-83.6319	-83.2569	-81.9332	-81.5634	-80.1019	-76.8442	-72.0145	-64.7055	-53.4387	-35.2885
none	#	993198	499267	383845	154287	99453	65053.6	48009.1	35657.9	25890.2	18318.1	12543.6	8758.32	6185.82	4364.97	3157.53	-45.3723	-59.9893	-75.8543	-80.7164	-82.725	-82.6798	-83.8884	-83.4574	-82.1316	-80.3906	-77.04	-72.0209	-64.7427	-53.4375	-34.9526
none	#	761189	437215	327514	160019	100074	65249.9	48521.5	36442.9	25797.9	18309.4	12456.2	8766.03	6182.46	4366.07	3155.75	-64.5889	-70.4293	-74.4509	-80.0582	-82.9384	-82.8624	-83.0201	-83.6681	-82.0084	-80.4561	-77.3499	-71.9946	-64.7566	-53.4873	-35.1426
none	#	720445	485045	330425	157473	98749.7	66065.1	47030.5	35779.5	25857.8	18307.7	12526.9	8780.9	6189.5	4365.15	3154.55	-46.9094	-58.9349	-71.2727	-79.6954	-81.8237	-83.9101	-83.5839	-83.4299	-82.2038	-80.6228	-77.1483	-71.9777	-64.6616	-53.4196	-35.0561
none	#	787214	478949	374903	154262	100915	64251.8	46993.4	35620.2	26069.1	18280.8	12564.8	8781.42	6187.93	4371.73	3148.17	-49.4084	-67.9854	-71.584	-81.7601	-81.9522	-83.0376	-84.6077	-83.9312	-82.5792	-80.437	-76.8604	-72.0278	-64.7279	-53.4342	-35.3353
none	#	688189	455419	299158	147291	98636.6	64793.2	49244.8	35927.3	26018.1	18297.1	12562.4	8748.01	6199.39	4363.99	3155.06	-55.9432	-77.3113	-76.7014	-80.621	-83.096	-83.6793	-83.1374	-82.3575	-82.1289	-80.4476	-76.7923	-71.9865	-64.7425	-53.5168	-35.1282
none	#	728559	560699	350406	151972	99465.3	65374.8	48931.9	36327.4	25991.4	18408.6	12521.4	8783.15	6172.15	4366.28	3150.33	-55.8786	-58.8645	-65.4942	-80.8218	-82.6319	-82.9353	-84.1411	-82.8624	-82.5952	-80.0511	-77.3635	-72.0674	-64.6522	-53.4586	-35.2685
none	#	768883	428964	336325	157649	98910.4	65251.7	47049.5	36108.4	25958.2	18262.3	12540.4	8760.02	6185.42	4367.99	3152.94	-40.9067	-60.0179	-75.9046	-80.7341	-83.1207	-83.838	-85.4172	-82.856	-82.7936	-80.4662	-77.1034	-71.9332	-64.7467	-53.4421	-35.1124
none	#	1.06E+06	646111	315003	143065	101308	65345.6	47048.3	35953.1	25933.1	18321	12536.1	8758.11	6185.08	4365.29	3154.98	-34.8733	-67.3056	-71.6368	-81.037	-84.1597	-83.9766	-84.6812	-83.7258	-82.3875	-80.3106	-76.9944	-72.1175	-64.692	-53.4633	-35.1571
none	#	892902	459168	361830	157118	101339	64463	48208.3	35343.3	26114	18340.9	12571.6	8792.77	6185.49	4366.69	3154.29	-43.4527	-59.2267	-73.8463	-80.9491	-81.9967	-84.2061	-83.6053	-83.0734	-81.8405	-80.2883	-76.973	-72.009	-64.7856	-53.4157	-35.2511
none	#	848436	401110	369685	150723	99218	64709.4	47753.1	35714.7	25860.1	18143.9	12593.7	8768.32	6187.03	4363.42	3156.68	-66.9151	-58.7147	-77.6217	-79.0038	-82.7772	-84.9667	-83.5754	-83.1394	-81.9557	-80.0646	-76.8534	-71.988	-64.9921	-53.4289	-35.2004
none	#	599353	475693	325804	152865	98681.5	64744.6	47976.1	36016.7	25859.8	18043.2	12548.7	8768.74	6167.6	4371.13	3154.13	-54.2549	-63.5121	-71.0458	-78.8831	-82.8009	-83.6769	-83.8175	-83.1517	-82.0143	-80.4825	-76.761	-72.0263	-64.6063	-53.4887	-35.1207
none	#	918191	485003	349518	151504	99294.3	64786.8	48657.1	35822.4	26032.6	18305.8	12539.3	8760.91	6177.11	4367.32	3163.09	-45.7511	-64.7811	-77.5526	-81.1374	-83.4752	-83.4575	-84.0412	-82.3246	-82.2793	-80.1118	-76.9027	-72.0273	-64.7596	-53.4661	-35.0728
none	#	803732	459698	366798	152341	98214.2	64842	47860.8	36075.9	25887.2	18309.7	12621.2	8771.9	6188.55	4364.83	3153.91	-47.5071	-62.2363	-72.9123	-79.9804	-82.2167	-83.6698	-85.1829	-83.2656	-82.0787	-80.1805	-76.9524	-72.0311	-64.7663	-53.4261	-35.1498
none	#	809010	499198	399653	151920	100037	64467.7	46973	35870.4	25817.9	18230.6	12556.8	8766.7	6170.29	4362.99	3146.67	-43.9153	-51.5879	-70.4923	-78.7491	-81.9803	-83.1735	-84.5021	-83.2082	-81.8322	-79.8053	-77.0399	-72.014	-64.826	-53.4505	-35.2362
none	#	815054	425311	338469	153500	101585	65005.7	46999.9	35832.5	25721.3	18347.6	12533.7	8771.89	6179.33	4366.08	3151.93	-69.5966	-67.192	-73.9354	-81.0991	-82.2175	-83.2974	-83.7501	-83.3959	-82.4842	-80.2428	-77.0731	-72.0096	-64.6838	-53.4788	-35.0494
none	#	792241	430580	300128	157924	100316	65144.8	48393.8	35996	25858.1	18263.6	12548.8	8772.84	6196.42	4367.63	3158.9	-41.4233	-62.6957	-67.9763	-80.1556	-82.5914	-82.6838	-84.6175	-83.1225	-81.7901	-80.2597	-76.6852	-71.9683	-64.7703	-53.4981	-35.0873
none	#	794074	464966	359947	153855	98867.9	65174.8	47976.6	36288.9	25651.2	18362.5	12390.9	8783.09	6161.04	4366.62	3158.4	-35.0781	-61.4733	-69.058	-80.5743	-83.2796	-83.4829	-83.1109	-84.5773	-81.8554	-80.4335	-77.5597	-71.9731	-64.683	-53.3763	-35.3497
none	#	667673	572948	411332	145318	96119.5	64847.6	47971.7	35754	26130.3	18348.9	12605.4	8762.44	6183.46	4369.49	3160.78	-43.3037	-55.5813	-81.2344	-79.1479	-81.9698	-83.503	-83.2681	-82.3898	-82.8941	-80.9114	-77.2915	-71.9926	-64.6846	-53.4132	-35.1386
none	#	1.07E+06	427859	304519	153863	98987.4	66497.6	48110.9	35743.6	25758.6	18268.6	12582.4	8752.6	6193.76	4371.21	3163.94	-48.6561	-65.8875	-70.4402	-82.1897	-82.0548	-82.2803	-83.3882	-83.6799	-82.7692	-80.4653	-77.1656	-72.0444	-64.7564	-53.3693	-35.1159
none	#	926366	492123	337919	149771	97574.3	65424.6	47665.4	35646.5	25856.2	18483.3	12564.9	8774.38	6192.64	4362.21	3150.94	-41.2665	-55.6427	-76.2047	-80.8896	-83.0142	-83.8908	-83.8507	-83.0773	-82.1846	-80.6204	-76.9521	-72.1081	-64.7802	-53.3785	-35.0874
none	#	866852	465066	346753	154315	97782.5	65527.5	48524.1	35821.8	25764.5	18380.4	12539.1	8774.68	6182.6	4367.07	3155.13	-47.2128	-56.7547	-72.5048	-79.8511	-82.7675	-83.2528	-83.2131	-82.947	-82.056	-80.3921	-76.9892	-71.9272	-64.673	-53.4568	-35.1356
none	#	683990	548591	344850	150650	100215	64947.7	46709.2	35903.7	25922.6	18372.4	12509.3	8764.39	6186.67	4370.51	3157.34	-62.8401	-74.1753	-77.4083	-79.3694	-81.2718	-83.4435	-83.3801	-83.1584	-82.0467	-80.0214	-76.8548	-72.0469	-64.8366	-53.4329	-35.0758
none	#	1.04E+06	421115	301952	153405	99435	64868.4	48415.3	35876.1	25755.6	18313.2	12564.2	8774.8	6194.83	4367.44	3158.97	-37.2015	-65.7936	-70.2588	-81.4313	-82.3413	-83.5761	-82.5689	-83.6931	-82.2485	-80.3287	-76.6979	-72.0053	-64.6607	-53.4328	-35.1269
none	#	779801	482697	401652	154342	98829.7	64886.2	48779.4	35992.3	25827.7	18363.1	12534.7	8765.56	6201.87	4367.79	3156.41	-46.3297	-58.3361	-69.2445	-82.1141	-84.309	-83.6962	-84.5621	-83.2592	-82.6603	-80.6168	-76.9091	-71.9429	-64.7337	-53.4729	-35.0897
none	#	713213	427726	363754	150288	102742	66035.5	48708.9	36229.6	25996.3	18269.9	12504.9	8772.38	6186.52	4366.67	3156.97	-41.9532	-57.2662	-72.7314	-81.2942	-80.8528	-83.9803	-83.7682	-83.1822	-82.125	-80.2968	-76.8508	-72.0691	-64.7549	-53.4908	-35.1049
none	#	851563	433815	412195	157121	99263.1	66250	47556.6	35851.5	25845.1	18415.6	12534.3	8766.76	6193.42	4367.34	3153.63	-51.5371	-62.2522	-70.2044	-81.4323	-83.3176	-84.2183	-84.682	-83.1708	-81.819	-80.7514	-76.7805	-71.9926	-64.7828	-53.5303	-35.0787
none	#	1.01E+06	437448	342585	149750	99981.4	63845.8	47329.4	35768	25913.2	18416	12541.6	8763.05	6190.16	4370.55	3153.19	-43.5017	-63.3769	-68.773	-80.2999	-82.2821	-83.5724	-82.4346	-83.0473	-82.1112	-80.6922	-77.0048	-72.0528	-64.6909	-53.4163	-35.0781
none	#	992226	436707	339645	157729	95253.5	65827.9	46817.6	35810.1	25838.9	18436.6	12505.5	8776.89	6188.6	4371.9	3152.56	-32.5626	-62.456	-71.854	-78.9761	-83.8402	-82.8149	-83.4877	-82.8968	-82.3879	-80.7117	-76.9567	-72.0142	-64.7963	-53.489	-35.1533
none	#	979181	459707	356196	150023	99157.5	65533.6	48039.8	36133.7	25982.4	18162.3	12546.4	8777.9	6165.41	4372.35	3161.08	-36.7895	-61.1225	-67.7304	-80.9186	-83.2553	-83.7906	-83.3615	-82.9545	-81.8631	-80.8183	-76.8703	-72.0228	-64.78	-53.4514	-35.0263
none	#	711497	447089	336383	148434	101299	65186.9	47859.2	35920.7	25949.1	18206.5	12533.3	8784.83	6184.25	4364.15	3155.6	-44.1614	-67.8373	-77.1755	-80.9836	-82.1703	-83.5362	-83.4105	-82.9588	-82.4074	-80.6627	-76.7807	-71.935	-64.6301	-53.411	-35.0717
none	#	846943	445908	345002	155566	98522.6	64583.9	47994.3	35830.4	25931.8	18352.7	12559.2	8784.11	6190.07	4373.39	3156.05	-46.7977	-61.515	-69.7294	-80.0619	-82.0924	-83.6847	-84.0637	-83.2367	-81.8457	-80.4722	-76.8794	-72.0213	-64.7514	-53.5031	-35.1394
none	#	890757	494950	360220	155624	99044.4	65522.5	49303.2	35698.3	25879.7	18287.4	12565.2	8774.54	6190.26	4372.04	3158.38	-60.1189	-60.5805	-70.5017	-81.4273	-82.1724	-83.5186	-83.8064	-83.296	-82.078	-80.2606	-76.8819	-71.9959	-64.6724	-53.3753	-35.0914
none	#	857321	464890	428273	153354	100203	65560.8	47366.9	36155.5	25886	18332.5	12537.1	8764.39	6195.16	4372.45	3151.01	-44.4447	-58.964	-70.02	-80.0465	-82.5221	-82.4145	-83.8774	-82.7542	-82.0035	-79.7709	-76.8781	-72.0045	-64.522	-53.3736	-35.1301
none	#	884919	424703	323808	155461	97424.9	64571.5	48378.3	36089.5	25952.3	18251.7	12567.6	8793.11	6185.25	4365.26	3160.76	-47.5727	-62.4964	-70.8815	-80.1367	-81.9105	-83.1059	-84.1172	-82.8716	-82.0205	-80.5101	-76.9632	-72.0218	-64.7447	-53.4134	-35.1129
none	#	827605	505664	367617	158268	98813.5	65722.1	48726.5	35436	25686	18378.8	12556.5	8770.67	6188.36	4368.1	3151.83	-66.3377	-59.4565	-68.882	-82.5599	-84.0722	-83.5792	-83.5982	-83.0553	-81.9097	-80.1283	-76.9187	-71.9231	-64.7857	-53.4799	-35.0147
none	#	694281	526079	374614	156705	97161.6	65092.2	47517.8	35072.8	25974.7	18269.3	12545.6	8770.15	6185.55	4366.49	3156.65	-51.6131	-63.4579	-63.5764	-78.2168	-81.2442	-82.9577	-83.1443	-82.7789	-82.4085	-80.3648	-76.7315	-71.8945	-64.7796	-53.4065	-35.1093
none	#	922539	440815	382735	156043	99869.5	65206.4	49052	35872.7	25942.4	18175.3	12550.3	8771.76	6188.24	4370.25	3153.58	-37.9745	-61.1043	-76.7321	-80.6697	-81.7753	-83.8935	-83.8281	-83.1573	-82.2752	-80.7485	-77.0792	-71.9575	-64.6783	-53.4692	-35.1143
none	#	542668	409480	337037	149792	97649.1	64406.7	48175	36217.8	25897.5	18263.1	12557.6	8793.17	6192.09	4374.96	3157.35	-50.5402	-68.442	-68.2519	-79.5171	-82.6783	-83.1974	-84.5235	-83.1344	-82.3539	-80.0076	-76.8184	-71.99	-64.7931	-53.4953	-35.1887
none	#	836998	566056	345860	154516	98875.2	64059.6	49504	36164.7	26111.8	18195	12549.8	8777.2	6208.2	4369.81	3155.94	-35.0579	-61.5376	-72.3594	-80.619	-82.2745	-84.1213	-84.4137	-82.9638	-81.7575	-80.8147	-76.9788	-72.0177	-64.6115	-53.4178	-34.9734
none	#	852997	448819	366554	154946	98785.4	63904.7	47859.5	35865.3	25904.5	18405.6	12537.7	8777.33	6187.14	4372.67	3155.4	-48.6916	-60.7941	-75.0067	-80.6562	-81.6155	-83.7237	-84.6246	-83.6959	-82.117	-80.5094	-77.0495	-72.0404	-64.6986	-53.4562	-35.135
none	#	941887	466675	328655	154908	97943.1	65310.3	48626.7	35574.5	25917.4	18356.1	12541.5	8778.66	6188.02	4364.25	3154.6	-40.2721	-59.697	-72.3281	-80.8175	-82.1424	-83.9059	-83.876	-83.0937	-82.3465	-80.3424	-77.0057	-72.1039	-64.7398	-53.4011	-35.1936
none	#	966115	459767	348257	154040	97476.2	64598.9	47881.5	35642.8	25935.7	18323.7	12585.7	8784.25	6178.49	4369.73	3158.72	-54.905	-65.2396	-71.9003	-80.3087	-82.877	-82.751	-83.8752	-83.1868	-82.0287	-80.4173	-77.0978	-72.0208	-64.7382	-53.4525	-35.1357
none	#	845558	487020	348956	152318	99199.9	64504.8	47290.9	35883.6	25880	18183.2	12543.5	8763.57	6218.34	4368.42	3156.89	-44.9836	-59.4369	-68.652	-82.2279	-81.7184	-84.1448	-83.4037	-83.0489	-82.143	-79.9623	-76.9639	-71.9177	-64.5903	-53.4008	-35.1109
none	#	824891	494704	322548	151819	97943.3	64995.4	48796.5	35460.7	25842.8	18226.2	12522.9	8775.45	6179.31	4367.95	3158.21	-38.4725	-69.4585	-71.6973	-80.5154	-83.4219	-83.2094	-82.6926	-82.6113	-82.2097	-81.0019	-76.928	-71.9847	-64.8295	-53.4342	-35.1631
none	#	741711	477845	383782	152614	95270.5	66358.4	47721.8	35935.2	25989	18407.5	12517.9	8774.25	6176.92	4370.42	3152.27	-55.5156	-63.931	-74.6751	-81.1941	-82.6206	-84.1102	-83.5598	-83.0821	-81.8901	-80.5975	-77.121	-71.9321	-64.7332	-53.3764	-34.9277
none	#	679707	571232	311988	154912	98629.8	64437.4	48356	36063.5	25910.9	18378.7	12529.8	8763.19	6191.82	4368.63	3156.5	-46.5922	-68.2486	-68.6389	-79.8708	-82.3222	-82.6307	-81.9702	-83.5188	-81.6821	-80.3525	-77.1777	-72.0984	-64.6602	-53.4447	-35.131
none	#	883845	445591	327065	151137	99335.7	64227.8	48198.3	35919.8	25827.1	18458.8	12520	8788.34	6199.8	4373.43	3156.96	-42.0065	-60.7135	-69.3082	-79.3168	-83.1706	-83.6537	-82.768	-83.1022	-82.134	-80.3973	-76.9099	-71.9692	-64.6955	-53.4931	-35.1411
none	#	1.03E+06	534612	443954	152910	97125	65700.8	47867.5	35715.2	26079.6	18293.2	12582	8784.08	6193.72	4369.33	3153.98	-58.2517	-54.4088	-69.8482	-82.6356	-82.866	-84.6389	-84.5053	-83.2147	-82.1276	-80.4438	-76.7561	-71.9879	-64.7362	-53.4692	-35.0609
none	#	745097	410291	316014	152137	98947.8	64635.2	47917.5	35883.1	25899.1	18512.5	12561.6	8761.61	6188.35	4364.76	3152.49	-46.5149	-64.8871	-71.8874	-82.4348	-81.267	-83.0616	-83.9179	-82.8927	-82.4418	-80.4411	-77.0218	-72.0494	-64.7888	-53.4293	-35.2922
none	#	730265	469539	320794	158205	99838.1	65366.2	48180.9	35764.6	25869.4	18350.3	12505.9	8771.44	6193.39	4364.5	3156.93	-47.7503	-55.9252	-69.9539	-79.6658	-82.0534	-82.705	-83.9398	-82.9535	-81.7565	-80.4366	-76.9983	-71.9494	-64.72	-53.4079	-35.0634
none	#	867418	479299	366218	152489	97943.1	64895.1	47815.7	35853.2	25658.5	18365.1	12542.5	8773.55	6181.71	4371.98	3156.1	-43.7804	-63.6418	-76.6586	-80.6367	-83.3106	-83.1091	-83.6564	-83.0837	-81.0286	-80.3896	-76.9107	-72.0614	-64.7044	-53.4492	-35.0857
none	#	989890	432360	338183	153107	99711.1	64571.8	48062.2	36447.6	25957.9	18299.3	12571.3	8764.22	6190.66	4369.16	3156.12	-48.4722	-65.7976	-69.5531	-81.1695	-82.8445	-82.7508	-83.3223	-83.1049	-81.5267	-80.3951	-76.9081	-72.0904	-64.7127	-53.4308	-35.0948
none	#	916024	499998	393872	152082	99754.9	65024.6	48420.1	35883.7	25868.6	18232.5	12556	8786.04	6198.94	4366.39	3159.45	-59.0428	-56.0187	-75.6182	-81.9169	-82.06	-83.498	-84.7682	-83.0985	-82.1354	-80.9029	-76.9405	-72.0315	-64.6583	-53.4403	-35.193
none	#	856815	476361	324899	153936	99520.5	65054.5	47008.6	36084.9	26033.5	18248.5	12569.2	8767.16	6181.6	4365.29	3156.72	-34.0937	-69.5374	-73.3896	-80.712	-82.1005	-83.8165	-83.4124	-83.4551	-82.3327	-80.1737	-76.981	-71.9335	-64.7606	-53.4354	-35.0489
none	#	801204	472213	330092	152246	97708.5	64454.1	46640.4	35945	25996.6	18308.2	12545.8	8795.12	6178.91	4373.58	3157.76	-48.6109	-60.547	-74.2431	-80.2643	-83.6887	-84.173	-83.5686	-82.3719	-82.4501	-80.0748	-77.1178	-72.1063	-64.75	-53.5011	-35.3308
none	#	1.26E+06	377569	336552	149756	96661.5	66425.4	48244.7	35915.7	25776.8	18298.6	12517.1	8776.76	6195.2	4370.47	3158.01	-61.0925	-60.2643	-81.4206	-78.6548	-82.4462	-83.2891	-83.3813	-83.2649	-81.8965	-80.3732	-77.2283	-71.9467	-64.6956	-53.452	-35.1582
none	#	823125	563513	371856	151872	102164	65846.3	48995.2	35947.9	25684.7	18028.1	12564.4	8768.94	6184.84	4371.83	3159.48	-41.2451	-64.5987	-71.8065	-81.2549	-81.2655	-82.981	-83.7727	-83.5697	-82.0756	-81.0016	-76.9673	-71.9553	-64.7866	-53.4645	-35.1794
none	#	741707	536922	345385	153594	100538	64768.4	48831.3	35518.8	25725.4	18268.6	12577.4	8780.34	6188.25	4374.03	3158.06	-61.2385	-57.1031	-70.5217	-77.7747	-80.7425	-82.9816	-84.4587	-83.6636	-82.2241	-80.4364	-76.7159	-72.0057	-64.7759	-53.4182	-35.1002
none	#	738208	503855	341027	154765	99679.4	64061.3	47869.1	35853.8	25823.3	18505.6	12528	8774.12	6198.46	4371.83	3161.81	-51.0891	-68.3053	-70.2427	-80.2107	-83.0595	-83.9558	-83.4332	-83.3933	-82.0778	-80.055	-76.8801	-72.0165	-64.5913	-53.4443	-35.2425
none	#	803400	475694	338130	152905	99725.3	65416.5	47872.8	36143.5	25942.3	18290.2	12574.6	8770.96	6194.74	4372.13	3160.36	-53.1015	-57.4746	-72.9673	-80.7559	-83.0088	-84.5495	-83.4986	-83.5993	-82.1037	-80.2235	-77.026	-72.0801	-64.7241	-53.4562	-35.1178
none	#	883712	473309	347643	157776	98763	65055.7	47775.8	35996.4	25375.2	18375.4	12570.4	8761.74	6199.05	4367.23	3157.83	-41.2648	-56.4321	-71.4391	-79.6914	-83.1046	-83.3186	-83.0411	-82.8449	-80.6783	-80.5206	-76.9793	-71.9018	-64.785	-53.4318	-35.1478
none	#	814482	450620	342195	151815	99664.5	64092.6	48078.6	35698.7	25717.2	18366.6	12586	8771.06	6189.32	4373.18	3158.6	-57.3779	-62.1321	-73.1805	-80.9683	-82.3814	-82.904	-83.9574	-83.1327	-82.2737	-80.2418	-76.8642	-71.9602	-64.7242	-53.4685	-35.1344
none	#	801133	397008	324111	160800	97035.1	65182.6	47346.2	35973.9	25894.4	18492.3	12582.3	8758.77	6201.41	4374	3159.29	-44.932	-66.4053	-67.687	-79.6881	-82.1376	-83.6007	-83.7439	-83.5651	-81.9189	-80.498	-76.9535	-71.9811	-64.788	-53.4321	-35.0799
none	#	785019	537516	348304	150683	99053.8	64711.1	49173	35843.5	25963	18444.1	12559.1	8775.9	6205.57	4373.61	3159.23	-47.2658	-66.3258	-69.3413	-80.1501	-83.2686	-83.8929	-82.7353	-83.415	-81.8387	-80.4918	-76.8034	-72.0169	-64.6881	-53.4103	-35.1548
none	#	849018	519855	402452	158914	99110.1	65829	47745.8	35780.7	26177.3	18364.8	12527.7	8775.02	6200.14	4374.78	3159.52	-51.3142	-61.6257	-72.2595	-81.6978	-82.7353	-82.7393	-83.6769	-83.5761	-81.9652	-80.4165	-76.8501	-72.0705	-64.6806	-53.3905	-34.98
none	#	803022	457138	311807	150432	100320	64678.8	47860.5	36104.9	25820	18287.8	12540.1	8781.75	6201.51	4376.03	3159.22	-47.4857	-55.533	-78.294	-81.3919	-81.9104	-84.7379	-82.5918	-83.1006	-82.139	-80.1954	-76.9102	-72.0047	-64.7915	-53.4315	-35.0896
none	#	830249	437077	329630	154524	102452	65220.7	47568.5	35589.6	25854.2	18554.5	12549	8800.64	6196.86	4372.4	3161.58	-58.6132	-58.4654	-73.8484	-79.5827	-82.1837	-83.1122	-83.0719	-82.9905	-82.1947	-80.5004	-77.0118	-72.0717	-64.7855	-53.4322	-35.1571
none	#	840311	438120	315167	153451	104088	65525.9	48092.7	35473.6	25964.5	18458.3	12620.2	8757.67	6209.6	4375.45	3157.82	-38.444	-71.4009	-76.8129	-80.1654	-83.1454	-83.9016	-83.4429	-82.6122	-82.2542	-80.8794	-76.8883	-72.0529	-64.7237	-53.3902	-35.1418
none	#	859113	473079	353085	155439	97739.4	64728.3	47987.7	35897.1	26030.3	18319.6	12574.2	8796.81	6179.18	4376.19	3167.9	-33.9033	-60.5045	-74.3227	-80.5544	-83.2427	-82.9953	-83.0028	-83.3948	-82.5843	-81.0668	-76.8822	-72.0081	-64.7107	-53.523	-35.1398
none	#	835028	420714	362530	150822	96706.6	64442.9	48151.3	35903.6	25890.8	18431.1	12587.4	8808.1	6186.67	4373.07	3161.51	-55.9682	-64.7823	-76.2237	-79.8892	-81.7789	-83.7719	-83.213	-83.1304	-81.8849	-80.5389	-76.9116	-71.8728	-64.7303	-53.4197	-35.1715
none	#	818569	443009	364464	154808	101852	65377	47555.5	35878.3	25956.6	18352.9	12563.1	8787.46	6195.5	4376.2	3161.81	-49.8133	-65.0354	-70.1915	-79.7174	-82.7224	-83.4875	-83.7689	-83.0601	-82.0295	-80.5134	-76.705	-72.0227	-64.7675	-53.3735	-35.0587
none	#	810570	479248	351687	156799	100062	65039.7	47261.7	36017.8	26014.6	18358.2	12566.8	8782.82	6205.13	4375.38	3158.56	-36.8982	-59.8045	-74.3083	-82.3491	-82.7486	-83.2715	-83.1211	-82.9581	-82.4582	-80.073	-77.0432	-72.0072	-64.7253	-53.4351	-35.0949
none	#	774489	462341	332156	153514	97632.8	64463.4	48295.2	35958.6	25836.7	18483.3	12589.4	8791.93	6188.31	4378.31	3162.32	-58.9488	-54.5886	-69.7623	-79.8112	-81.6474	-83.6103	-84.563	-83.163	-82.1438	-80.3692	-76.9594	-72.0668	-64.7	-53.3609	-35.0981
none	#	1.03E+06	520222	314296	159517	98962.5	64855.8	47567.8	36006.8	26003.6	18515.8	12555.8	8792.6	6188.88	4378.16	3160.69	-39.6807	-67.4005	-69.1113	-80.9277	-82.4791	-83.4656	-83.1526	-83.2373	-82.31	-79.8831	-76.9361	-71.9893	-64.8143	-53.4214	-35.1236
none	#	801411	468375	416201	156458	101245	64603.1	49123.6	35810.3	25861	18352.8	12573	8792.88	6203.83	4376.16	3166.3	-46.6235	-61.0111	-65.0791	-81.875	-83.6832	-83.3786	-83.0383	-84.1591	-82.0532	-80.346	-77.0927	-71.939	-64.7065	-53.4384	-35.1805
none	#	755970	517661	410995	152505	101251	65395.2	49139.3	35926.2	25833.1	18408.4	12546	8785.99	6202.16	4376.35	3159.41	-33.7294	-70.1651	-71.0997	-80.8283	-82.8005	-82.6913	-82.7961	-82.9005	-82.3704	-80.4123	-76.8622	-71.9814	-64.7799	-53.4143	-35.1256
none	#	815404	487782	346488	157816	99764.8	64864.9	48022.3	35961.2	25998.1	18148.3	12588.6	8822.08	6202.17	4380.64	3161.95	-50.9585	-59.2609	-69.9128	-81.5989	-81.2949	-83.6032	-84.4097	-83.1082	-82.0901	-80.7835	-76.9215	-72.0165	-64.6782	-53.4586	-35.0909
none	#	728356	551581	400137	151549	102087	66007.7	46405.6	35834.7	25897.1	18317.2	12560.4	8776.78	6207.25	4373.83	3160.59	-42.8748	-65.1238	-70.6739	-77.9853	-82.4922	-83.2634	-83.2586	-82.7442	-82.2024	-80.2193	-77.1532	-72.0127	-64.6532	-53.4307	-35.0566
none	#	828310	481963	332961	155278	99494.1	65212.2	47740.2	35879.7	26113.9	18296.4	12557.4	8794.66	6196.52	4379.78	3163.11	-52.5552	-58.2613	-73.0613	-81.7715	-82.0008	-84.7079	-82.9006	-82.8295	-81.8646	-80.2779	-77.004	-72.0888	-64.7709	-53.4582	-34.996
none	#	743346	473740	349524	157088	100312	65836.5	48374.5	36354.2	25934.3	18389	12592	8765.83	6211.67	4375.86	3164.55	-50.7851	-60.659	-74.9204	-79.9683	-83.5431	-83.6468	-83.963	-83.7732	-82.2784	-80.5997	-76.8747	-71.9171	-64.7165	-53.3854	-35.1285
none	#	903861	470944	332615	154781	99909.4	64871.2	48342.6	35875.1	25941.4	18331.4	12579.7	8782.73	6199.19	4377.4	3164.22	-46.5421	-56.81	-73.4245	-81.5657	-82.182	-83.5418	-83.6123	-83.0957	-81.8949	-80.3453	-77.0852	-71.8621	-64.7388	-53.382	-35.1059
none	#	907412	483775	349665	150398	101013	64925.5	47676.4	35780.4	25900.4	18361.2	12579.8	8789.1	6197.46	4380.49	3167.2	-47.1291	-65.8234	-74.8841	-82.2395	-83.1739	-83.5412	-83.4894	-83.1223	-82.1912	-80.3761	-76.9474	-72.0434	-64.6352	-53.4157	-35.1209
none	#	832789	495889	334946	150857	98579.9	65560.9	48066.3	36150.2	25932.9	18530.2	12581.8	8789.38	6190.24	4377.55	3171.47	-47.461	-58.4502	-76.8542	-80.3352	-82.7323	-83.388	-83.462	-83.6427	-82.109	-80.1138	-76.879	-71.8713	-64.8084	-53.4498	-35.0959
none	#	936352	428336	337958	159618	97937.6	64727.5	48438.8	35912.3	25761.3	18442.8	12581.4	8780.39	6212.66	4378.9	3169.83	-49.1541	-69.2861	-69.6702	-81.1234	-81.9245	-83.5579	-83.1332	-83.317	-82.1806	-80.3965	-77.0027	-71.9675	-64.669	-53.4379	-34.998
none	#	745046	433417	419477	152076	100002	65705.6	47940.3	36014.2	26004.9	18366	12609	8767.05	6196.66	4382.23	3165.1	-57.7067	-60.4361	-70.0245	-79.0397	-83.5501	-83.9705	-83.3802	-82.8596	-82.2787	-80.3382	-76.9265	-71.969	-64.689	-53.4592	-35.0951
none	#	879531	455729	409235	152425	98011.5	64410.4	49082.5	35850.7	25924.6	18354.7	12550	8799.3	6202.46	4376.25	3164.88	-58.3021	-63.9691	-78.7358	-80.1971	-82.7114	-84.0387	-84.7496	-83.3764	-82.4638	-80.5464	-77.0989	-71.9296	-64.7529	-53.4537	-35.0162
none	#	748533	408505	327291	153387	98536	64706.2	46796.7	35734.4	25960.7	18376.3	12593.8	8803.44	6199.67	4379.16	3166.88	-46.5329	-67.2791	-70.6882	-80.4839	-82.6766	-82.7445	-83.8402	-83.2546	-81.8379	-80.6709	-76.8863	-72.0765	-64.7283	-53.3967	-35.1551
none	#	702152	420726	334311	151426	102846	64392.5	47861.3	36010.1	25821	18287.3	12606.5	8794.74	6209.12	4380.54	3164.15	-41.3548	-57.1511	-63.7829	-81.3175	-82.3097	-84.4583	-83.7002	-83.0944	-82.1002	-80.1091	-77.062	-71.8729	-64.6522	-53.4378	-35.0961
none	#	922966	492955	368081	154039	99995	65894.7	47744.9	36100.5	25757.6	18453.7	12579.5	8788.99	6218.09	4376.87	3169.88	-50.1785	-61.1298	-72.4272	-79.3188	-82.3416	-83.8715	-83.891	-83.1736	-81.9226	-80.5758	-77.0477	-71.9907	-64.6466	-53.4516	-35.1626
none	#	881936	426596	320303	153061	99785.4	65651.6	47979.8	35997	25994.2	18161.3	12590.4	8787.75	6206.84	4380.55	3164.18	-50.3987	-65.6305	-63.7559	-80.0948	-82.5437	-83.4952	-83.4069	-83.2901	-81.9135	-80.5559	-76.9261	-72.0213	-64.8689	-53.403	-35.0751
none	#	868809	555368	359796	158336	98412.6	64672.5	47955.9	35775.4	25888.2	18401.4	12562.1	8787.54	6203.62	4377.24	3165.02	-47.5962	-68.1138	-70.4777	-79.2282	-81.7667	-83.5489	-83.7822	-83.3163	-82.3581	-80.4826	-76.9509	-72.0221	-64.6853	-53.4132	-35.0754
none	#	817713	479918	382165	150821	99752.9	66039.4	47686.5	35690.3	25961.6	18533.7	12603.9	8790.25	6206.01	4383.99	3165.17	-49.5756	-56.4077	-64.7271	-81.1275	-83.3975	-83.5525	-83.5467	-83.3467	-82.3697	-79.7208	-76.9938	-72.0477	-64.8254	-53.3877	-35.1143
none	#	863510	498434	377655	153463	100326	64946.9	47836.9	35611.1	25977.3	18361.1	12587.8	8790.58	6215.24	4382.8	3167.97	-55.4459	-62.4157	-76.337	-80.9636	-81.9596	-83.9484	-82.401	-83.0806	-82.1106	-80.4392	-76.9135	-72.054	-64.7344	-53.3762	-35.0235
none	#	941010	447011	330194	154114	99650	64403.1	49176.8	35969.4	26004.2	18421.5	12566.3	8792.43	6210.1	4379.22	3164.92	-46.4009	-65.2683	-74.107	-81.2405	-81.048	-83.5286	-84.3728	-83.2641	-81.9345	-80.0036	-76.8853	-71.9822	-64.8455	-53.4486	-35.1664
none	#	880169	472221	313521	157120	99330.2	65345.5	47643.4	36108.6	25998.6	18307.3	12621.6	8803.07	6210.54	4374.53	3161.3	-46.624	-61.3515	-64.8103	-78.8625	-84.1704	-84.7549	-83.6881	-83.1135	-81.8137	-80.397	-77.1925	-71.925	-64.7027	-53.3815	-35.1057
none	#	888507	459752	366736	152330	100006	65220	48609.3	36132.7	26011.3	18255.2	12601.5	8800.23	6206.07	4384.06	3163.07	-53.8365	-69.5814	-71.7885	-82.4016	-82.517	-84.0995	-82.5078	-83.625	-82.1705	-80.5143	-77.0142	-71.8787	-64.7749	-53.4292	-35.1307
none	#	729066	505179	349381	156560	99985.5	65380.1	47859.6	35972.3	25933.8	18387.4	12558.3	8801.38	6216.86	4378.22	3165.32	-40.1934	-62.4927	-77.5192	-79.8275	-82.7194	-83.6455	-83.5552	-82.7656	-81.9909	-80.386	-76.8677	-71.9416	-64.7421	-53.4594	-35.1388
epidermis	#	52702.5	30986.5	23765.3	13479.5	10194.9	7956.45	6872.05	5975.33	5224.34	4552.85	3928.61	3382.82	2872.63	2373.79	1948.52	-65.1025	-63.5503	-59.7551	-55.0697	-51.2505	-47.0252	-43.9066	-41.5626	-38.7571	-36.8379	-35.0769	-33.8018	-32.0518	-28.2616	-19.5246
epidermis	#	53872.2	31434.9	23957.7	13398.1	10205.7	7942.9	6857.68	5981.34	5228.45	4550.03	3924.38	3381.45	2874.92	2373.68	1947.6	-63.9063	-63.162	-59.7389	-55.15	-51.1844	-47.0507	-44.0579	-41.6139	-38.7132	-36.9048	-35.102	-33.8348	-32.11	-28.2259	-19.5379
epidermis	#	53268.2	31409.4	24011.5	13431.9	10206	7956.13	6853.36	5979.95	5221.76	4554.33	3924.53	3382.8	2871.92	2375.07	1949.16	-63.9927	-63.3422	-59.7336	-55.1645	-51.2998	-47.0032	-43.9816	-41.5972	-38.8359	-36.8337	-35.0819	-33.7558	-32.0665	-28.247	-19.5085
epidermis	#	54559.4	31312.2	23889.8	13420.3	10214.5	7961.45	6856.94	5983.85	5230.4	4552.64	3927.43	3383.15	2869.55	2374.34	1949.83	-64.8557	-63.2119	-59.5854	-55.0906	-51.1487	-47.0771	-43.9976	-41.5421	-38.897	-36.8043	-35.0719	-33.8171	-32.0141	-28.2193	-19.5406
epidermis	#	53513.6	31537.1	24107.6	13402.7	10208.8	7960.36	6850.98	5976.68	5218.2	4549.15	3927.85	3384.37	2870.28	2375.24	1948.73	-65.0021	-63.3567	-59.7942	-55.123	-51.2006	-47.0782	-44.0118	-41.5536	-38.9509	-36.7698	-35.1276	-33.7886	-32.0915	-28.2591	-19.5291
epidermis	#	54002.5	30967.1	23699	13411.8	10224	7965.56	6865.89	5987.27	5221.08	4560.7	3927.13	3385.2	2873.96	2374.19	1949.31	-64.8829	-63.3676	-59.6797	-55.2752	-51.1903	-47.0321	-44.0203	-41.6677	-38.7723	-36.9076	-35.0883	-33.7963	-32.0066	-28.2183	-19.5618
epidermis	#	53476	31607.9	23983.8	13428.8	10215.7	7957.72	6864.01	5980.19	5220.36	4552.39	3930.39	3383.05	2871.65	2374.01	1949.89	-64.1351	-62.8935	-59.5208	-55.0664	-51.1815	-47.0992	-43.9563	-41.6054	-38.736	-36.8005	-35.0974	-33.7801	-32.0448	-28.211	-19.5202
epidermis	#	53790.8	30927.4	23931.2	13408.1	10211.8	7973.93	6853.1	5982.42	5224.87	4547.9	3931.03	3385.96	2870.14	2374.44	1947.43	-65.0848	-63.7381	-60.1158	-55.0553	-51.189	-47.0856	-44.0618	-41.5644	-38.8279	-36.6905	-35.0586	-33.8247	-32.0123	-28.1813	-19.5099
epidermis	#	53365.2	31399.8	23806.6	13455.1	10222.7	7965.13	6860.66	5979.45	5215.94	4550.7	3924.26	3381.95	2870.72	2373.22	1949.29	-65.1589	-63.2149	-59.7301	-55.2418	-51.1141	-47.0835	-43.8896	-41.5251	-38.7604	-36.8281	-35.1371	-33.7494	-32.0439	-28.2084	-19.5262
epidermis	#	53721.5	31074.5	23855.8	13441.5	10205.6	7966.07	6866.42	5979.4	5218.3	4545.94	3925.5	3382.67	2873.08	2373.97	1949.17	-65.3739	-62.9131	-59.9197	-55.1828	-51.1825	-47.017	-43.9849	-41.5882	-38.7845	-36.942	-35.0769	-33.8309	-32.0593	-28.2411	-19.5352
epidermis	#	55163.1	31563.8	23940.4	13383.6	10210.5	7964.88	6854.83	5981.79	5212.14	4557.01	3929.1	3382.9	2869.24	2372.37	1949.21	-64.9494	-63.9437	-60.1004	-55.3041	-51.3249	-47.1397	-44.2451	-41.6591	-38.7522	-36.7897	-35.0898	-33.8387	-32.0715	-28.2548	-19.5185
epidermis	#	53390.9	30942.5	23845.6	13443.4	10215.6	7961.6	6859.33	5979.87	5226.04	4554.07	3925.94	3380.64	2870.68	2375.72	1951.09	-64.9269	-63.4238	-59.4732	-55.0155	-51.2203	-47.2278	-44.0477	-41.6336	-38.7751	-36.7568	-35.0825	-33.8309	-32.0821	-28.237	-19.6037
epidermis	#	53633.5	31462.2	23963.9	13427.3	10224.5	7964.6	6857.07	5979.2	5215.75	4549.15	3929.8	3382.3	2871.83	2374.47	1949.45	-65.294	-63.2802	-60.3225	-55.1245	-51.2065	-47.1251	-44.0794	-41.61	-38.8259	-36.7901	-35.0341	-33.7733	-32.0569	-28.2336	-19.5607
epidermis	#	53473.3	31269.5	23942.2	13406.2	10211	7959.99	6863.3	5984.83	5217.28	4550.56	3925.1	3380.47	2871.35	2373.38	1949.02	-65.2183	-63.1736	-59.8707	-55.1379	-51.2802	-46.9808	-44.0121	-41.6219	-38.7285	-36.7949	-35.0646	-33.7591	-32.0696	-28.2217	-19.5382
epidermis	#	53935.6	31350.8	23939.2	13382	10217.7	7969.28	6860.92	5983.48	5205.5	4547.49	3927.39	3383.97	2871.68	2374	1948.66	-64.6651	-63.3835	-59.7517	-55.1726	-51.1519	-47.0623	-44.082	-41.5899	-38.763	-36.8335	-35.0502	-33.8028	-32.0491	-28.2327	-19.5466
epidermis	#	54171.4	31439.9	23985.1	13454.6	10204.7	7965.55	6860.27	5988.3	5221.99	4545.46	3924.81	3382.63	2870.94	2374.89	1949.72	-64.9949	-63.3369	-60.0113	-55.1608	-51.2867	-47.0046	-43.9639	-41.6329	-38.8547	-36.9207	-35.1111	-33.7627	-32.0549	-28.2557	-19.5413
epidermis	#	53587.7	31500.2	24042.3	13412.1	10218.7	7970.37	6864.18	5981.31	5217.01	4554.35	3928.44	3382.29	2869.82	2374.38	1949.57	-65.4568	-63.191	-59.7468	-55.183	-51.1935	-47.1101	-44.0456	-41.5938	-38.8957	-36.8556	-35.0924	-33.8445	-32.1007	-28.2214	-19.5304
epidermis	#	53715.5	31460.6	24175.2	13373.5	10235	7970.27	6849.82	5984.94	5226.32	4558.57	3931.8	3381.48	2869.13	2374.61	1949.53	-65.4213	-62.8309	-60.0875	-55.1234	-51.17	-47.1848	-44.0363	-41.6771	-38.7617	-36.8587	-35.0617	-33.7537	-32.088	-28.2622	-19.611
epidermis	#	54659.6	31449	23936.8	13365.5	10212.7	7953.02	6869.03	5989.65	5212.91	4553.98	3930.27	3383.85	2870.47	2374.89	1947.93	-64.8346	-63.4512	-60.0926	-55.2014	-51.3173	-47.0843	-43.854	-41.6694	-38.8816	-36.78	-35.0884	-33.7572	-32.1037	-28.2479	-19.5588
epidermis	#	54499.1	31386.5	23976	13437.9	10208.9	7968.25	6868.22	5977.02	5221.36	4549.45	3925.05	3383.74	2870.17	2372.94	1948.49	-64.499	-63.2927	-59.9396	-54.9411	-51.2066	-47.0999	-43.9812	-41.5049	-38.7501	-36.9383	-35.0906	-33.8461	-32.0977	-28.2572	-19.553
epidermis	#	53752	31859.2	23951.9	13442.9	10224.7	7970.66	6864.74	5981.25	5211.83	4548.38	3927.06	3385.35	2869.68	2375.59	1950.85	-64.6574	-63.3105	-59.8119	-55.0773	-51.4083	-47.1193	-43.9688	-41.6766	-38.771	-36.7859	-35.0966	-33.8048	-32.0753	-28.2385	-19.5357
epidermis	#	54069.4	31502.9	23843.1	13391.3	10214.1	7954.84	6854.37	5976.26	5216.65	4546.11	3926.74	3381.68	2869.29	2374.59	1949.51	-64.4109	-63.2578	-60.15	-55.1732	-51.1338	-47.0301	-43.9942	-41.6297	-38.7877	-36.91	-35.0609	-33.8152	-32.1357	-28.2071	-19.4994
epidermis	#	53178.6	31523.8	23964.3	13427.5	10218.7	7959.86	6871.26	5974.41	5218.69	4553.61	3927.35	3383.01	2871.35	2372.87	1949.57	-64.2165	-63.4278	-59.6149	-55.1354	-51.2224	-47.0985	-44.036	-41.6256	-38.7575	-36.8186	-35.1387	-33.7507	-32.1197	-28.249	-19.5254
epidermis	#	53946.4	31212.5	23879	13436.3	10222.1	7965.36	6858.93	5988.64	5209.89	4549.19	3926.42	3381.71	2870.89	2374.25	1947.72	-64.6929	-63.1366	-59.801	-55.0849	-51.1199	-47.0596	-44.0018	-41.5997	-38.7358	-36.8316	-35.0639	-33.7841	-32.0615	-28.2073	-19.5559
epidermis	#	53915.6	31375.8	23967.1	13406.9	10226.9	7950.3	6858.48	5985.07	5225.39	4550.28	3927.03	3381.66	2870.81	2375.02	1949.98	-64.6628	-63.3469	-59.9363	-54.9701	-51.2287	-46.9951	-44.108	-41.6706	-38.7834	-36.7815	-35.0705	-33.7658	-32.0831	-28.2078	-19.543
epidermis	#	53789.6	31378.8	23823.1	13399	10210.3	7962.34	6858.47	5985.89	5221.73	4549.71	3928.43	3382.92	2867.9	2375.59	1949.35	-64.8747	-63.4606	-60.0735	-55.0048	-51.1268	-47.0485	-43.96	-41.6125	-38.7353	-36.9672	-35.077	-33.7947	-32.0976	-28.2473	-19.5047
epidermis	#	53351.8	31247.3	23983.7	13412.9	10221	7962.42	6865.29	5989.61	5216.27	4549.33	3925.36	3382.94	2873.22	2375.57	1949.07	-65.1186	-63.1762	-59.9446	-54.984	-51.1302	-47.0257	-44.0902	-41.6379	-38.8106	-36.7211	-35.0974	-33.738	-32.1043	-28.2104	-19.5502
epidermis	#	53448.1	31517.7	23908.2	13425.4	10193	7970.79	6870.15	5990.72	5223.45	4553.63	3925.68	3383.78	2872.28	2375.03	1950.08	-64.4959	-63.1616	-59.7555	-55.1975	-51.1995	-46.9036	-44.0531	-41.5883	-38.7201	-36.791	-35.0952	-33.7622	-32.033	-28.1851	-19.5688
epidermis	#	53244.5	31511.5	23905	13405	10227.2	7973.82	6871.77	5983.29	5226.01	4554.65	3924.3	3383.36	2869.33	2373.99	1950.63	-64.8436	-62.9544	-59.651	-55.1579	-51.0881	-47.0587	-44.1153	-41.6157	-38.859	-36.7106	-35.1297	-33.7735	-32.054	-28.215	-19.5339
epidermis	#	53751	31347.7	23903.3	13404.2	10216.8	7975.88	6857.69	5977.57	5220.7	4549.62	3926.26	3382.5	2871.39	2375.05	1948.48	-65.5251	-63.125	-59.7468	-54.8883	-51.2027	-46.96	-43.9482	-41.5867	-38.775	-36.883	-35.0918	-33.767	-32.0484	-28.2369	-19.5515
epidermis	#	54007.6	31270.6	24044.2	13464.3	10184.1	7970.48	6871.79	5990.06	5222.7	4562.72	3932.32	3383.57	2872.08	2374.36	1947.81	-65.0396	-63.533	-60.0431	-55.1137	-51.0586	-47.0182	-43.9986	-41.601	-38.7509	-36.8295	-35.0648	-33.7357	-32.0721	-28.208	-19.493
epidermis	#	53892.6	31285.1	23979.7	13400.1	10211.5	7967	6861.35	5980.45	5224.84	4560.27	3932.17	3385.24	2870.88	2374.65	1950.97	-65.8196	-63.2673	-59.6278	-55.1134	-51.2339	-47.0271	-44.0248	-41.6683	-38.7561	-36.9234	-35.0776	-33.7934	-32.0843	-28.1778	-19.4469
epidermis	#	53624.9	31305	23993.8	13417.2	10210.5	7956.7	6856.97	5985.03	5224.61	4557.57	3931.14	3384.9	2871.09	2375.83	1950.39	-64.5044	-63.3566	-59.9256	-55.0531	-51.1901	-47.0843	-44.0244	-41.5961	-38.7751	-36.7931	-35.0537	-33.8077	-32.091	-28.2152	-19.539
epidermis	#	53754.1	31230.2	24034	13432.6	10219.3	7971.18	6863.06	5983.55	5213.74	4560.32	3929.35	3384.64	2873.35	2375.6	1949.69	-64.8543	-63.1054	-59.8743	-55.0771	-51.2055	-47.0794	-43.9942	-41.6259	-39.0299	-36.8366	-35.0858	-33.7932	-32.0569	-28.2679	-19.5363
epidermis	#	53796.9	31191.6	23933.8	13425.2	10216.4	7971.96	6860.82	5984.36	5223.8	4555.87	3929.47	3385.09	2873.35	2375.78	1948.81	-65.4079	-62.9848	-60.062	-55.0389	-51.2128	-47.0448	-44.0315	-41.6528	-38.8335	-36.8062	-35.0693	-33.7896	-32.0993	-28.2269	-19.5238
epidermis	#	53244.6	31497.2	24042.2	13437.3	10221.9	7966.74	6866.86	5987.71	5225.35	4547.57	3930.8	3384.09	2871.87	2374.69	1949.73	-65.3134	-63.4431	-59.7937	-55.1543	-51.1269	-47.0195	-43.9663	-41.5596	-38.8082	-36.7087	-35.0709	-33.7944	-32.0876	-28.241	-19.5432
epidermis	#	53812.2	31487.8	23876.1	13396.2	10221.2	7960.25	6867.73	5987.23	5232.91	4555.99	3929.73	3385.01	2871.72	2375.94	1950.17	-65.1762	-63.1869	-60.093	-55.1074	-51.2109	-47.0449	-44.0673	-41.5694	-38.7733	-36.7886	-35.0696	-33.761	-32.0929	-28.2546	-19.5756
epidermis	#	53616.4	31369.1	24025.5	13427.3	10212.3	7981.94	6865.73	5993.38	5224.56	4559.03	3925.6	3383.01	2873.42	2374.63	1950.14	-65.3198	-63.0256	-59.9244	-55.1073	-51.2452	-47.0466	-43.9188	-41.5568	-38.7798	-36.838	-35.1149	-33.7682	-32.0193	-28.2234	-19.4862
epidermis	#	53496.9	31480.7	23807.6	13423.2	10222.8	7967.1	6869.95	5982.2	5217.87	4559.51	3924.38	3386.81	2873.92	2375.77	1949.88	-65.3012	-63.3603	-59.7036	-55.1504	-51.1034	-47.0718	-44.0718	-41.5845	-38.7435	-36.8596	-35.1153	-33.8289	-32.0521	-28.264	-19.5958
epidermis	#	53501.2	31354.7	24077.3	13416.6	10224.8	7964.47	6864.5	5990.33	5219.47	4544.91	3928.82	3384.78	2872.98	2373.95	1949.76	-64.6692	-63.0307	-59.7219	-55.1463	-51.1053	-47.0404	-44.0935	-41.6191	-38.792	-36.7281	-35.1194	-33.7947	-32.1033	-28.258	-19.5562
epidermis	#	53029.4	31250.3	23904.7	13377.4	10220.9	7968.7	6866.7	5991.78	5223.09	4560.57	3933.96	3384.65	2873.34	2376.07	1952.13	-64.9161	-63.5734	-60.3552	-55.1911	-51.0739	-47.0487	-44.0794	-41.5815	-38.8037	-36.7444	-35.0037	-33.7506	-32.101	-28.241	-19.4956
epidermis	#	53871.5	31381.5	23826.6	13455.2	10221.2	7968.36	6864.19	5984.91	5228.58	4548.05	3927.63	3382.99	2871.29	2376.03	1948.33	-64.053	-63.184	-59.7969	-55.0858	-51.1419	-47.04	-44.0057	-41.6323	-38.7606	-36.7655	-35.0844	-33.7562	-31.9908	-28.2511	-19.572
epidermis	#	53341	31143.6	23889.2	13402.8	10214	7972.46	6860.8	5996.89	5222.79	4559.77	3932.08	3386.03	2873.55	2374.86	1950.82	-65.3579	-62.944	-59.68	-55.1298	-51.2386	-47.1075	-44.057	-41.6104	-38.8164	-36.8093	-35.0789	-33.7314	-32.0584	-28.2873	-19.5399
epidermis	#	54887.9	31460.4	24000.1	13439.1	10235	7963.71	6866.37	5984.7	5231.43	4551.99	3930.86	3385.4	2873.72	2376.4	1950.6	-64.7097	-63.0398	-59.5886	-55.0584	-51.1849	-47.0297	-44.0334	-41.6877	-38.5521	-36.844	-35.0669	-33.7539	-32.0876	-28.2252	-19.5304
epidermis	#	54206	31400	23977.4	13425.1	10225.4	7972.43	6871.56	5985.65	5224.37	4561.79	3932.58	3386.9	2873.09	2374.96	1950.92	-64.6967	-63.0009	-59.9859	-55.0701	-51.2122	-47.0656	-43.9753	-41.5571	-38.7451	-36.7843	-35.1045	-33.7722	-32.0574	-28.232	-19.549
epidermis	#	53571.5	31704.9	23978.6	13450.1	10222.7	7955.04	6865.81	5983.56	5225.75	4547.42	3930.9	3387.26	2875.76	2376.01	1951.23	-64.7996	-63.3453	-60.2083	-55.1081	-51.243	-47.0447	-44.1347	-41.5874	-38.8058	-36.9838	-35.0942	-33.7804	-32.1016	-28.2309	-19.5482
epidermis	#	53959.5	31106.7	23840	13429.3	10213.7	7964.16	6853.76	5988.88	5223.26	4560.7	3929.86	3387.44	2870.47	2374.8	1950.54	-64.9098	-63.1592	-59.4719	-55.1272	-51.2149	-47.0509	-44.1053	-41.5605	-38.7551	-36.7069	-35.1469	-33.7865	-32.1101	-28.24	-19.5515
epidermis	#	53736.5	31520.2	24118.4	13416.2	10194.4	7963.74	6863.57	5993.75	5221.28	4557.36	3933.86	3381.22	2874.48	2377.19	1951.95	-64.2317	-63.6977	-59.411	-54.931	-51.1206	-47.0247	-44.0356	-41.5938	-38.7612	-36.7505	-35.1041	-33.8588	-32.0982	-28.2332	-19.519
epidermis	#	54157.3	31287.7	23901.5	13384.4	10215.4	7971.32	6863.92	5977.55	5221.01	4547	3927.86	3385.07	2875.73	2374.8	1949.94	-65.537	-63.7963	-60.1028	-55.2781	-51.2677	-47.0087	-43.8879	-41.4839	-38.889	-36.854	-35.1234	-33.7901	-32.0509	-28.213	-19.5575
epidermis	#	53186.3	31351.7	23906.1	13438	10208.4	7971.17	6866.02	5988.34	5221.66	4557.69	3928.86	3383.42	2872.39	2374.13	1949.74	-64.7328	-63.2862	-59.7422	-55.1523	-51.2103	-47.1142	-43.9998	-41.5106	-38.7889	-36.9439	-35.0966	-33.7829	-32.0749	-28.2106	-19.5146
epidermis	#	54423.2	31497	23817.8	13401	10218.9	7973.69	6884.21	5984.38	5221.46	4553.62	3929.32	3381.82	2871.38	2376.3	1949.21	-64.2321	-63.6723	-60.4407	-55.0762	-51.2882	-47.068	-43.9472	-41.5211	-38.7919	-36.8109	-35.1004	-33.7759	-32.031	-28.2763	-19.5375
epidermis	#	54250.8	31317.7	23850.2	13420.2	10238.5	7981.11	6863.72	5981.33	5220.71	4548.06	3928.5	3381.54	2868.83	2374.48	1949.52	-65.2594	-62.8535	-59.7518	-55.214	-51.2321	-47.0252	-44.0899	-41.5741	-38.8169	-36.7655	-35.1454	-33.8014	-32.0823	-28.2365	-19.5086
epidermis	#	53204	31367.2	24013.8	13415.1	10214.3	7963.45	6857.29	5987.66	5223.3	4558.68	3927.95	3387.31	2871.57	2375.6	1951.07	-64.413	-63.2554	-60.0888	-55.04	-51.2131	-47.081	-43.9497	-41.5343	-38.8123	-36.7216	-35.0844	-33.6806	-32.0398	-28.2523	-19.5112
epidermis	#	53808.5	31018	23990.9	13431.5	10222.6	7958.8	6852.78	5986.39	5224.68	4555.1	3929.5	3384.97	2871.54	2375.53	1950.16	-64.5384	-63.2147	-59.8427	-55.1794	-51.0824	-47.0834	-43.9979	-41.5594	-38.7926	-36.8423	-35.0828	-33.7651	-32.065	-28.2479	-19.5412
epidermis	#	53484.8	31367.5	24189.1	13425.2	10229.3	7963.73	6865.03	5987.49	5220.53	4563.59	3932.97	3384.99	2875.1	2375.05	1949.06	-64.7577	-63.1235	-59.9057	-55.2014	-51.2665	-46.9758	-44.0791	-41.6294	-38.8085	-36.7157	-35.0846	-33.8339	-32.0431	-28.2283	-19.5204
epidermis	#	54146.9	31403.3	23763.8	13404.6	10230.3	7972.99	6853.8	5977.37	5221.66	4555.1	3928.91	3386.57	2873.56	2374.19	1950.16	-64.9466	-63.7046	-60.2041	-55.1287	-51.1804	-47.0849	-43.9861	-41.6442	-38.8262	-36.7128	-35.0962	-33.7408	-32.0135	-28.2334	-19.5551
epidermis	#	54509.7	31668.8	23784.5	13430.5	10217.7	7969.78	6866.82	5985.56	5222.95	4553.28	3929.51	3382.16	2868.93	2375.98	1950.72	-64.7731	-63.0772	-59.3094	-55.2047	-51.2015	-46.9871	-44.0397	-41.5459	-38.8222	-36.707	-35.096	-33.7856	-32.1015	-28.2102	-19.5913
epidermis	#	54513	31446	24095	13447	10215.4	7979.92	6864.71	5984.49	5219.02	4557.18	3930.86	3382	2873.72	2375.94	1949.9	-64.7152	-62.3295	-59.6419	-55.1732	-51.2514	-47.1121	-43.9628	-41.5721	-38.7955	-36.8417	-35.1362	-33.7969	-32.0621	-28.2218	-19.5015
epidermis	#	53718.4	31052.7	23772.5	13462.9	10223.6	7962.55	6861.46	5986.14	5227.67	4560.03	3935.51	3382.39	2870.05	2376.67	1949.31	-64.3208	-63.6348	-59.9051	-55.1596	-51.1498	-46.9954	-44.1096	-41.624	-38.8186	-36.8579	-35.0524	-33.7463	-32.102	-28.2171	-19.545
epidermis	#	53312.5	31651	24019.4	13421.2	10220.3	7966.93	6858.42	5985.44	5213.74	4554.67	3925.84	3381.54	2871.21	2376.46	1949.43	-64.1014	-63.2811	-59.6156	-55.0873	-51.2561	-46.9855	-44.1232	-41.5589	-38.795	-36.8325	-35.1005	-33.7422	-32.0988	-28.2122	-19.5323
epidermis	#	54235.9	31156.7	23829	13453.8	10221.5	7955.3	6867.44	5980.97	5223.09	4553.05	3930.01	3383.25	2873.34	2375.31	1948.63	-65.0638	-63.6386	-59.6283	-54.9768	-51.3129	-47.0912	-44.0549	-41.5797	-38.8068	-36.8484	-35.1402	-33.7872	-32.0551	-28.178	-19.5109
epidermis	#	52950.1	31261.5	23999.9	13419.4	10206.5	7967.9	6866.38	5990.63	5223.27	4553.03	3923.89	3382.76	2873.65	2374.31	1949.12	-64.7233	-63.2535	-59.4722	-55.0565	-51.0769	-47.1047	-43.9586	-41.6766	-38.701	-36.7616	-34.9948	-33.7605	-32.0742	-28.2356	-19.5047
epidermis	#	54245.4	31310.8	24123.6	13428.6	10208	7966.18	6853.59	5982.78	5224.43	4555.94	3932.37	3384.22	2874.05	2375.8	1949.31	-64.4767	-63.4287	-60.0252	-54.9177	-51.203	-47.1116	-44.06	-41.5952	-38.8124	-36.6262	-35.0973	-33.8105	-32.1172	-28.2454	-19.5228
epidermis	#	53891.2	31145.1	23880.6	13396.2	10237	7969.04	6858.77	5986.82	5225.39	4543.57	3928.37	3382.45	2876.43	2374.44	1951.04	-64.1164	-63.0727	-59.7955	-55.1839	-51.1677	-47.0576	-44.0948	-41.604	-38.8188	-36.8087	-35.07	-33.7637	-32.0771	-28.2153	-19.5904
epidermis	#	53245.3	31194.3	24009.1	13424.3	10218.2	7967.83	6852.94	5982.86	5221.18	4552.05	3930.94	3384.45	2872.75	2375.32	1949	-64.391	-63.4005	-59.7009	-55.1676	-51.2039	-47.0677	-44.102	-41.6399	-38.8507	-36.7188	-35.0737	-33.8289	-32.1029	-28.2285	-19.5375
epidermis	#	53364.8	31124.4	24045	13418.4	10216.7	7959.74	6863.01	5981.94	5223.71	4555.8	3939.95	3382.71	2872.94	2376.04	1950.07	-64.2849	-62.8822	-59.9476	-55.1162	-51.1777	-47.0453	-43.999	-41.48	-38.726	-36.8525	-34.9647	-33.7989	-32.1103	-28.2022	-19.5479
epidermis	#	52895.7	31280.4	24067.4	13418.6	10222	7968.58	6861.66	5986.29	5213.85	4552.15	3929.27	3383.68	2872.1	2376.18	1952.11	-64.9312	-63.0973	-60.0513	-55.1088	-51.2384	-47.1223	-43.9655	-41.5349	-38.8432	-36.7544	-35.1245	-33.8431	-32.0783	-28.23	-19.5432
epidermis	#	53225	31466.4	24058.8	13453.3	10218.3	7957.02	6858.65	5991.36	5218.46	4554.36	3928.07	3387.2	2871.75	2374.67	1950.27	-64.9448	-63.5286	-60.1763	-55.0325	-51.1669	-47.1632	-43.9691	-41.5879	-38.8399	-36.8879	-35.1315	-33.7922	-32.0612	-28.2483	-19.5424
epidermis	#	54376.6	31200.6	23922.6	13460	10213.8	7983.15	6866.68	5972.39	5219.96	4551.23	3927.82	3387.88	2874.54	2371	1950.23	-64.8602	-63.8047	-58.8758	-55.1281	-50.9394	-47.0664	-44.027	-41.5527	-38.7767	-36.7592	-35.0877	-33.8035	-32.0302	-28.2336	-19.5527
epidermis	#	53921.2	31464.8	24121.5	13393.6	10221.8	7964.73	6846.28	5987.65	5224.81	4555	3932.01	3384.9	2872.99	2374.45	1951.78	-64.1508	-63.4136	-60.0238	-55.0557	-51.5989	-46.9594	-43.954	-41.5846	-38.7994	-36.87	-35.0837	-33.8385	-32.0874	-28.2442	-19.5406
epidermis	#	54260.6	31432.6	23860.7	13429.8	10240.4	7955.14	6852.91	5995.86	5222.53	4555.55	3928.07	3383.64	2872.53	2374.38	1950.07	-65.0749	-63.2768	-60.0358	-54.9482	-51.3387	-47.0404	-44.0393	-41.5255	-38.7861	-36.8193	-35.0635	-33.9013	-32.0507	-28.2227	-19.5521
epidermis	#	54035.7	31356.8	24042.5	13485.1	10244.8	7970.86	6868.31	5990.91	5231.97	4552.01	3930.12	3384.79	2872.29	2375.96	1950.77	-64.8058	-63.0061	-59.4745	-55.3982	-51.205	-47.2488	-44.152	-41.605	-38.7897	-36.7442	-35.0937	-33.7593	-32.0733	-28.2347	-19.5285
epidermis	#	53067.3	31578.4	24035.8	13406.8	10223.9	7959.51	6859.44	5990.24	5234.38	4555.2	3932.89	3387.6	2873.79	2375.25	1953.11	-63.8536	-63.1768	-60.043	-55.1157	-51.1963	-47.0158	-43.9794	-41.606	-38.7788	-36.8117	-35.091	-33.8142	-32.1133	-28.2421	-19.4603
epidermis	#	54534	31433.6	23887.4	13409.1	10226	7963.88	6874.59	5985.14	5220.86	4558.06	3932.48	3385.77	2873.3	2376.67	1945.67	-65.2322	-63.5325	-60.257	-55.0463	-51.1956	-47.1126	-44.035	-41.5765	-38.7601	-36.7476	-35.0914	-33.7717	-32.0513	-28.2064	-19.5411
epidermis	#	53709.5	31311.9	23967.8	13415.1	10225.3	7961.62	6875.2	5990.26	5230.59	4556.44	3939.27	3383.79	2875.26	2374.2	1950.66	-65.7061	-62.9797	-59.3425	-55.0937	-51.1254	-47.0678	-44.0078	-41.5392	-38.7972	-36.7702	-35.0265	-33.7736	-32.1057	-28.2567	-19.535
epidermis	#	53885.8	31451.7	24105.4	13429.7	10213.7	7969.55	6858.59	5986.4	5227.94	4559.5	3930.74	3385.84	2873.78	2377.53	1949.81	-65.1741	-63.1941	-60.2652	-55.092	-51.2053	-47.0255	-44.0308	-41.5865	-38.8109	-36.7915	-35.1194	-33.7844	-32.0844	-28.2453	-19.5811
epidermis	#	54158.1	31318.9	23861.6	13436.9	10229.8	7963.96	6876.14	5997.33	5223.66	4558.21	3931.97	3387.09	2874.69	2375.24	1952	-64.8479	-63.5552	-59.7951	-55.0635	-51.145	-46.9983	-44.12	-41.5533	-38.6963	-36.7978	-35.1227	-33.8084	-32.0767	-28.2587	-19.5335
epidermis	#	54359.5	31577.4	24157	13415.8	10250	7973.94	6866.66	5994.18	5224.33	4556.31	3935.03	3386.84	2874.08	2377.41	1950.06	-64.9236	-63.2412	-59.7877	-55.0572	-51.1677	-47.0993	-43.9384	-41.6268	-38.7742	-36.8854	-35.0974	-33.7373	-32.063	-28.2063	-19.5767
epidermis	#	54411.7	31579.8	24051.6	13406	10242.9	7981.78	6880.65	5984.93	5216.35	4553.38	3932.49	3385.32	2876.58	2379.17	1951.39	-63.8858	-63.2141	-59.769	-55.1135	-51.239	-47.0061	-43.8941	-41.5813	-38.8046	-36.7444	-35.0386	-33.7679	-32.0751	-28.1632	-19.5792
epidermis	#	53422.4	31159.5	23975.7	13440.8	10229.3	7972.79	6859.76	5990.89	5226.66	4558.29	3933.2	3384.14	2874.13	2376.37	1950.31	-64.6406	-63.3693	-59.8535	-55.0866	-51.0268	-47.0146	-44.0868	-41.5676	-38.799	-36.8188	-35.0948	-33.782	-32.0401	-28.2452	-19.5526
epidermis	#	53275.9	31594.1	24258.3	13404.6	10224.7	7985.28	6867.85	5990.94	5232.59	4549.28	3932.01	3384.5	2873.94	2375.95	1952.43	-64.9243	-63.1679	-59.5126	-54.9138	-51.1982	-47.14	-44.0831	-41.6696	-38.7698	-36.7839	-35.0076	-33.7942	-32.1129	-28.1883	-19.5228
epidermis	#	54236.6	31074.7	23962.2	13353.8	10235.5	7973.73	6862.63	5993.55	5223.13	4556.71	3924.21	3386.57	2873.46	2375.29	1950.05	-64.9874	-63.2049	-59.8978	-54.9492	-51.1789	-47.0434	-44.0201	-41.5394	-38.7683	-36.7661	-35.0892	-33.7863	-32.0647	-28.2361	-19.5682
epidermis	#	53607	31387.4	24075.6	13422.7	10230.8	7958.24	6871.72	5992.34	5222.65	4557.32	3930.12	3382.81	2872.65	2375.15	1952.82	-64.6349	-62.9628	-60.0176	-55.1852	-51.2032	-47.1362	-44.0958	-41.6137	-38.8233	-36.8521	-35.0734	-33.7598	-32.0637	-28.2869	-19.4438
epidermis	#	54393.9	31084.2	24029.1	13439.5	10224	7968.39	6865.93	5990.05	5236.63	4551.51	3928.32	3386.92	2872.26	2375.67	1948.93	-64.6913	-63.4515	-59.8538	-55.0624	-51.1629	-47.0064	-44.0017	-41.612	-38.7882	-36.8128	-35.0967	-33.7878	-32.0935	-28.2337	-19.4538
epidermis	#	53765.5	31424	23901.1	13418.9	10231.1	7961.18	6882.4	5980	5225.37	4557.9	3932.03	3385.34	2872.51	2376.14	1950.52	-65.207	-63.3206	-59.6237	-55.0557	-51.2065	-47.1181	-44.0783	-41.5955	-38.7898	-36.807	-35.0126	-33.7558	-32.0752	-28.2033	-19.5456
epidermis	#	52794.5	31154.2	23930.7	13426.3	10225.4	7956.63	6857.71	5982.6	5224.49	4556.15	3930.51	3385.39	2872.8	2375.01	1950.16	-64.9218	-62.9151	-60.0468	-55.1844	-51.2639	-47.1341	-44.1025	-41.5997	-38.7767	-36.7858	-35.0466	-33.7938	-32.0601	-28.2059	-19.521
epidermis	#	53061.2	31286.8	23886.8	13436.9	10226.9	7955.37	6863.06	5981.96	5217.48	4552.15	3931.58	3383.8	2872.06	2373.91	1949.57	-64.5217	-63.8088	-59.8673	-55.1131	-51.2002	-46.9614	-43.972	-41.5566	-38.7621	-36.8012	-35.0487	-33.8105	-32.0849	-28.2656	-19.5294
epidermis	#	53849.4	31118.9	23898.7	13462.6	10234.9	7962.95	6859.61	5988.31	5220.93	4551.77	3926.98	3383.99	2874.45	2374.95	1949.8	-64.8061	-62.98	-59.5698	-55.0946	-51.0507	-46.9547	-43.9847	-41.5172	-38.8663	-36.8336	-35.1911	-33.7945	-32.034	-28.2157	-19.4868
epidermis	#	55524.7	31999.6	23806.1	13416.8	10236.8	7960.08	6851.68	5992.82	5224.75	4553.58	3928.25	3387.33	2870.52	2369.86	1950.67	-63.5628	-63.7726	-60.2491	-55.1257	-51.3431	-47.0502	-43.9053	-41.5714	-38.7729	-36.7224	-35.0559	-33.9222	-32.0948	-28.0935	-19.5025
epidermis	#	53411.4	31400.9	23818.2	13429.2	10238.3	7969.73	6848.9	5986.12	5224.76	4556.9	3925.65	3383.36	2871.38	2374.98	1950.89	-65.0639	-63.0817	-59.9245	-55.1741	-51.611	-47.0255	-44.0753	-41.5977	-38.8131	-36.8352	-35.0678	-33.8342	-32.077	-28.2277	-19.5343
epidermis	#	53671.5	31334.6	24070	13433.3	10225.3	7975.96	6876.89	5993.08	5229.05	4558.73	3929.79	3385.71	2873.69	2375.8	1952.61	-65.1344	-63.0058	-59.6232	-55.3273	-51.2876	-47.0663	-43.92	-41.6153	-38.8146	-36.8141	-35.0341	-33.7701	-32.0864	-28.2245	-19.531
epidermis	#	53797.6	31278.7	24099.1	13454	10239.1	7983.4	6859.7	5984.54	5220.66	4552.24	3929.2	3384.69	2871.99	2376.21	1950.35	-64.4049	-63.2225	-60.0628	-54.9388	-51.1326	-47.1239	-43.9488	-41.6947	-38.7826	-36.7749	-35.0338	-33.7941	-32.0767	-28.2272	-19.5045
epidermis	#	53532.1	31260.1	23872.8	13411.9	10218	7964.33	6860.35	5991.09	5234.72	4556.02	3928.47	3384.38	2873.38	2374.9	1948.69	-64.234	-63.2085	-59.5591	-55.1241	-51.223	-47.0577	-44.0521	-41.5934	-38.8222	-36.8134	-35.0419	-33.7938	-32.1191	-28.2552	-19.6429
epidermis	#	53265.1	31434.9	24065.9	13424.4	10220.5	7969.1	6868.06	5988.72	5218.09	4557.17	3931.77	3386.92	2872.6	2373.53	1948.56	-64.6565	-63.0123	-59.8257	-55.0805	-51.167	-47.0507	-43.9667	-41.5531	-38.8039	-36.8019	-35.09	-33.793	-32.0686	-28.2377	-19.6151
epidermis	#	53698.3	31371.8	23815.8	13434.5	10244.9	7969.5	6872.55	5988.25	5225.57	4556.39	3930.49	3384.97	2871.41	2372.97	1951.35	-64.4626	-63.4491	-60.144	-55.0082	-51.3179	-47.0091	-44.0349	-41.5578	-38.8506	-36.8309	-34.9927	-33.7818	-32.0774	-28.2373	-19.5374
epidermis	#	54263.8	31399.8	23921.4	13445.7	10236.1	7966.84	6870.97	5988.55	5226.19	4556.25	3933.22	3385.76	2872.85	2376.45	1950.31	-64.6296	-62.7041	-59.5379	-55.0397	-51.3461	-46.9991	-44.0256	-41.6365	-38.8357	-36.8136	-35.0321	-33.832	-32.0658	-28.2403	-19.5316
epidermis	#	53975.8	31097.8	23947.6	13444.1	10224.2	7955.17	6868.21	5979.59	5227.86	4559.14	3930.74	3386.46	2872.65	2375.86	1949.77	-64.9663	-63.3416	-59.8161	-55.1302	-51.1961	-47.018	-44.0486	-41.5661	-38.8734	-36.7523	-35.0746	-33.8027	-32.0866	-28.1831	-19.4883
epidermis	#	53778.2	31312.7	23838.3	13486.7	10257.5	7981.03	6862.97	5990.2	5230.27	4558.69	3929.06	3387.17	2874.43	2373.51	1952.05	-64.2226	-63.1194	-59.6767	-55.2691	-51.1074	-47.0647	-44.0625	-41.6371	-38.7254	-36.7935	-35.1551	-33.8103	-32.064	-28.2667	-19.5004
epidermis	#	54259.8	31299.1	23871.5	13398.3	10226.7	7959.42	6855.88	6003.03	5232.64	4555.12	3932.39	3386.16	2874.96	2377.7	1951.79	-64.3742	-63.3738	-59.5816	-55.1215	-51.2348	-47.0425	-44.0291	-41.6017	-38.8618	-36.8778	-35.0705	-33.8331	-32.1094	-28.2746	-19.5671
epidermis	#	54252.7	31416.8	24033.3	13419.2	10251.5	7960.51	6869.23	5990.45	5227.55	4556.98	3935	3385.5	2875.13	2375.98	1950.97	-64.0467	-63.0692	-59.6664	-55.1268	-51.2843	-47.154	-44.0322	-41.6046	-38.7984	-36.8616	-35.079	-33.7801	-32.1093	-28.2076	-19.5147
epidermis	#	57521.7	33965.9	26317.5	15764.1	12583.2	10361.3	9250.73	8351.04	7514.55	6688.95	5766.11	4853.08	3951.54	3096.28	2424.04	-62.3682	-59.1854	-55.0955	-48.2281	-43.6371	-39.6996	-37.0545	-35.6415	-34.52	-35.0226	-36.115	-37.3378	-37.3307	-33.5792	-23.4299
epidermis	#	56961.2	33735.1	26486.7	15750.6	12593.3	10372.3	9277.29	8352.96	7504.44	6660.47	5762.16	4853.2	3945.97	3098.46	2419.79	-62.1604	-59.076	-55.4322	-48.1467	-43.6674	-39.5401	-37.021	-35.6456	-34.6349	-35.0689	-36.1638	-37.4105	-37.3328	-33.6213	-23.4199
epidermis	#	56938.5	33950.3	26375.1	15779.8	12595.3	10365.8	9265.76	8353.98	7555.11	6675.22	5767.04	4851.46	3948.48	3098.16	2420.23	-62.2628	-59.7576	-55.4401	-48.0339	-43.5782	-39.5092	-37.1594	-35.5207	-34.5672	-34.974	-36.1973	-37.4074	-37.2921	-33.5996	-23.4413
epidermis	#	56402.8	34349.9	26590.8	15751.1	12596.1	10400.4	9276.19	8344.44	7526.19	6668	5771.91	4852.5	3950.67	3097.63	2421.74	-63.7847	-59.0018	-55.6967	-48.0699	-43.6031	-39.5132	-37.1006	-35.5799	-34.5456	-35.0073	-36.1261	-37.4164	-37.332	-33.6107	-23.427
epidermis	#	57379.6	33639.9	26232	15756.8	12587.3	10382	9256.75	8356.34	7510.7	6669.21	5766.54	4853.39	3947.95	3098.17	2423.75	-62.7187	-59.0122	-55.3604	-48.105	-43.6898	-39.5016	-37.11	-35.5505	-34.71	-34.8783	-36.1476	-37.3974	-37.3096	-33.6021	-23.429
epidermis	#	57121.3	33845.2	26411	15792	12606.9	10381.2	9256.92	8367.74	7497.3	6675.19	5762.44	4851.75	3946.55	3098.94	2421.5	-63.2311	-59.0259	-54.812	-48.1608	-43.5175	-39.5131	-37.1114	-35.5918	-34.6057	-34.9488	-36.215	-37.398	-37.2863	-33.6236	-23.4411
epidermis	#	56604.3	34159.4	26482.9	15778.8	12597.5	10356.8	9280.35	8344.47	7518.82	6697.81	5774.86	4850	3953.89	3097.04	2421.84	-62.7971	-59.67	-55.8599	-48.2597	-43.5329	-39.57	-37.1047	-35.6106	-34.6998	-34.9078	-36.136	-37.403	-37.3446	-33.6273	-23.4591
epidermis	#	56953	33709.9	26313.9	15736.5	12584.9	10368.5	9268.56	8341.72	7507.28	6667.09	5773.1	4855.3	3947.03	3097.81	2422.2	-61.2899	-60.4956	-55.5057	-48.2134	-43.5084	-39.4405	-37.3055	-35.6589	-34.7084	-35.0105	-36.2193	-37.3975	-37.268	-33.5859	-23.4325
epidermis	#	57158.3	34077.7	26557.9	15745.2	12604.5	10377.2	9272.28	8345.5	7517.04	6667.41	5773.23	4851.7	3943.24	3095.33	2420.65	-62.1534	-58.685	-55.1512	-48.2109	-43.6053	-39.4966	-37.0814	-35.6334	-34.6531	-35.0507	-36.1948	-37.3908	-37.2613	-33.6007	-23.4568
epidermis	#	56967.8	33722.5	26296.6	15750.1	12563.3	10376.5	9264.96	8341.64	7509.61	6697.72	5757.76	4855.45	3946.2	3097.35	2421.41	-63.4549	-59.635	-55.2485	-48.2347	-43.6688	-39.6105	-37.0888	-35.6527	-34.6734	-35.0337	-36.1381	-37.4522	-37.3015	-33.5436	-23.4422
epidermis	#	56217	34451.2	26473.8	15754.8	12584.9	10375.4	9260.04	8332.49	7512.6	6685.34	5771.52	4857.3	3942.5	3101.72	2419.46	-61.5322	-59.367	-54.9665	-48.2846	-43.5268	-39.4806	-37.0684	-35.6276	-34.6068	-35.0867	-36.1287	-37.4515	-37.3559	-33.6038	-23.3832
epidermis	#	57586.5	33905.3	26430.2	15705.9	12599.2	10375.6	9285.74	8346.6	7512.2	6664.03	5771.66	4852.9	3946.21	3097.36	2420.15	-62.3382	-59.5926	-55.6455	-48.0038	-43.4878	-39.4596	-37.1557	-35.6777	-34.658	-34.9251	-36.1445	-37.3878	-37.2551	-33.6179	-23.4145
epidermis	#	57507	33970.2	26379	15752.7	12592.3	10348.6	9261.9	8354.8	7545.59	6673.69	5767	4852.06	3947.2	3099.09	2421.8	-63.3555	-59.3161	-55.1627	-47.9375	-43.6283	-39.5884	-37.087	-35.5545	-34.8129	-34.9677	-36.0992	-37.3644	-37.3071	-33.5862	-23.4473
epidermis	#	56428	34140.4	26445.2	15729.8	12591	10377.3	9285.23	8348.56	7520.94	6677.6	5771.62	4854.13	3950.2	3098.76	2420.55	-61.9988	-59.3108	-55.3572	-48.1152	-43.5458	-39.4473	-37.1267	-35.5715	-34.5858	-35.0371	-36.1838	-37.3873	-37.2742	-33.5999	-23.4219
epidermis	#	57335	34011.3	26657.5	15723.7	12621.2	10383.2	9251.62	8348.77	7508.65	6690.85	5768.16	4853.97	3949.34	3098.78	2421.77	-63.0301	-59.3379	-55.7097	-48.1275	-43.7158	-39.419	-37.0223	-35.6748	-34.6734	-34.9499	-36.1392	-37.3674	-37.1992	-33.6141	-23.421
epidermis	#	57659.1	33870.3	26361.5	15772.4	12576.2	10359.6	9268.62	8346.16	7516.66	6685.9	5762.81	4851.38	3946.75	3099.29	2420.39	-62.47	-59.3892	-55.3176	-48.1357	-43.6077	-39.4994	-36.9809	-35.6952	-34.6573	-35.0177	-36.184	-37.4346	-37.338	-33.599	-23.4317
epidermis	#	55978.8	33876.2	26419.1	15678.6	12632.4	10375	9281.11	8335.13	7501.69	6684.55	5777.42	4856.45	3946.4	3096.01	2420.55	-62.8071	-58.6915	-55.2197	-48.1497	-43.5938	-39.3859	-37.0724	-35.6222	-34.6281	-35.0241	-36.1217	-37.4412	-37.3118	-33.6143	-23.3747
epidermis	#	56598.9	34312.8	26668	15704	12585.7	10385.7	9266.7	8336.37	7514.14	6677.73	5762.88	4854.02	3948.55	3098.15	2422.7	-62.0992	-59.3739	-55.0728	-48.0819	-43.5803	-39.4505	-36.9812	-35.543	-34.674	-34.9271	-36.2699	-37.4026	-37.3057	-33.5509	-23.424
epidermis	#	57296	33782.1	26590.5	15780.4	12572	10393	9285.41	8350.56	7511.61	6695.7	5766.53	4856.41	3949.54	3101.22	2419.26	-63.0522	-59.5202	-55.7797	-47.882	-43.5717	-39.3992	-37.1617	-35.6941	-34.6515	-34.9362	-36.1542	-37.3838	-37.3228	-33.6409	-23.3817
epidermis	#	58028.3	33910.6	26293.1	15809.3	12599.8	10396	9253.18	8346.88	7516.85	6684.1	5769.73	4856.1	3949.42	3097.79	2420.63	-63.7575	-59.2073	-55.2691	-48.1409	-43.4628	-39.4067	-37.0766	-35.7325	-34.6249	-34.9122	-36.1255	-37.3678	-37.3163	-33.6065	-23.4731
epidermis	#	57202.1	34079.2	26477	15715.8	12604.8	10375.3	9264.23	8346.52	7519.11	6675.54	5770.89	4857.32	3943.72	3098.46	2419.67	-62.7212	-59.8674	-55.6759	-48.1866	-43.6207	-39.6087	-37.1247	-35.5994	-34.5721	-35.1123	-36.1388	-37.4248	-37.2988	-33.5885	-23.3763
epidermis	#	56514.1	33763.3	26287.8	15790.5	12591.9	10359.7	9273.08	8336.64	7504.14	6679.1	5767.49	4853.36	3948.42	3098.99	2421.52	-62.7917	-59.5736	-54.7927	-48.1139	-43.6155	-39.4688	-37.1608	-35.5753	-34.6652	-34.9862	-36.1415	-37.3687	-37.3197	-33.6003	-23.441
epidermis	#	56086.8	34007.1	26857.3	15760.3	12599.5	10390	9266.78	8350.71	7484.5	6667.4	5766.93	4852.54	3949.3	3098.07	2421.1	-63.957	-59.0756	-55.5747	-48.1733	-43.6717	-39.4969	-37.0975	-35.6423	-34.8274	-34.9646	-36.12	-37.4297	-37.301	-33.5893	-23.4539
epidermis	#	57137.2	33825.5	26369	15745.2	12622.7	10371.5	9264.42	8344.89	7511.3	6675.51	5756.35	4849.75	3948.87	3098.49	2420.19	-62.1137	-59.2782	-56.1418	-48.0239	-43.6357	-39.4574	-37.0699	-35.6524	-34.774	-35.044	-36.1775	-37.4192	-37.3028	-33.5913	-23.4286
epidermis	#	56946.3	33896.9	26308	15761.3	12634.1	10389.4	9256.3	8335.99	7509.25	6702.71	5769.04	4855.59	3952.36	3099.2	2421.76	-63.0418	-59.2102	-55.351	-47.9921	-43.5421	-39.5193	-37.1003	-35.6687	-34.6125	-35.0908	-36.1178	-37.4504	-37.2101	-33.6065	-23.451
epidermis	#	56851.1	33912.4	26418.5	15725.6	12586.1	10380.7	9256.47	8336.33	7511.48	6682.13	5761.53	4854.3	3948.57	3100.46	2422.55	-62.8345	-59.6036	-55.6921	-48.2324	-43.6087	-39.5723	-37.084	-35.5145	-34.8058	-35.0235	-36.1344	-37.3813	-37.3484	-33.6099	-23.4076
epidermis	#	57423.2	33956.1	26281.4	15784.3	12596.3	10354.7	9291.09	8353.64	7515.65	6667.27	5768.74	4858.8	3945.27	3099.45	2424.72	-62.9724	-59.266	-54.7898	-48.08	-43.7548	-39.4324	-37.2653	-35.6939	-34.7217	-34.9661	-36.1627	-37.486	-37.2706	-33.5945	-23.4366
epidermis	#	56808.5	33965.9	26417.4	15746.1	12630.8	10392.4	9235.89	8343.96	7507.16	6666.38	5777.34	4853.32	3949.72	3098.76	2420.73	-62.3787	-59.0851	-55.4995	-48.134	-43.5719	-39.492	-37.0863	-35.5503	-34.6317	-34.9716	-36.051	-37.3892	-37.3643	-33.6239	-23.435
epidermis	#	57723.3	34111.3	26489.9	15766.4	12597.3	10367	9273.63	8356.91	7506.19	6671.74	5767.8	4848.29	3947.07	3098.17	2420.55	-62.8134	-58.9493	-55.4797	-48.1165	-43.538	-39.5252	-37.049	-35.5424	-34.6312	-34.8819	-36.1876	-37.4364	-37.32	-33.5562	-23.4283
epidermis	#	56887.3	33767.8	26487.5	15736.4	12632.6	10381.7	9266.22	8356.22	7509.91	6659.61	5767.3	4855.44	3946.85	3099.8	2421.61	-62.3978	-59.3815	-55.4981	-47.8776	-43.4829	-39.479	-37.1187	-35.5343	-34.6167	-34.7994	-36.1	-37.4295	-37.2844	-33.6119	-23.461
epidermis	#	56654.7	34218.2	26414.5	15770.5	12584.9	10389	9249.33	8347.92	7517.71	6649.81	5766.38	4851.26	3944.8	3099.07	2419.08	-62.1781	-60.0316	-55.4068	-48.1942	-43.5275	-39.5772	-37.0609	-35.6461	-34.6822	-34.9731	-36.1548	-37.3316	-37.3733	-33.5889	-23.4371
epidermis	#	56201.4	33655.6	26421.6	15753.4	12607.7	10373.3	9259.33	8353.93	7497.35	6666.8	5765.63	4852.76	3943.83	3096.07	2419.56	-63.7444	-59.0688	-54.7149	-48.1589	-43.5873	-39.5346	-37.086	-35.6151	-34.7047	-34.9504	-36.1448	-37.4124	-37.3292	-33.6013	-23.4238
epidermis	#	57649.3	33829.8	26607.9	15750.3	12585.2	10372	9264.66	8350.26	7479.54	6676.66	5765.94	4853.94	3946.13	3098.7	2420.39	-62.5764	-59.8925	-55.6433	-48.2187	-43.5568	-39.5202	-37.0263	-35.7832	-34.7197	-35.0407	-36.1312	-37.4052	-37.3	-33.5824	-23.4328
epidermis	#	57375.9	33999.1	26330.2	15725.5	12579.7	10359.3	9255.07	8351.53	7514.72	6674.13	5763.94	4852.23	3945.12	3097	2421.42	-61.8171	-59.2292	-55.1044	-48.2426	-43.6724	-39.5412	-37.2065	-35.6161	-34.7999	-34.9345	-36.1175	-37.4674	-37.3086	-33.5806	-23.4116
epidermis	#	56475.1	33924.3	26430	15767.6	12614	10370.9	9266.85	8348.65	7510.97	6655.46	5767.58	4856.62	3952.07	3096.89	2422.88	-62.4331	-59.6137	-55.4161	-48.158	-43.6729	-39.516	-37.0313	-35.5596	-34.6409	-34.9907	-36.1368	-37.379	-37.3037	-33.605	-23.418
epidermis	#	57186	34099.8	26479.3	15715.1	12628.2	10386.8	9266.49	8347.72	7511.58	6668.98	5765.65	4852.46	3946.51	3096.9	2419.99	-63.1219	-59.2384	-55.1541	-48.0373	-43.594	-39.5453	-37.2282	-35.7081	-34.6039	-35.0207	-36.1091	-37.4204	-37.3121	-33.6184	-23.4343
epidermis	#	56997.4	33719	26460.8	15817.3	12583.7	10359.5	9259.7	8333.96	7516.46	6662.86	5757.73	4851.09	3946.27	3098.05	2422.22	-62.1173	-59.4893	-55.0132	-48.1167	-43.4197	-39.536	-37.1754	-35.5567	-34.6058	-34.9525	-36.1988	-37.4116	-37.2329	-33.635	-23.3739
epidermis	#	56441.4	34384.1	26375.5	15766.8	12578.4	10371	9245.05	8336.55	7508.04	6674.49	5756.8	4857.94	3950.08	3097.37	2419.89	-62.0939	-59.3847	-55.1795	-48.2603	-43.6796	-39.5342	-37.0775	-35.5983	-34.5459	-35.059	-36.091	-37.3974	-37.3721	-33.6238	-23.4191
epidermis	#	56762.2	33779.2	26220.2	15776.3	12584.7	10358.2	9241.62	8337.6	7507.27	6686.58	5766.64	4854.37	3942.38	3098.11	2418.97	-62.9477	-59.2265	-55.0865	-48.1172	-43.4672	-39.4926	-37.0552	-35.6101	-34.6584	-34.9085	-36.1711	-37.4252	-37.3367	-33.5489	-23.4448
epidermis	#	57401.8	33957.8	26459	15682.2	12538.4	10356.1	9285.54	8348.34	7507.88	6682.15	5764.7	4853.81	3950.5	3096.12	2423.54	-63.1361	-59.4289	-55.6221	-47.9103	-43.533	-39.4403	-36.9992	-35.68	-34.6319	-35.2055	-36.1766	-37.4178	-37.2702	-33.5939	-23.4438
epidermis	#	56303.4	33631.4	26514.9	15727	12585.5	10365.5	9275.47	8351.68	7511.04	6691.89	5775.39	4854.58	3950.48	3097.35	2424.06	-63.2743	-58.9747	-54.9312	-48.0899	-43.4588	-39.5228	-37.0201	-35.7567	-34.7407	-35.0401	-36.17	-37.3839	-37.2697	-33.5634	-23.4856
epidermis	#	56739.3	33991.2	26726.7	15767.7	12624.5	10355.6	9263.33	8352.52	7508.5	6675.13	5765.99	4857.61	3943.77	3098.65	2421.19	-62.8355	-59.0998	-55.3988	-48.1632	-43.6933	-39.4044	-37.007	-35.6241	-34.6813	-35.0759	-36.2062	-37.4321	-37.3491	-33.6054	-23.4452
epidermis	#	57942.4	33774	26285.6	15744.2	12612.8	10370.3	9260.33	8355.72	7515.13	6671.65	5766.93	4851.62	3947.56	3098.23	2420.83	-62.5398	-60.0471	-55.9568	-48.0822	-43.7361	-39.4684	-37.1391	-35.7079	-34.893	-34.9534	-36.086	-37.3857	-37.3096	-33.5979	-23.4419
epidermis	#	57801.6	33781.9	26343.7	15752.1	12577.8	10363.8	9241.76	8354.57	7526.73	6669.22	5762.1	4848.77	3944.3	3098.64	2421.52	-63.4499	-59.4077	-55.1069	-48.199	-43.5455	-39.4252	-37.109	-35.6967	-34.6625	-34.9376	-36.1645	-37.3825	-37.2973	-33.5883	-23.4291
epidermis	#	57297.9	33904.1	26617.7	15745.8	12602.8	10372.4	9254.31	8348.82	7498.95	6676.17	5770.11	4852.32	3944.61	3097.76	2422.97	-62.9668	-59.2117	-55.2314	-48.2223	-43.7071	-39.4487	-37.1192	-35.625	-34.5981	-34.8314	-36.1598	-37.4291	-37.325	-33.5715	-23.4436
epidermis	#	57877.2	33533.1	26381.5	15746.9	12594.7	10371.8	9278.27	8335.36	7505.16	6681.27	5761.9	4852.46	3946.62	3096.14	2422.08	-62.3075	-59.6086	-55.7732	-48.1436	-43.5997	-39.5382	-37.17	-35.6334	-34.7379	-34.9919	-36.1327	-37.4279	-37.2358	-33.5359	-23.3981
epidermis	#	57250.4	33812.8	26451.2	15737.2	12608.6	10394.1	9259.4	8344.24	7512.53	6678.5	5758.96	4844.71	3951.65	3101.15	2419.22	-62.5839	-59.5146	-55.7228	-48.1636	-43.4812	-39.6452	-37.1558	-35.7134	-34.7287	-34.9512	-36.1295	-37.4206	-37.3668	-33.6462	-23.4189
epidermis	#	57437.5	33718.9	26336.6	15782.4	12581.8	10348.4	9284.65	8354.61	7516.49	6672.7	5757.12	4852.67	3944.03	3097.07	2420	-62.8388	-59.4496	-55.2937	-48.272	-43.5653	-39.4776	-37.0759	-35.735	-34.595	-34.9968	-36.0801	-37.4679	-37.2965	-33.6254	-23.4088
epidermis	#	56871.4	34483.1	26644.3	15762	12567.7	10375.6	9276.09	8345.78	7504.04	6680.48	5765.39	4853.89	3948.16	3098.77	2421.4	-62.4559	-58.9917	-55.5026	-48.1744	-43.6882	-39.4806	-37.2176	-35.6952	-34.7254	-34.8692	-36.1284	-37.4173	-37.3056	-33.5611	-23.4233
epidermis	#	57781.4	33762.8	25946.9	15785.8	12621.7	10386.2	9258.55	8356.24	7502.31	6653.3	5764.14	4846.84	3949.25	3098.49	2422.14	-62.2897	-59.9073	-55.9659	-48.1587	-43.679	-39.5062	-37.1287	-35.7063	-34.7391	-34.9905	-36.1988	-37.3378	-37.299	-33.6065	-23.4281
epidermis	#	56382.2	33683.4	26307.2	15777.7	12578.2	10353.8	9263.58	8359.47	7518.56	6655.08	5765.11	4853.36	3943.77	3098.38	2419.27	-62.2038	-59.0613	-55.1956	-48.2295	-43.5409	-39.4791	-37.1044	-35.6761	-34.6833	-35.0228	-36.1396	-37.443	-37.2369	-33.6244	-23.4268
epidermis	#	56825.5	33936.4	26626.1	15744.1	12631.5	10364.9	9259.52	8355.38	7499.16	6682.67	5767.42	4852.58	3952.85	3097.81	2419.03	-62.2446	-59.4041	-55.5168	-48.0415	-43.5475	-39.494	-37.2018	-35.7096	-34.595	-34.9323	-36.114	-37.4	-37.3303	-33.6087	-23.4235
epidermis	#	57046.3	33873.1	26382.5	15751.2	12608.4	10368.4	9249.1	8361.26	7546.97	6672.23	5763.44	4852.28	3947.87	3097.53	2421.74	-62.5065	-59.4879	-55.3862	-48.1373	-43.5466	-39.5449	-37.1374	-35.6328	-34.5985	-34.9592	-36.2093	-37.3989	-37.3258	-33.5643	-23.4182
epidermis	#	57272.9	34124.4	26500.5	15731	12610	10379.6	9248.93	8355.74	7500.76	6673.12	5763.91	4847.54	3948.17	3096.92	2421.67	-61.7059	-59.4203	-55.9267	-48.0918	-43.6836	-39.4976	-37.0089	-35.6242	-34.5241	-34.9672	-36.0953	-37.345	-37.2415	-33.5735	-23.4553
epidermis	#	57819.9	33622.8	26357.5	15760.2	12601.9	10373.2	9252.61	8358.11	7512.35	6686.01	5761.48	4850.35	3940.61	3097.12	2421.28	-62.7515	-59.6487	-55.3729	-48.0291	-43.5083	-39.461	-36.9633	-35.704	-34.684	-34.8228	-36.1764	-37.3846	-37.2721	-33.6028	-23.4714
epidermis	#	56368.5	33732.7	26547.1	15721.4	12600.1	10381.6	9267.44	8346.91	7508.02	6664.52	5763.92	4849.95	3947.42	3099.72	2422.41	-62.0799	-59.4845	-55.2126	-47.9914	-43.7044	-39.4662	-37.0731	-35.561	-34.6823	-35.0232	-36.1614	-37.3758	-37.2496	-33.6048	-23.4225
epidermis	#	57206.2	33837	26525	15710	12579.3	10356.6	9258.49	8339.58	7509.44	6669.5	5771.66	4848.43	3950.6	3098.51	2422.32	-62.8127	-59.3299	-55.4425	-48.1525	-43.6108	-39.5351	-37.1504	-35.6707	-34.7236	-34.9236	-36.1718	-37.3789	-37.2947	-33.5989	-23.4187
epidermis	#	56158.5	34262.8	26348	15737.7	12581.1	10360.4	9255.09	8359.72	7507.29	6673.28	5758.2	4853.05	3943.48	3097.42	2419	-62.1057	-59.3072	-54.8678	-47.9902	-43.6168	-39.52	-37.1838	-35.5684	-34.731	-35.068	-36.2289	-37.3701	-37.257	-33.5792	-23.4318
epidermis	#	56951	34057.4	26360.8	15755.6	12611.5	10368.8	9290.64	8342.23	7507.83	6685.31	5765.46	4853.28	3946.35	3099.53	2421.7	-62.3838	-58.8583	-55.5232	-48.0953	-43.471	-39.3384	-37.0683	-35.6687	-34.657	-34.9872	-36.1662	-37.3477	-37.3055	-33.5703	-23.4615
epidermis	#	57665.4	34005.3	26490.7	15793.1	12610.8	10369	9261.02	8350.95	7518.76	6667.28	5762.83	4857.91	3946.54	3099.31	2419.12	-62.3351	-59.4001	-55.0707	-48.0841	-43.653	-39.4565	-37.1319	-35.601	-34.6476	-35.0474	-36.172	-37.3799	-37.2703	-33.5882	-23.4291
epidermis	#	56493.5	33881.6	26429.9	15760.1	12580	10393.2	9268.94	8334.12	7508.07	6652.98	5761.11	4850.96	3947.07	3098.86	2422.14	-63.0792	-59.4096	-55.2265	-48.0627	-43.5711	-39.5862	-37.1367	-35.6618	-34.6975	-35.0015	-36.1318	-37.4683	-37.3574	-33.6403	-23.4607
epidermis	#	57025.5	33982	26501.1	15673.9	12632	10362.5	9263.68	8347.08	7507.11	6662.2	5764.01	4854.16	3953.09	3096.91	2420.7	-63.4891	-59.2928	-55.5882	-48.2388	-43.5306	-39.4611	-36.9892	-35.6585	-34.6974	-35.0402	-36.1063	-37.4146	-37.2901	-33.594	-23.4411
epidermis	#	57296.5	33369.3	26351.7	15759.5	12606.8	10374.2	9261.71	8336.54	7512.67	6672.35	5763.44	4852.61	3946.15	3098.15	2420.88	-62.7015	-59.0346	-55.3975	-48.1613	-43.543	-39.4509	-37.146	-35.6138	-34.8231	-35.0088	-36.2223	-37.422	-37.3369	-33.5857	-23.4333
epidermis	#	57126.2	34078.2	26503	15728.7	12597.7	10371.3	9268.78	8341.59	7516.37	6675.89	5765.31	4850.55	3949.56	3098.71	2420.71	-62.6123	-59.074	-55.3376	-48.1521	-43.6099	-39.4711	-36.957	-35.6117	-34.5442	-34.9796	-36.1194	-37.418	-37.3055	-33.5714	-23.4039
epidermis	#	57045.5	33991.7	26466.4	15731.8	12608.3	10373.9	9275.25	8354.83	7502.5	6662.2	5771.05	4855.02	3946.61	3098.06	2419.78	-63.5178	-59.0621	-55.474	-48.1968	-43.5427	-39.4241	-37.0687	-35.6493	-34.6335	-34.8233	-36.1548	-37.3738	-37.3883	-33.5735	-23.412
epidermis	#	57398.7	34087.2	26316.7	15752.1	12584.3	10371.6	9270.26	8340.8	7511.8	6653.61	5769.44	4850.81	3945.51	3097.25	2419.98	-63.4714	-59.5119	-55.4545	-48.0883	-43.685	-39.6214	-37.0418	-35.6275	-34.6197	-34.9904	-36.1019	-37.3647	-37.2877	-33.5857	-23.3957
epidermis	#	56337.4	33962.1	26386.5	15711.5	12585.2	10352.4	9300.18	8346.12	7510.32	6687.22	5764.59	4855.84	3947.46	3098.71	2421.86	-62.4056	-59.2453	-55.2532	-48.1821	-43.7037	-39.5264	-37.0402	-35.5668	-34.6161	-34.9598	-36.0869	-37.4491	-37.3674	-33.587	-23.3866
epidermis	#	57227.5	34049.9	26458.5	15749.8	12601.6	10377.5	9248.55	8359.08	7522.48	6660.83	5764.31	4846.71	3949.47	3098.54	2420.86	-61.6179	-59.9863	-55.0055	-48.2988	-43.5947	-39.5095	-37.1501	-35.5934	-34.6534	-34.9633	-36.2602	-37.3804	-37.2819	-33.5616	-23.3843
epidermis	#	56913.9	33884.4	26173.6	15733.6	12580.7	10371.9	9253.41	8352.92	7509.82	6709.41	5761.27	4848.69	3949.06	3097.04	2420.17	-62.6307	-59.9064	-55.4558	-48.1236	-43.5511	-39.6152	-37.1445	-35.6595	-34.6781	-34.7685	-36.1239	-37.3933	-37.2709	-33.5811	-23.4825
epidermis	#	56835.1	34236.8	26403.7	15780.7	12588.4	10364.9	9244.27	8357.11	7509.39	6682.96	5759.88	4859.32	3944.22	3096.03	2421.54	-63.42	-59.4982	-55.5414	-47.9457	-43.7789	-39.5169	-37.2323	-35.5788	-34.719	-35.0283	-36.1055	-37.3769	-37.2728	-33.6265	-23.4705
epidermis	#	57482.9	34302	26239.5	15729.8	12616	10366.5	9263.01	8358.72	7515.89	6679.26	5761.13	4851.86	3940.66	3099.27	2422.75	-62.532	-59.8739	-55.4937	-48.2493	-43.6475	-39.3915	-37.2174	-35.6882	-34.5716	-34.8485	-36.1407	-37.4185	-37.3333	-33.569	-23.4198
epidermis	#	57177.7	33926.2	26394.8	15778.3	12607.5	10365.6	9240.46	8349.38	7518.09	6667.77	5764.89	4850.64	3947.67	3097.12	2421.64	-63.0899	-59.6481	-55.3024	-48.0127	-43.5698	-39.4021	-36.9925	-35.6339	-34.6633	-35.0543	-36.1625	-37.3847	-37.2653	-33.6345	-23.4366
epidermis	#	56827.8	34099.1	26504.2	15722.6	12585.3	10380.5	9262.53	8354.61	7493.62	6672.78	5770.15	4849.75	3945.82	3097.04	2420.86	-62.632	-59.6613	-55.5075	-48.147	-43.6851	-39.5547	-37.0685	-35.6265	-34.6063	-34.9732	-36.1236	-37.442	-37.306	-33.5963	-23.4044
epidermis	#	57575	34109.5	26398.8	15742.3	12599.1	10369.3	9259.68	8355.98	7514.96	6662.36	5765.87	4847.91	3948.57	3098.23	2420.45	-63.11	-59.4851	-55.2805	-48.1902	-43.6823	-39.5396	-37.0149	-35.6891	-34.7089	-35.0012	-36.166	-37.3869	-37.3226	-33.618	-23.4468
epidermis	#	56858.4	34277.2	26503.9	15731.6	12606.7	10355.2	9253.69	8349.35	7504.76	6682.33	5764.78	4854.49	3945.24	3097.97	2419.55	-62.5439	-60.2359	-55.6204	-47.989	-43.7653	-39.5367	-37.0842	-35.7154	-34.743	-35.1467	-36.1516	-37.4025	-37.2139	-33.6115	-23.4868
epidermis	#	56774.2	33832.2	26373.9	15764	12594.7	10377	9264.4	8330.22	7505.48	6662.68	5766.69	4852.08	3946.87	3098.59	2420.54	-62.638	-59.2452	-55.0002	-48.171	-43.6148	-39.5013	-37.0726	-35.7861	-34.6154	-35.0206	-36.1487	-37.4373	-37.3259	-33.5781	-23.4494
epidermis	#	57185.9	33688.2	26658.1	15711	12597.2	10346.9	9271.64	8319.09	7514.56	6682.89	5763.85	4850.09	3945.37	3098.06	2417.71	-63.103	-59.3598	-55.8522	-48.3026	-43.6979	-39.4815	-37.1887	-35.5028	-34.6271	-34.9915	-36.203	-37.3638	-37.2975	-33.5949	-23.4475
epidermis	#	56943.9	33951.9	26183.9	15805.8	12577	10355.3	9246.7	8339.03	7495.17	6680.22	5771.24	4855.35	3946.37	3098.16	2422.21	-62.5277	-59.2975	-55.6597	-48.2618	-43.5173	-39.5205	-37.1081	-35.714	-34.6639	-34.9795	-36.0856	-37.3485	-37.2645	-33.5902	-23.4906
epidermis	#	57402.6	33857.3	26309	15740.7	12608.5	10353.9	9265.39	8342.75	7495.82	6665.02	5755.23	4853.48	3942.82	3097.91	2422.19	-62.8806	-58.8851	-55.247	-48.143	-43.6079	-39.4515	-37.0222	-35.6264	-34.8487	-35.0123	-36.0817	-37.3814	-37.3959	-33.5728	-23.4788
epidermis	#	57260.9	33931.9	26630.9	15692.9	12615	10343.5	9258.56	8346.88	7479.69	6673.87	5763.49	4855.98	3947.43	3098.19	2420.63	-63.4427	-59.2795	-55.2092	-48.2153	-43.576	-39.4354	-37.2858	-35.6109	-34.6739	-34.9303	-36.0828	-37.422	-37.3455	-33.6197	-23.4804
epidermis	#	56894	34038.2	26549.8	15715	12606.1	10356	9275.05	8338.24	7498.82	6665.54	5759.14	4857.05	3947.33	3100.27	2422.41	-62.6174	-59.7998	-56.3433	-48.0911	-43.6954	-39.6338	-37.0982	-35.7133	-34.6165	-35.007	-36.1413	-37.3759	-37.2546	-33.6186	-23.484
epidermis	#	55749.6	33972.6	26356.4	15758.6	12553.9	10365.3	9254.97	8349.66	7512.08	6663.11	5761.71	4851	3948.84	3098	2422.49	-63.8775	-59.4709	-55.4598	-48.1431	-43.5471	-39.6142	-37.0273	-35.601	-34.6969	-35.1423	-36.1235	-37.3651	-37.2899	-33.6024	-23.4171
epidermis	#	56993.5	34053.7	26477.5	15744.4	12582.1	10368.7	9270.53	8334.49	7516.79	6670.12	5765.85	4851.78	3944.93	3095.91	2420.8	-62.2703	-59.3381	-55.6129	-48.1704	-43.654	-39.4577	-37.117	-35.612	-34.6509	-34.9878	-36.1354	-37.3341	-37.2601	-33.6402	-23.4252
epidermis	#	58661.2	33955.2	26371.8	15699.7	12567.5	10358.7	9277.01	8349.66	7510.18	6641.21	5768.52	4851.75	3941.7	3096.92	2420.91	-62.9968	-58.8158	-55.0861	-48.082	-43.591	-39.5184	-37.0524	-35.6782	-34.6659	-34.9271	-36.1847	-37.4343	-37.2375	-33.607	-23.3965
epidermis	#	57314	34055.6	26334	15716.1	12585.8	10363.3	9269.87	8360.99	7504.23	6669.45	5764.95	4853.67	3946.76	3097.45	2419.71	-62.5662	-59.4974	-55.5965	-48.1893	-43.6603	-39.4008	-37.0829	-35.7294	-34.6362	-35.0549	-36.1038	-37.3287	-37.2987	-33.5849	-23.4455
epidermis	#	57325.3	33667.3	26247.6	15769.8	12595.2	10361.4	9241.29	8330.67	7511.15	6660.72	5767.42	4852.59	3950.54	3096.98	2422.73	-63.4799	-59.2725	-55.0782	-48.1802	-43.5947	-39.4923	-37.0625	-35.664	-34.7002	-35.0816	-36.2183	-37.3896	-37.1774	-33.5888	-23.5067
epidermis	#	56875.1	34106.3	26447.2	15729.1	12595	10360.1	9276.92	8326.95	7496.55	6665.26	5760.76	4849.81	3949.17	3096.68	2421.39	-63.3065	-60.0402	-55.9527	-48.0352	-43.6053	-39.5894	-37.0106	-35.5542	-34.7728	-35.0347	-36.1798	-37.394	-37.2981	-33.6025	-23.4253
epidermis	#	57337.1	33724.1	26412.5	15750	12573	10388.8	9266.27	8340.42	7509.63	6688.37	5756.91	4847.57	3947.22	3095.63	2421.15	-62.771	-59.6641	-55.7851	-48.0364	-43.6236	-39.5486	-37.1205	-35.6621	-34.6305	-34.9889	-36.1895	-37.4159	-37.2752	-33.5611	-23.4081
epidermis	#	57757.2	33761.1	26402.7	15703.8	12591.5	10347	9246.98	8358.64	7504.33	6669.58	5766.48	4855.64	3946.55	3095.3	2420.46	-62.9388	-59.5878	-55.4127	-48.1205	-43.5397	-39.3061	-37.1793	-35.6289	-34.6526	-35.0191	-36.1734	-37.4804	-37.3316	-33.6045	-23.4938
epidermis	#	56055.5	34005.9	26388.6	15719.9	12625.3	10385.6	9267.02	8338.41	7498.18	6675.39	5763.6	4851.71	3947.65	3098.31	2421.01	-61.4518	-59.1474	-55.3568	-48.2955	-43.8063	-39.4309	-37.2043	-35.583	-34.6343	-34.9156	-36.0602	-37.4015	-37.2916	-33.5623	-23.3794
epidermis	#	56805.4	34027.5	26390.4	15763.4	12615.8	10385.7	9275.81	8344.4	7509.49	6669.98	5766.94	4857.21	3946.36	3097.35	2420.66	-62.8434	-59.2959	-54.8186	-48.0374	-43.6789	-39.5118	-37.2584	-35.6944	-34.5619	-34.899	-36.1584	-37.4455	-37.3149	-33.652	-23.4044
epidermis	#	56365.6	34078.8	26805.2	15762.1	12556.8	10382.9	9263.05	8335.11	7495.58	6677.07	5764.96	4855.28	3951.35	3098.03	2418.27	-62.5024	-58.8028	-55.4791	-48.1887	-43.6767	-39.3955	-37.1906	-35.6452	-34.5335	-35.0244	-36.1375	-37.4103	-37.3043	-33.627	-23.3768
epidermis	#	57604.2	33591.9	26316.4	15734.2	12578.9	10370.8	9265.49	8332.37	7504.9	6656.4	5761.48	4847.1	3947.91	3096.49	2420.89	-62.4917	-59.3093	-55.8579	-48.1185	-43.5494	-39.527	-37.1101	-35.5759	-34.6746	-35.0669	-36.1189	-37.3829	-37.1734	-33.5593	-23.4224
epidermis	#	57559.6	34012.3	26430.3	15762.1	12574.4	10345	9253.28	8323.94	7504.77	6671.42	5759.01	4852.3	3948.72	3099.28	2420.32	-63.19	-58.848	-55.1597	-48.0677	-43.6489	-39.5027	-37.0041	-35.5773	-34.582	-35.0018	-36.156	-37.3888	-37.2748	-33.5691	-23.3712
epidermis	#	57107.9	34067.8	26539	15717.3	12587.2	10373.2	9264.96	8334.41	7505.61	6669.38	5755.07	4849.27	3948.88	3098.12	2422.09	-62.3853	-59.9186	-55.6623	-47.9992	-43.6554	-39.3862	-37.1307	-35.6396	-34.5639	-34.9115	-36.2494	-37.3508	-37.297	-33.5515	-23.4465
epidermis	#	57131	33783.1	26402	15749.1	12600.3	10378.6	9269.41	8344.19	7508.6	6670.58	5761.83	4849.14	3948.7	3095.85	2419.82	-62.9403	-59.2111	-55.3646	-48.2992	-43.5164	-39.4546	-37.2102	-35.52	-34.5535	-34.9428	-36.1172	-37.397	-37.2499	-33.597	-23.4456
epidermis	#	57617.6	33876.9	26501.1	15754.5	12553.9	10367.5	9238.45	8339.79	7513.21	6663.76	5759.69	4853.49	3953.62	3100.11	2419.94	-62.8852	-59.1408	-55.1592	-48.2417	-43.6872	-39.4454	-37.1615	-35.6698	-34.7073	-34.9251	-36.1963	-37.3585	-37.2907	-33.6054	-23.3926
epidermis	#	55894.3	34178.5	26290.2	15744.5	12591.8	10349.7	9263.21	8364.41	7522.52	6659.34	5761.71	4850.87	3948.24	3098.73	2419.58	-62.6126	-59.0666	-55.2662	-47.9665	-43.5399	-39.4809	-37.0081	-35.5591	-34.5729	-34.913	-36.1503	-37.4098	-37.261	-33.5962	-23.3737
epidermis	#	59825.6	33921.7	26124.9	15752.7	12574.6	10374.1	9268.34	8344.41	7510.07	6670.96	5765.87	4842.51	3944.59	3102.65	2421.22	-63.2936	-60.1221	-54.8504	-48.3503	-43.7206	-39.4869	-37.1111	-35.6058	-34.6309	-34.9664	-36.1313	-37.5454	-37.2486	-33.57	-23.3969
epidermis	#	56729.2	33890.5	26631.5	15730.5	12563.5	10360.2	9251.85	8332.83	7504.97	6652.94	5766.83	4849.02	3946.74	3098.61	2420.38	-62.5351	-59.8045	-55.2462	-47.9718	-43.5612	-39.3812	-37.06	-35.5764	-34.5832	-34.9537	-36.1825	-37.4269	-37.3075	-33.6395	-23.4154
epidermis	#	21347.6	12487.1	9660.73	5604.09	4433.9	3619.65	3233.8	2925.44	2663.27	2438.96	2231.78	2050.12	1866.3	1666.75	1469.62	-66.7356	-62.805	-57.9042	-49.4363	-43.5977	-37.9683	-34.1066	-31.1048	-27.6654	-24.9891	-22.6667	-21.1737	-19.9691	-17.6888	-12.4533
epidermis	#	21418.6	12547.1	9636.74	5612.52	4432.56	3615.05	3228.96	2923.17	2663.65	2442.9	2232.52	2050.48	1869.54	1666.96	1468.37	-66.8348	-62.8269	-57.874	-49.4568	-43.7047	-38.0525	-34.182	-31.1386	-27.6497	-24.9445	-22.6481	-21.1906	-20.0504	-17.7246	-12.5414
epidermis	#	21315.7	12487.7	9682.51	5619.82	4434.4	3615.99	3232.73	2922.12	2660.9	2437.74	2232.64	2050.75	1868.42	1666.5	1469.98	-67.1008	-62.5477	-57.3698	-49.4292	-43.6798	-38.0477	-34.1748	-31.0975	-27.65	-24.9494	-22.6608	-21.1911	-19.9534	-17.6805	-12.4551
epidermis	#	21382.7	12544.5	9688.89	5615.33	4432.74	3617.87	3231.74	2922.84	2663.18	2437.98	2232.61	2050.96	1867.41	1665.66	1470.59	-67.1956	-62.8361	-57.7076	-49.4173	-43.7117	-37.9898	-34.1791	-31.1185	-27.635	-24.9539	-22.658	-21.2191	-19.9658	-17.6885	-12.4052
epidermis	#	21349.1	12543.3	9665.46	5618.63	4429.84	3616.68	3230.31	2921.79	2661.69	2433.95	2233.48	2050.72	1866.86	1666.55	1469.55	-67.1741	-62.6329	-57.7976	-49.4114	-43.7128	-38.0254	-34.2182	-31.1163	-27.6727	-24.9315	-22.6894	-21.224	-19.9358	-17.7234	-12.4808
epidermis	#	21456.6	12519.9	9674.19	5613.89	4431.86	3618.07	3232.78	2921.81	2663.1	2439.92	2233.06	2052.12	1870.93	1666.7	1469.27	-67.11	-62.5288	-57.7566	-49.4375	-43.7117	-38.0137	-34.2268	-31.1102	-27.6446	-24.9736	-22.6921	-21.1667	-19.9248	-17.6827	-12.4581
epidermis	#	21329.2	12553.4	9683.68	5615.13	4429.32	3618.21	3231.42	2923.71	2658.2	2437.35	2232.75	2050.65	1866.68	1666.97	1470.51	-66.9577	-62.8099	-57.6837	-49.4043	-43.7247	-38.0672	-34.1781	-31.0929	-27.6567	-24.9312	-22.6931	-21.2452	-19.9748	-17.7061	-12.3849
epidermis	#	21310.2	12559.9	9683.96	5616.43	4430.19	3619.12	3229	2921.68	2662.38	2435.92	2231.1	2050.54	1867.42	1666.73	1471.15	-66.8582	-62.6756	-57.4929	-49.4767	-43.7388	-38.0547	-34.2505	-31.1306	-27.6406	-24.9914	-22.6537	-21.1654	-19.9373	-17.6971	-12.4577
epidermis	#	21316.4	12504.1	9652.62	5619.7	4433.34	3620.27	3231.89	2921.23	2666.92	2435.81	2236.24	2051.66	1867.85	1665.18	1471.29	-67.2254	-62.7891	-57.7021	-49.3623	-43.7035	-38.0127	-34.2091	-31.1318	-27.6233	-24.9096	-22.6841	-21.1832	-19.924	-17.6694	-12.4041
epidermis	#	21277.3	12519.4	9658.01	5613.46	4430.87	3617.17	3234.19	2918.77	2662.63	2439.93	2237.39	2051.79	1868.58	1666.46	1470.33	-67	-62.8616	-57.7314	-49.4492	-43.7326	-38.0302	-34.1974	-31.1379	-27.5939	-24.9546	-22.7461	-21.2255	-19.9335	-17.692	-12.4035
epidermis	#	21498.1	12536.9	9669.13	5614.51	4433.7	3615.53	3233.87	2921.34	2662.05	2439.11	2233.87	2054.69	1868.64	1666.59	1469.95	-66.8915	-62.6727	-57.6572	-49.5416	-43.6786	-38.037	-34.2747	-31.1998	-27.6458	-24.9599	-22.6619	-21.1875	-19.9377	-17.703	-12.4722
epidermis	#	21348.4	12505.5	9682.02	5620.26	4434.49	3616.7	3231.23	2921.62	2663.05	2438.33	2234.24	2050.75	1867.85	1667	1469.17	-66.8433	-62.7787	-57.7059	-49.3419	-43.7056	-38.0011	-34.209	-31.0873	-27.7032	-24.9677	-22.6831	-21.1974	-19.9753	-17.7016	-12.4928
epidermis	#	21324.8	12538.4	9667.79	5621.65	4434.49	3619.92	3232.49	2922.13	2663.06	2438.28	2233.54	2053.61	1868.14	1666.66	1470.12	-66.778	-62.819	-57.6804	-49.4176	-43.7381	-37.9745	-34.1441	-31.1186	-27.6314	-24.9613	-22.692	-21.1772	-19.9562	-17.693	-12.4954
epidermis	#	21246.8	12540.1	9685.01	5611.8	4433.62	3618.14	3233.24	2922.58	2662.52	2438.62	2232.51	2051.37	1868.58	1666.53	1470.37	-67.0263	-62.577	-57.5808	-49.4211	-43.7063	-37.9662	-34.1923	-31.1139	-27.6482	-24.977	-22.6566	-21.1454	-19.9444	-17.6952	-12.4478
epidermis	#	21466.2	12494.4	9671.5	5623.79	4429.2	3616.98	3231.37	2923.03	2661.39	2441.48	2232.93	2050.89	1866.89	1667.18	1469.09	-67.1292	-62.6454	-57.8245	-49.4337	-43.7309	-37.9846	-34.216	-31.1976	-27.6402	-24.9209	-22.6901	-21.1888	-19.8944	-17.6987	-12.4396
epidermis	#	21232.3	12534.9	9659.39	5609.02	4429.02	3619.55	3231.83	2923.74	2663.75	2437.3	2233.88	2052.16	1868.39	1666.8	1470.47	-67.0932	-62.5469	-57.6416	-49.4088	-43.6956	-37.9859	-34.1748	-31.1413	-27.6285	-24.9644	-22.6735	-21.1994	-19.9862	-17.724	-12.4452
epidermis	#	21318.6	12511.6	9645.04	5615.75	4430.97	3618.91	3234.84	2923.98	2667.79	2440.51	2232.63	2051.38	1866.7	1667.17	1472.17	-67.1406	-62.763	-57.8083	-49.4087	-43.7262	-37.9946	-34.114	-31.0791	-27.6393	-24.9987	-22.6718	-21.2079	-19.9315	-17.687	-12.4061
epidermis	#	21488.6	12493.2	9635.37	5620.42	4434.56	3612.12	3231.92	2923.66	2662.66	2438.03	2230.93	2051.39	1868.8	1666.91	1471.37	-67.2091	-62.5077	-57.604	-49.4182	-43.6246	-37.9886	-34.1119	-31.1696	-27.6814	-24.9449	-22.6974	-21.1913	-19.9803	-17.736	-12.4737
epidermis	#	21322.8	12492.2	9668.12	5613.9	4431.5	3619.54	3235.8	2922.85	2660.95	2440.41	2235.14	2052.45	1867.53	1666.73	1471.05	-67.3845	-62.4573	-57.6317	-49.4549	-43.7201	-38.0103	-34.1507	-31.1792	-27.6852	-24.9356	-22.5923	-21.2137	-19.9642	-17.6907	-12.4586
epidermis	#	21213.5	12510	9687.85	5611.8	4426.67	3620.37	3231.54	2923.62	2660.83	2440.96	2234.23	2052.97	1868.69	1665.91	1472.74	-67.519	-62.9026	-57.8507	-49.3836	-43.69	-37.9992	-34.1365	-31.1225	-27.666	-24.9763	-22.5079	-21.2021	-20.0222	-17.7205	-12.3551
epidermis	#	21336	12510	9661.78	5618.93	4430.12	3615.87	3228.85	2921.39	2663.13	2438.87	2236.69	2052.11	1868.37	1665.79	1470.62	-66.9689	-62.866	-57.6875	-49.3765	-43.7714	-38.0519	-34.1534	-31.0922	-27.6221	-24.9567	-22.6704	-21.1652	-19.9259	-17.703	-12.4624
epidermis	#	21282.3	12489.4	9704.08	5619.13	4431.23	3618.31	3234.01	2921.29	2662.31	2437.73	2234.28	2052.09	1869.02	1665.97	1471.81	-67.044	-62.6514	-57.7652	-49.4081	-43.7442	-38.0116	-34.1404	-31.1253	-27.6261	-24.9988	-22.6825	-21.1755	-19.9494	-17.7053	-12.3975
epidermis	#	21233.9	12533.4	9663.8	5619.48	4436.97	3617.36	3232.44	2922.48	2662.17	2437.86	2234.26	2052.53	1867.05	1667.48	1470.87	-67.123	-62.6945	-57.8298	-49.4541	-43.6944	-37.9345	-34.186	-31.0977	-27.6637	-24.9888	-22.6574	-21.204	-19.9582	-17.6901	-12.4312
epidermis	#	21397.1	12555.1	9661.98	5620.98	4434.01	3622.96	3234.97	2921.63	2661.86	2437.83	2233.21	2052.11	1868.54	1667.37	1471.07	-66.9135	-62.7752	-57.6312	-49.5096	-43.6744	-38.014	-34.1922	-31.1457	-27.6246	-24.9549	-22.6764	-21.205	-19.9354	-17.7065	-12.4584
epidermis	#	21392.6	12529.7	9696.68	5619.59	4433.42	3614.14	3231.41	2921.83	2662.65	2440.11	2234.05	2051.39	1868.16	1665.63	1470.83	-67.4806	-62.6456	-57.5067	-49.4059	-43.6984	-37.9793	-34.1383	-31.1464	-27.6324	-25.0196	-22.6882	-21.1799	-19.9787	-17.7226	-12.4946
epidermis	#	21444.2	12539.9	9672.22	5618.88	4434.78	3618.89	3233.78	2923.9	2660.75	2438.44	2234.27	2051.5	1869.23	1667.58	1470.98	-67.1547	-62.8251	-57.8556	-49.4269	-43.645	-37.9643	-34.2177	-31.1071	-27.6165	-24.9997	-22.6762	-21.2369	-19.9462	-17.6981	-12.4322
epidermis	#	21384.4	12527.7	9661.52	5618.85	4432.23	3618.85	3232.17	2923.36	2660.38	2438.27	2232.41	2051.13	1867.73	1668.08	1471.09	-67.1175	-62.7076	-57.7037	-49.421	-43.6834	-38.0034	-34.1642	-31.1123	-27.6869	-24.9731	-22.6527	-21.2116	-19.9682	-17.7383	-12.3658
epidermis	#	21262.4	12570	9691.49	5615.71	4429.84	3621.35	3230.67	2925.58	2662.13	2438.4	2231.74	2053.16	1868.28	1667.18	1470.06	-67.035	-62.8802	-57.6618	-49.3932	-43.5896	-38.0741	-34.2172	-31.111	-27.6476	-24.9675	-22.6966	-21.2601	-19.978	-17.6996	-12.4847
epidermis	#	21362.7	12525.3	9653.49	5614.02	4431.48	3619.95	3234.03	2924.41	2665.72	2439.21	2236.21	2053.74	1869.82	1667.57	1470.55	-66.9358	-62.9659	-57.8196	-49.4508	-43.7324	-37.9638	-34.1745	-31.0754	-27.6215	-24.944	-22.7469	-21.1718	-19.9247	-17.6964	-12.5174
epidermis	#	21298.4	12509.9	9677.62	5611.21	4436.53	3619.63	3232.44	2922.68	2661.25	2437.89	2233.9	2052.64	1868.21	1666.67	1471.13	-67.1701	-62.7215	-57.7004	-49.3951	-43.7199	-38.0238	-34.2299	-31.1077	-27.678	-24.984	-22.801	-21.2209	-19.905	-17.7066	-12.4508
epidermis	#	21375.5	12546.6	9686.72	5631	4430.95	3623.53	3230.83	2923.07	2663.64	2438.17	2234.45	2053.47	1868.06	1666.8	1470.49	-67.0932	-62.6321	-57.7266	-49.5162	-43.6985	-37.9948	-34.1811	-31.0529	-27.678	-24.981	-22.6082	-21.2107	-19.938	-17.6891	-12.4501
epidermis	#	21322.3	12477.2	9645.15	5612.61	4433.74	3622.86	3234.04	2920.65	2663.22	2437.56	2234.18	2051.71	1868.84	1667.9	1472.64	-67.1742	-62.9769	-57.642	-49.3596	-43.632	-37.9391	-34.1994	-31.1412	-27.7303	-25.0723	-22.6859	-21.1666	-19.9743	-17.7237	-12.4449
epidermis	#	21379.2	12522	9673.11	5613.35	4430.4	3620.24	3233.25	2923.14	2663.61	2439.94	2233.45	2052.1	1868.94	1667.6	1470.78	-67.0098	-62.5999	-57.5586	-49.4323	-43.689	-37.9864	-34.1892	-31.0889	-27.6293	-25.0064	-22.6651	-21.2228	-19.9902	-17.7351	-12.4259
epidermis	#	21255.7	12495.7	9661.96	5612.72	4434.31	3618.68	3233.36	2923.16	2663.77	2439.92	2234.77	2052.06	1867.19	1667.33	1471.46	-67.0459	-62.7688	-57.5238	-49.405	-43.6873	-38.0092	-34.1745	-31.0925	-27.618	-24.9978	-22.6938	-21.2329	-19.9803	-17.7271	-12.4289
epidermis	#	21396.2	12573.2	9689.46	5619.95	4432.6	3619.96	3232.41	2923.12	2664.53	2433.91	2235.35	2053.01	1866.98	1667.19	1470.86	-66.8646	-62.9004	-57.6783	-49.4012	-43.6502	-38.0067	-34.186	-31.0915	-27.57	-25.0263	-22.6508	-21.1904	-20.0476	-17.6899	-12.505
epidermis	#	21257.8	12507.5	9651.67	5612.34	4435.11	3618.75	3231.73	2922	2663.09	2439.42	2233.61	2054.41	1868.82	1668.15	1469.92	-67.2789	-62.7617	-57.7442	-49.4191	-43.682	-38.0031	-34.193	-31.0808	-27.5964	-25.0264	-22.7011	-21.1976	-19.9303	-17.7299	-12.4412
epidermis	#	21305	12495.9	9648.49	5615.4	4431.64	3619.67	3231.46	2924.36	2659.52	2442.81	2233	2053.49	1869.33	1667.15	1471.44	-67.2442	-62.584	-57.8025	-49.4427	-43.6726	-38.0216	-34.1519	-31.1648	-27.6388	-24.991	-22.6573	-21.1836	-20.0177	-17.7294	-12.3726
epidermis	#	21202.9	12528.1	9697.91	5620.36	4435.9	3616.9	3231.25	2924.17	2665.42	2439.41	2233.98	2053.44	1868.32	1666.81	1471.32	-67.2009	-62.248	-57.5576	-49.5307	-43.7166	-37.9424	-34.1125	-31.0915	-27.5813	-24.9923	-22.6696	-21.1814	-19.9576	-17.7142	-12.4659
epidermis	#	21404	12479.5	9656.64	5616.2	4430.12	3619.19	3231.43	2919.65	2664.22	2441.6	2235.52	2050.4	1870.92	1667.15	1471.05	-66.935	-62.8926	-57.6617	-49.3947	-43.5973	-37.9651	-34.1912	-31.123	-27.5361	-24.9643	-22.68	-21.1966	-19.9729	-17.712	-12.47
epidermis	#	21186.6	12538.5	9699.46	5621.15	4434.22	3618.74	3233.16	2924.45	2661.57	2440.46	2227.63	2053.34	1867.71	1667.21	1467.73	-67.1064	-62.7048	-57.6278	-49.3307	-43.674	-37.9491	-34.1459	-31.0921	-27.6594	-24.9787	-22.4793	-21.1698	-19.9073	-17.7179	-12.4213
epidermis	#	21302.6	12514.5	9707.08	5615.52	4434.66	3620.03	3236.01	2920.92	2663.41	2439.04	2233.33	2051.11	1869.14	1667.09	1470.93	-66.8944	-62.8828	-57.9129	-49.3612	-43.7179	-38.0225	-34.1116	-31.0994	-27.6761	-24.9983	-22.7032	-21.2347	-19.9366	-17.7056	-12.4711
epidermis	#	21337.4	12510.2	9651.55	5613.82	4439.56	3623.1	3233.84	2922.96	2662.99	2434.3	2234.76	2052.53	1868.15	1667.95	1474.08	-67.2932	-62.8795	-57.8545	-49.4319	-43.7084	-37.9837	-34.1719	-31.1285	-27.6693	-25.0257	-22.6561	-21.2397	-19.8482	-17.712	-12.4668
epidermis	#	21315.9	12512.8	9682.38	5619.44	4436.68	3615.02	3232.73	2922.22	2664.97	2439.85	2233.67	2052.15	1867.47	1667.37	1471.27	-67.2289	-62.7244	-57.4823	-49.4016	-43.6833	-38.0208	-34.1972	-31.1181	-27.6363	-24.9933	-22.6969	-21.2213	-19.9503	-17.7165	-12.4541
epidermis	#	21307	12511.7	9686.05	5614.68	4434.35	3616.1	3233.52	2924.75	2664.66	2438.22	2234.96	2052.97	1868.19	1667.18	1470.4	-66.9438	-62.5541	-57.7128	-49.4566	-43.6522	-38.0447	-34.2076	-31.1022	-27.6499	-24.9816	-22.6719	-21.2128	-19.9624	-17.7074	-12.4621
epidermis	#	21413.7	12535.3	9682.6	5619.99	4435.28	3619.89	3232.39	2922.16	2664.8	2442.78	2234.69	2051.4	1868.43	1667.56	1470.18	-66.9467	-63.0234	-57.8539	-49.4323	-43.6521	-38.0169	-34.2254	-31.1608	-27.64	-24.961	-22.6679	-21.2244	-20.0143	-17.7146	-12.375
epidermis	#	21463.7	12549.8	9669.45	5616.57	4432.5	3619.28	3237.85	2921.84	2664.83	2440.55	2235.77	2052.47	1867.98	1666.72	1471.04	-67.1627	-62.7253	-57.5905	-49.4691	-43.6523	-38.0109	-34.1556	-31.1417	-27.6499	-24.9705	-22.6876	-21.1781	-19.9567	-17.7017	-12.433
epidermis	#	21319.6	12562.5	9695.54	5617.14	4439.41	3618.17	3236.19	2920.09	2665.19	2438.71	2235.3	2052.52	1868.24	1667.79	1472.25	-66.8261	-62.7303	-57.6116	-49.375	-43.6797	-38.0438	-34.2247	-31.0529	-27.5912	-24.9271	-22.673	-21.2105	-19.9772	-17.7276	-12.4652
epidermis	#	21249.9	12538	9695.79	5611.41	4431.98	3622.41	3236.76	2925.18	2664.23	2438.6	2231.79	2054.14	1868.25	1666.98	1470.18	-67.1253	-63.2598	-58.0591	-49.3404	-43.7096	-38.0219	-34.1931	-31.0641	-27.6264	-24.9752	-22.6656	-21.1412	-19.9532	-17.6798	-12.4721
epidermis	#	21374.4	12555.9	9665.89	5611.09	4433.47	3617.26	3233.12	2924.86	2665.76	2441.8	2236.71	2053.65	1867.95	1667.13	1470.37	-66.936	-62.7651	-57.7002	-49.3975	-43.6509	-37.9764	-34.2012	-31.0562	-27.5321	-24.9827	-22.6577	-21.1883	-20.0009	-17.7105	-12.4735
epidermis	#	21357.6	12531.7	9690.26	5622.78	4432.68	3619.92	3233.26	2924.86	2666.8	2440.78	2236.96	2053.43	1867.74	1667.69	1468.37	-67.2355	-62.6155	-57.4459	-49.3819	-43.7017	-37.992	-34.2137	-31.1079	-27.5982	-24.914	-22.5766	-21.22	-19.9655	-17.689	-12.5013
epidermis	#	21353.1	12508.5	9668.02	5610.68	4435.85	3618.27	3231.99	2926.2	2663.88	2441.28	2233.26	2052.12	1868.61	1666.58	1471.39	-66.9124	-62.7241	-57.6323	-49.4321	-43.6683	-37.9958	-34.1881	-31.0987	-27.6394	-24.9873	-22.6994	-21.2276	-19.9718	-17.7068	-12.4367
epidermis	#	21266.1	12512.6	9683.9	5614.54	4432.33	3616.87	3235.79	2923.55	2663.69	2441.38	2235.3	2052.3	1868.83	1667.28	1471.67	-67.0518	-62.6222	-57.5774	-49.3657	-43.6486	-37.9601	-34.1792	-31.1261	-27.5454	-24.9536	-22.6843	-21.173	-19.9465	-17.7563	-12.521
epidermis	#	21378.8	12541.6	9696.61	5621.99	4432.7	3617.58	3236.03	2923.64	2664.13	2438.69	2235.08	2052.99	1868.54	1666.5	1471.44	-66.8225	-62.5684	-57.7173	-49.399	-43.6126	-38.0271	-34.2004	-31.1178	-27.6531	-24.9275	-22.6393	-21.1872	-19.9705	-17.7198	-12.4587
epidermis	#	21227.3	12478.9	9662.53	5619.36	4430.72	3618.3	3237.53	2924.47	2664.71	2439.65	2235.84	2053.96	1869.48	1668.45	1470.58	-67.2428	-62.7556	-57.8535	-49.395	-43.6589	-37.9928	-34.1982	-31.095	-27.611	-24.9782	-22.6555	-21.1985	-19.9619	-17.7291	-12.4506
epidermis	#	21344.1	12492.7	9676.51	5614.27	4437.01	3619.1	3232.79	2924.91	2664.6	2437.1	2234.19	2052.64	1867.45	1667.46	1471.93	-66.7458	-62.8498	-57.5402	-49.3818	-43.6734	-38.0178	-34.2515	-31.0808	-27.6342	-25.0258	-22.6859	-21.2168	-19.9282	-17.7167	-12.5004
epidermis	#	21277	12528.9	9679.87	5617.73	4433.3	3621	3233.44	2923.33	2665.72	2438.97	2235.19	2053.48	1870.15	1667.44	1471.18	-67.2206	-62.7159	-57.6292	-49.4182	-43.6718	-37.9997	-34.1747	-31.0581	-27.6232	-24.996	-22.6625	-21.223	-19.9977	-17.7051	-12.437
epidermis	#	21354.3	12481.1	9664.23	5614.21	4436.91	3617.29	3233.68	2922.73	2662.59	2439.75	2235.8	2053.55	1868.42	1667.49	1473.73	-67.242	-62.7159	-57.6473	-49.3279	-43.6762	-38.0032	-34.1588	-31.0783	-27.6669	-24.9672	-22.6422	-21.2036	-19.9657	-17.7053	-12.4429
epidermis	#	21479.7	12511.1	9664.35	5633.1	4435.65	3621.39	3233.09	2924.49	2665.51	2442.27	2234.1	2054.13	1869.22	1668.05	1471.76	-66.9117	-62.4378	-57.4934	-49.4281	-43.6613	-38.0389	-34.1825	-31.1006	-27.5873	-24.9441	-22.6932	-21.1953	-19.9951	-17.6714	-12.4679
epidermis	#	21312.1	12516.9	9676.3	5612.12	4435.57	3618.89	3234.09	2925.41	2663.78	2440.38	2235.86	2051.63	1870.35	1666.99	1471.71	-67.2558	-62.7007	-57.6484	-49.4652	-43.683	-37.9702	-34.1288	-31.1242	-27.6382	-24.9504	-22.6982	-21.2253	-19.9887	-17.7169	-12.432
epidermis	#	21326.1	12561.7	9675.52	5620.79	4436.27	3620.49	3234.8	2923.55	2661.54	2441.03	2228.93	2053.39	1867	1667.85	1472.88	-66.8703	-62.4535	-57.6636	-49.4001	-43.663	-37.968	-34.1578	-31.1446	-27.5918	-25.008	-22.7859	-21.1904	-19.9739	-17.7118	-12.5158
epidermis	#	21152.1	12564.1	9676.79	5608.06	4436.51	3616.45	3235.86	2926.7	2664.48	2442.77	2237.17	2055.85	1869.64	1668.47	1471.52	-67.4453	-62.6517	-57.6888	-49.381	-43.6249	-37.955	-34.2026	-31.12	-27.6624	-24.9986	-22.6388	-21.2035	-19.9374	-17.6927	-12.4785
epidermis	#	21341.3	12461.9	9640.5	5615.12	4433.62	3621.93	3235.66	2923.4	2664.74	2439.4	2235.12	2054.24	1869.72	1668.13	1472.35	-67.1003	-62.8819	-57.5751	-49.3865	-43.7089	-38.0416	-34.1703	-31.1142	-27.5585	-24.9674	-22.6601	-21.2383	-19.9104	-17.7281	-12.4129
epidermis	#	21339.2	12526.4	9702.22	5625.48	4432.48	3619.2	3235.91	2922.19	2665.13	2440.29	2236.94	2054.06	1869.39	1668.36	1470.43	-67.2033	-62.4825	-57.5043	-49.4092	-43.6355	-38.0464	-34.175	-31.1317	-27.6198	-24.9701	-22.6963	-21.1893	-19.9922	-17.6844	-12.4231
epidermis	#	21402.6	12575.5	9699	5617.27	4439.71	3620.16	3235.05	2923.57	2665.77	2441.42	2236.35	2054.12	1868.17	1667.44	1471.96	-67.3126	-62.7058	-57.8565	-49.4034	-43.6864	-37.9418	-34.1693	-31.1108	-27.6291	-24.9052	-22.673	-21.206	-19.9582	-17.7115	-12.4347
epidermis	#	21283.7	12536	9645.56	5619.93	4432.74	3618.76	3233.53	2926.16	2664.64	2435.08	2236.59	2053.73	1868.58	1666.76	1472.26	-67.0629	-62.819	-57.6361	-49.4656	-43.6516	-37.9923	-34.1249	-31.0618	-27.626	-24.9406	-22.6632	-21.1954	-20.0249	-17.6876	-12.5139
epidermis	#	21390.2	12583.4	9671.31	5614.49	4438.45	3621.43	3235	2925.26	2665.17	2439.32	2237.56	2055.72	1870.75	1667.2	1470.95	-66.8524	-62.6847	-57.6966	-49.434	-43.6796	-37.9948	-34.1755	-31.076	-27.6581	-24.9038	-22.6809	-21.2152	-19.9423	-17.7302	-12.4607
epidermis	#	21394.8	12527.9	9652.7	5621.12	4439.18	3620.97	3233.5	2927.14	2667.37	2437.31	2236.79	2052.56	1868.47	1668.27	1469.46	-67.3431	-62.8199	-57.7952	-49.4283	-43.686	-38.035	-34.1737	-31.0711	-27.6068	-25.0261	-22.6835	-21.2065	-19.9195	-17.7393	-12.3979
epidermis	#	21366.4	12543.3	9686.43	5630.93	4441.19	3617.4	3236.91	2928.98	2662.1	2439.07	2239.35	2054.66	1870.09	1668.78	1470.97	-66.8598	-62.6062	-57.3878	-49.4743	-43.6507	-38.0358	-34.2245	-31.0785	-27.645	-24.9611	-22.655	-21.164	-20.0041	-17.7195	-12.4637
epidermis	#	21317	12537.4	9685.01	5618.39	4437.19	3621.68	3236.38	2927	2660.26	2440.24	2234.8	2056.56	1869.98	1667.85	1472.45	-67.108	-62.556	-57.6653	-49.3964	-43.6704	-37.9772	-34.1642	-31.0878	-27.5964	-24.8961	-22.7687	-21.1949	-19.9943	-17.6913	-12.488
epidermis	#	21260.9	12525.4	9667.41	5620.21	4436.94	3620	3235.12	2925.94	2663.6	2442.25	2237.34	2054.4	1870.02	1668.55	1473.58	-66.9789	-62.6982	-57.7241	-49.4171	-43.6839	-37.9857	-34.1298	-31.1523	-27.6336	-24.9686	-22.8169	-21.2334	-19.9403	-17.7456	-12.4305
epidermis	#	21319.2	12499.2	9667.22	5622.67	4437.06	3620.4	3237.16	2923.19	2664.58	2440.91	2236.08	2054.25	1870.36	1668.14	1471.29	-66.8289	-62.7275	-57.7136	-49.367	-43.6704	-38.009	-34.1974	-31.0499	-27.5886	-24.964	-22.6707	-21.1792	-19.9871	-17.7144	-12.4268
epidermis	#	21224	12534.8	9671.16	5623.68	4439.43	3623.01	3235.2	2925.37	2663.56	2440.64	2236.54	2055.13	1868.76	1668.2	1470.1	-66.862	-62.6766	-57.7216	-49.3987	-43.6602	-38.0508	-34.1925	-31.1188	-27.7054	-25.0787	-22.6745	-21.2265	-20.078	-17.7248	-12.5288
epidermis	#	21201.4	12553.5	9689.7	5621.28	4438.61	3620.39	3235.73	2920.5	2667.17	2442.37	2236.67	2055.05	1870.43	1669.3	1472.94	-66.7737	-62.5659	-57.6817	-49.4488	-43.6761	-37.9416	-34.1841	-31.0415	-27.5919	-24.9908	-22.6872	-21.2151	-19.9998	-17.717	-12.4538
epidermis	#	21365.2	12515.9	9648.42	5619.69	4437.91	3623.7	3233.11	2925.63	2666.09	2442.42	2235.27	2053	1870.45	1667.78	1471.23	-67.2965	-62.9315	-57.7813	-49.3584	-43.673	-37.9719	-34.1608	-31.0869	-27.6109	-24.9627	-22.6908	-21.1918	-20.0144	-17.7253	-12.4526
epidermis	#	21266.3	12532.1	9655.89	5618.9	4431.38	3618.64	3236.57	2920.28	2666.99	2441.47	2236.49	2054.19	1871.89	1668.1	1470	-66.7412	-62.6036	-57.5637	-49.4477	-43.6612	-37.9774	-34.1728	-31.0608	-27.6815	-24.8646	-22.6737	-21.2076	-19.9609	-17.738	-12.4139
epidermis	#	21285.3	12487.4	9682.36	5618.83	4435.3	3620.37	3234.7	2924.29	2665.19	2442.29	2235.74	2053.82	1869.52	1669.34	1470.8	-66.9922	-62.7715	-57.8246	-49.4043	-43.6559	-37.9633	-34.1656	-31.1171	-27.6396	-24.9779	-22.6533	-21.188	-19.9195	-17.7424	-12.4646
epidermis	#	21300.7	12487.8	9680.5	5615.66	4436.38	3619.36	3235.54	2919.33	2663.02	2442.93	2237.43	2057.37	1869.76	1668.88	1471.51	-67.0381	-62.6238	-57.677	-49.4177	-43.6664	-37.9737	-34.1639	-30.9872	-27.6644	-24.9694	-22.7128	-21.1948	-19.9558	-17.7384	-12.5333
epidermis	#	21259.4	12513.5	9708.2	5614.95	4433.29	3620.34	3238.1	2925.32	2665.25	2441.62	2238.21	2054.63	1871.84	1668.76	1471.91	-66.8118	-62.9999	-57.8793	-49.5189	-43.6332	-37.9279	-34.216	-31.02	-27.6233	-24.9307	-22.6302	-21.1977	-19.9779	-17.7167	-12.4251
epidermis	#	21348.4	12486.2	9677.68	5615.44	4433.7	3620.36	3234.31	2922.96	2668.27	2440.48	2237.18	2054.53	1871.31	1668.85	1470.06	-66.7731	-62.7172	-57.4717	-49.4489	-43.6657	-38.0118	-34.1576	-31.0809	-27.6865	-25.0438	-22.5692	-21.1908	-19.9747	-17.6889	-12.4673
epidermis	#	21333.1	12517.6	9705.34	5626.96	4436.4	3621.36	3235.79	2929.13	2664.52	2444.24	2234.99	2054.97	1871.64	1669.07	1470.82	-67.0154	-62.8331	-57.5079	-49.4149	-43.6673	-37.9467	-34.1653	-31.1108	-27.6203	-24.9605	-22.676	-21.2003	-19.9879	-17.7513	-12.5001
epidermis	#	21316.2	12560.8	9710.87	5621.93	4433.84	3621.57	3237.44	2927.15	2666.65	2444.94	2236.77	2054.98	1869.74	1668.29	1472.28	-67.4404	-62.5601	-57.6557	-49.2767	-43.714	-37.9716	-34.1259	-31.0037	-27.6482	-24.9485	-22.7077	-21.1435	-19.9806	-17.6479	-12.4096
epidermis	#	21336.8	12541	9708.33	5614.22	4439.32	3622.32	3235.06	2924.62	2665.65	2443.64	2235.74	2054.85	1869.79	1668.99	1469.03	-67.2103	-62.6525	-57.8102	-49.3878	-43.6802	-37.9372	-34.1608	-31.0762	-27.6247	-25.0068	-22.6734	-21.2489	-19.875	-17.7459	-12.5222
epidermis	#	21372.4	12533.5	9682.19	5617.59	4435.3	3622.52	3235.89	2925.92	2665.27	2443.41	2236.24	2054.95	1870.22	1668.42	1472.26	-66.7826	-62.8573	-57.7872	-49.4473	-43.6114	-37.974	-34.1952	-31.0791	-27.6445	-24.9562	-22.6899	-21.209	-19.9492	-17.7114	-12.4432
epidermis	#	21303.2	12502.8	9688.64	5616.98	4437.12	3621.89	3236.41	2924.9	2664.26	2440.31	2236.12	2055.07	1870.28	1668.66	1471.79	-67.0731	-62.5806	-57.6674	-49.305	-43.6963	-38.0137	-34.1207	-31.093	-27.6462	-24.8252	-22.649	-21.2372	-20.0553	-17.7069	-12.5086
epidermis	#	21288.2	12541.4	9686.1	5621.87	4437.51	3621.16	3237.08	2930.54	2668.49	2439.48	2236.94	2055.09	1869.62	1668.15	1471.31	-67.1235	-62.5887	-57.7357	-49.3751	-43.7334	-38.0222	-34.1968	-31.1364	-27.6449	-24.967	-22.6347	-21.2251	-19.98	-17.739	-12.3768
epidermis	#	21368	12535.9	9696.59	5618.87	4436.02	3622.98	3240.28	2926.76	2666.2	2446.57	2233.9	2056.02	1872.54	1668.82	1472.08	-66.768	-62.7229	-57.9356	-49.4311	-43.6459	-37.993	-34.1781	-31.138	-27.6208	-25.0468	-22.6239	-21.2078	-20.0067	-17.6982	-12.4804
epidermis	#	21366.1	12508.6	9680.03	5614.47	4442.92	3620.01	3237.98	2928.41	2664.2	2437.6	2236.72	2056.19	1868.83	1668.36	1473.05	-67.1919	-62.7102	-57.6603	-49.3887	-43.6839	-37.9793	-34.171	-31.0978	-27.6398	-25.0253	-22.6439	-21.2021	-19.9748	-17.7126	-12.4809
epidermis	#	21369.1	12569	9661.49	5628.72	4438.01	3621.46	3234.95	2930.83	2665.16	2441.77	2237.37	2054.26	1868.72	1668.45	1471.33	-66.905	-62.7145	-57.8009	-49.3335	-43.7332	-38.066	-34.1619	-31.1014	-27.6286	-24.9937	-22.6899	-21.2025	-19.9547	-17.7161	-12.498
epidermis	#	21400	12513.5	9682.16	5619.31	4435.3	3621.84	3231.12	2923.83	2669.18	2440.79	2236.18	2054.82	1869.36	1667.67	1472.01	-67.1324	-62.7494	-57.6113	-49.4274	-43.6583	-37.9693	-34.1505	-31.0406	-27.6471	-24.9926	-22.7043	-21.1802	-19.9642	-17.7094	-12.5203
epidermis	#	21336.6	12531.9	9697.21	5621.74	4435.17	3618.72	3239.49	2925	2664.28	2440.58	2237.09	2055.23	1869.11	1667.75	1471.29	-66.8685	-62.8117	-57.7105	-49.3928	-43.6638	-38.1007	-34.1458	-31.1689	-27.635	-24.9255	-22.6315	-21.1771	-19.9428	-17.7411	-12.4747
epidermis	#	21228.2	12540.9	9671.43	5625.18	4433.78	3621.7	3237.59	2926.41	2665.26	2440.36	2237.48	2055.99	1870.8	1668.09	1471.1	-66.958	-62.7135	-57.5675	-49.5076	-43.6945	-37.9202	-34.1175	-31.0418	-27.6252	-24.9632	-22.6641	-21.2386	-19.9463	-17.7283	-12.4485
epidermis	#	21349.1	12566.1	9689.45	5619.39	4437.83	3617.13	3238.01	2925.42	2662.88	2442.47	2237.45	2054.7	1868.95	1669.64	1472.71	-67.1305	-62.6427	-57.7414	-49.3893	-43.597	-37.9584	-34.2001	-31.1319	-27.5944	-24.9788	-22.6769	-21.206	-19.9756	-17.6934	-12.5473
epidermis	#	21481.4	12491.3	9647.67	5626.93	4434.46	3620.82	3234.98	2923.53	2665.53	2434.91	2236.77	2054.55	1871.16	1668.26	1471.4	-66.5245	-62.4314	-57.507	-49.4119	-43.6217	-37.9524	-34.1503	-31.0932	-27.6102	-25.0405	-22.6566	-21.1767	-20.0179	-17.7087	-12.4506
epidermis	#	21293	12541.9	9727.77	5623.16	4436.55	3621.37	3235.41	2925.73	2665.63	2447.09	2235.41	2054.09	1871.13	1668.93	1470.03	-67.0829	-62.569	-57.8183	-49.4168	-43.6914	-37.9579	-34.1745	-31.117	-27.6158	-24.9057	-22.6433	-21.2135	-19.939	-17.7024	-12.4841
epidermis	#	21370.2	12520.2	9667.87	5619.15	4435.65	3621.89	3235.51	2925.54	2667.9	2440.24	2237.78	2054.76	1871.19	1668.4	1471.31	-67.0074	-62.9391	-57.8673	-49.3786	-43.67	-37.9685	-34.1978	-31.0166	-27.654	-24.9755	-22.7394	-21.2142	-19.9532	-17.723	-12.4256
epidermis	#	21315.9	12498.3	9671.67	5614.54	4434.01	3620.01	3236.67	2924.9	2664.76	2438.69	2237.9	2054.08	1870.26	1667.5	1471.87	-67.2137	-62.6313	-57.3772	-49.3507	-43.6413	-38.0059	-34.1838	-31.0513	-27.6418	-25.011	-22.716	-21.1881	-20.0268	-17.7104	-12.4845
epidermis	#	21407.8	12553.5	9695.88	5623.63	4435.34	3618.56	3235.6	2925.22	2665.49	2440.1	2235.46	2055.13	1871.03	1667.28	1470.87	-67.1354	-62.7381	-57.6352	-49.3425	-43.6564	-37.9832	-34.1242	-31.0509	-27.6706	-24.9511	-22.6921	-21.1934	-19.9502	-17.7102	-12.5209
epidermis	#	21231.5	12526.4	9654.03	5624.93	4434.94	3617.63	3235.13	2929.71	2668.64	2440.1	2235.63	2053.59	1872.07	1667.73	1472.29	-67.2341	-62.8541	-57.75	-49.4318	-43.6687	-38.0115	-34.0737	-31.0893	-27.6288	-25.0141	-22.6101	-21.2321	-19.8982	-17.7546	-12.4631
epidermis	#	21172.1	12547.6	9662.03	5618.37	4432.29	3621.32	3240.42	2919.07	2665.04	2439.95	2235.6	2055.93	1870.09	1669.15	1472.49	-67.0475	-62.7127	-57.5205	-49.311	-43.6177	-37.947	-34.2027	-31.1241	-27.6505	-24.9997	-22.6597	-21.2304	-19.9184	-17.723	-12.428
epidermis	#	21416.9	12527.3	9690.04	5625.04	4437.89	3618.32	3227.99	2921.87	2666.59	2440.09	2235.89	2056.01	1870.21	1666.98	1472.06	-67.3203	-62.577	-57.7608	-49.4305	-43.8856	-37.8737	-34.1914	-31.1414	-27.6426	-24.97	-22.6767	-21.2146	-19.9937	-17.7536	-12.4535
epidermis	#	121407	70749.2	55899.5	30482.5	23104.3	17807.3	15126.8	12932.2	10974.7	9131.31	7358.15	5827.42	4515.4	3417.17	2604.65	-58.8616	-59.9629	-59.2095	-56.6059	-54.2311	-51.8193	-49.8937	-49.071	-48.1472	-48.2908	-48.5158	-48.1255	-46.0105	-39.9685	-27.1699
epidermis	#	121176	71621.6	54852.6	30605.1	23167.8	17826.8	15112.4	12935.7	10937.5	9125.24	7352.45	5831.54	4524.59	3419.82	2602.65	-57.58	-59.9963	-59.2285	-56.1543	-54.296	-51.7295	-49.9347	-48.9923	-48.2093	-48.3673	-48.4485	-48.1396	-46.0181	-39.9053	-27.1476
epidermis	#	119929	71510.1	54553.5	30393.3	23122.7	17821.4	15120.1	12910.1	10968	9139.85	7354.62	5830.05	4519.97	3419.5	2602.81	-59.2053	-60.179	-58.4719	-56.0984	-54.6166	-51.5857	-49.9699	-49.0083	-48.1496	-48.1516	-48.5586	-48.1285	-45.9893	-39.9696	-27.1759
epidermis	#	121942	70482.7	55056.8	30766.7	23112.3	17793.1	15055.7	12948.5	10972.1	9147.6	7358.64	5833.04	4517.55	3420.18	2605.26	-57.3411	-60.2971	-58.0056	-56.3909	-54.0432	-51.6752	-50.0663	-49.0901	-48.1496	-48.1723	-48.4615	-48.1656	-46.0117	-39.9869	-27.1432
epidermis	#	118850	69610.5	56339	30422	23162.2	17772.4	15104.7	12932.3	10972.9	9132.3	7349.7	5833.41	4514.75	3417.43	2602.26	-57.4802	-59.9272	-57.6624	-56.3702	-54.3706	-51.7604	-49.7376	-49.0379	-48.1778	-48.2576	-48.4254	-48.1015	-46.0376	-39.9385	-27.17
epidermis	#	126292	68760.1	55209.9	30675.7	23114.7	17782.7	15135	12893.2	10992.9	9130.9	7350.8	5828.19	4515.47	3420.51	2603.34	-59.0814	-60.3165	-58.2785	-56.3202	-54.3309	-51.6913	-50.0459	-49.0158	-48.1192	-48.258	-48.4769	-48.1914	-45.9797	-39.9609	-27.2197
epidermis	#	117854	71828.9	55460.7	30696.5	23095.8	17808.9	15087.8	12923.8	10962.9	9160.02	7360.6	5830.64	4523.01	3421.56	2604.31	-57.7498	-59.724	-57.8003	-56.5452	-54.1779	-51.5186	-50.0678	-49.0137	-48.1525	-48.1375	-48.4913	-48.1811	-45.9407	-39.9467	-27.1979
epidermis	#	120228	69994.7	55232.3	30454.3	23152.3	17776.4	15097.7	12907.2	10940.4	9129.05	7343.94	5830.02	4516.02	3419.31	2604.66	-56.8813	-60.0337	-57.6576	-56.5203	-54.1072	-51.5909	-49.826	-49.0119	-48.195	-48.2044	-48.5331	-48.1565	-45.9506	-39.9174	-27.2097
epidermis	#	121466	71089.5	55572.9	30498	23148.9	17802.4	15138.5	12930.3	10896.8	9129.32	7357.64	5828.92	4516.22	3419.73	2604.49	-56.6207	-61.4494	-58.3579	-56.6984	-54.1694	-51.5792	-49.9756	-48.881	-48.0819	-48.3365	-48.4529	-48.1215	-46.0047	-39.9194	-27.1414
epidermis	#	121149	71847.6	55131.3	30577.1	23032.8	17782.8	15202.4	12941.7	10965.2	9113.61	7358.14	5827.6	4520.84	3420.21	2605.24	-58.9415	-59.8348	-58.8912	-56.4038	-54.2051	-51.7276	-49.873	-49.0182	-48.0876	-48.2104	-48.5011	-48.1637	-46.0131	-39.973	-27.1929
epidermis	#	119950	71794.1	54507.7	30656.3	23113.1	17812.9	15127.7	12905.5	10974.9	9118.93	7351.63	5829.96	4521.4	3420.27	2603.57	-59.4409	-60.2691	-58.1722	-56.4186	-54.2585	-51.6962	-50.1614	-48.9829	-48.1874	-48.0185	-48.4856	-48.1506	-46.043	-39.9599	-27.1517
epidermis	#	121409	71516	55217.5	30679.9	23036.9	17819	15130.7	12930.7	10986.9	9125.09	7358.49	5828.67	4515.97	3420.55	2603.11	-59.016	-59.3093	-57.5719	-56.2435	-53.9952	-51.8058	-49.8517	-48.9734	-48.1152	-48.4175	-48.5446	-48.179	-46.0353	-39.9515	-27.2147
epidermis	#	118371	70879.2	54759.1	30651.1	23148.8	17847.5	15169.6	12908.4	10965.1	9122.21	7355.17	5827.04	4520.82	3421.33	2604.55	-57.8249	-59.2102	-57.729	-56.589	-54.1989	-51.5912	-49.7766	-49.0248	-48.0619	-48.2389	-48.3853	-48.131	-45.9824	-39.9475	-27.1473
epidermis	#	118272	70963.5	54452	30604.9	23091.5	17795.6	15173.4	12928.3	10962.8	9144.13	7356.83	5827.15	4526.26	3421.27	2603.57	-60.0423	-59.2906	-57.8541	-56.6709	-54.1041	-51.5742	-49.8909	-48.9457	-48.1655	-48.3218	-48.6138	-48.152	-45.9904	-39.9257	-27.177
epidermis	#	117995	70577.6	55318.5	30641	23133.4	17847.7	15116	12930.8	10964.8	9147.06	7362.76	5831.7	4521.51	3421.04	2605.17	-59.6054	-59.2118	-58.8195	-56.0745	-54.3922	-51.5641	-49.9792	-48.9274	-48.0485	-48.2191	-48.5124	-48.166	-46.0092	-39.9337	-27.1807
epidermis	#	120054	71475.9	54762.8	30699.2	23191.7	17758.6	15177.6	12933.4	10983	9128.38	7360.7	5835.95	4526.17	3424.01	2604.05	-57.525	-59.3903	-57.9338	-56.1876	-54.3551	-51.6932	-50.079	-49.0284	-48.1234	-48.2243	-48.3972	-48.1219	-45.9808	-39.9345	-27.15
epidermis	#	121966	70945.3	55088.5	30638.1	23180.7	17853.6	15124	12920.4	10972.5	9136.8	7360.3	5835.12	4526.52	3422.86	2603.71	-56.8703	-59.7749	-58.1213	-56.6467	-54.0306	-51.514	-49.9443	-49.0636	-48.1656	-48.3611	-48.5174	-48.1871	-45.9905	-39.9461	-27.1921
epidermis	#	119421	70846.4	55323.1	30641.1	23119	17810.7	15155.6	12932	10996.1	9130.47	7359.89	5834.93	4524.13	3421.36	2605.3	-57.7844	-59.3786	-57.8298	-56.5041	-54.0832	-51.737	-49.9271	-49.0603	-47.8345	-48.2904	-48.3478	-48.1634	-46.009	-39.9504	-27.2052
epidermis	#	118686	70552.8	56164	30752.8	23130.5	17782.7	15135.2	12932.8	10994.1	9133.78	7358.41	5829.54	4523.23	3422.77	2605.61	-56.8227	-59.1723	-57.9765	-56.3078	-54.1257	-51.5678	-49.9802	-48.9876	-48.4226	-48.2927	-48.5479	-48.157	-46.0287	-39.987	-27.1776
epidermis	#	121531	70565.3	54724.4	30688.7	23091.8	17804.2	15153.9	12935.6	10971.6	9128.79	7365.33	5835.67	4525.03	3422.62	2604.52	-57.9481	-60.5485	-58.1569	-56.4552	-54.1219	-51.7149	-49.8343	-49.0338	-48.0948	-48.3076	-48.5196	-48.1743	-46.0084	-39.9611	-27.148
epidermis	#	121555	71208.6	56099.9	30661.5	23161.9	17806.3	15137.4	12960.7	10961.5	9176.29	7371.97	5839.85	4526.39	3422.05	2604.29	-58.044	-60.0422	-58.4554	-56.4598	-54.3135	-51.5829	-49.8557	-48.9781	-48.1766	-48.2533	-48.5164	-48.1942	-45.9783	-39.9539	-27.149
epidermis	#	121408	70805.7	55069.2	30675	23074.7	17842.4	15121.4	12915.7	10977.2	9119.66	7368.68	5835.28	4520.38	3421.73	2603.45	-57.5294	-59.364	-56.9681	-56.2987	-54.2861	-51.7385	-50.0599	-48.9212	-48.2457	-48.3046	-48.4925	-48.1387	-45.9776	-39.9236	-27.1237
epidermis	#	119782	72325.8	56048.2	30674.3	23071.1	17825.7	15143.6	12956	10975.6	9141.91	7362.39	5833.63	4525.76	3421.72	2604.92	-57.4985	-59.6461	-59.1507	-56.3572	-54.1492	-51.5642	-49.8736	-49.0444	-48.1307	-48.2606	-48.3993	-48.1885	-46.0208	-39.9652	-27.2103
epidermis	#	119795	70687.6	54924.4	30624.1	23148	17800.4	15154.5	12937.1	10941.8	9162.84	7364.7	5839.66	4521.35	3422.24	2603.97	-58.1801	-60.2816	-58.7806	-56.3061	-54.1919	-51.7145	-49.8434	-49.0654	-48.1762	-48.1905	-48.5073	-48.1579	-46.014	-39.9489	-27.1748
epidermis	#	118198	70952.1	55540.6	30493.5	23240.1	17785	15125.3	12923.5	10975.8	9122.15	7360.09	5831.83	4524.41	3423.12	2604.67	-55.9827	-59.7989	-57.7741	-56.278	-54.1499	-51.7502	-50.0138	-49.0204	-48.1273	-48.3141	-48.4404	-48.2469	-46.0097	-39.9682	-27.1867
epidermis	#	119090	71104.5	55389.4	30508.1	23197.6	17813.8	15120.2	12927.4	10990.1	9134.36	7357.52	5838.14	4522.7	3423.62	2603.14	-58.9293	-59.3546	-58.5876	-56.1837	-54.0042	-51.6941	-49.8166	-48.957	-48.0454	-48.2525	-48.5116	-48.1574	-45.9915	-39.9532	-27.1594
epidermis	#	120504	70494.8	55219	30652.2	23132.2	17736.5	15116.9	12931.6	10957.3	9104.91	7364.55	5831.76	4521.09	3421.19	2602.64	-56.3566	-59.0287	-58.1404	-56.587	-54.2193	-51.7881	-49.9083	-48.9486	-48.1082	-48.197	-48.4508	-48.1467	-46.061	-39.9188	-27.2178
epidermis	#	115140	70060.2	55565.9	30665.7	23161.2	17820.4	15178.2	12948.6	10964	9139.38	7356.94	5836.99	4526.85	3420.79	2604.38	-57.7269	-58.9104	-58.4409	-56.2474	-54.1365	-51.6823	-49.8349	-49.0947	-48.4055	-48.227	-48.4171	-48.1763	-46.0117	-39.9147	-27.1617
epidermis	#	120215	71625.8	55705.7	30640.6	23224.4	17810	15126.6	12927.3	10923.1	9119.05	7358.58	5831.84	4522.38	3420.5	2604.95	-57.3374	-59.5517	-58.8509	-56.245	-54.316	-51.6097	-49.9026	-48.9053	-48.1752	-48.0942	-48.5056	-48.1305	-45.9608	-39.965	-27.207
epidermis	#	118467	71962.6	55283.1	30502.6	23114.1	17808.8	15202.5	12914.8	10965.6	9118.94	7361.85	5838.32	4522.59	3421.8	2605.19	-57.573	-60.2308	-58.222	-56.0544	-54.1582	-51.6242	-49.872	-48.8596	-48.1616	-48.1486	-48.4518	-48.1572	-45.9964	-39.9386	-27.1662
epidermis	#	122097	68720.5	54521.2	30753	23076.4	17815.9	15160.1	12926.2	10957	9155.44	7360.14	5830.91	4521.63	3421.22	2604.8	-59.3586	-59.9314	-57.8553	-56.1095	-54.2294	-51.6289	-49.8864	-48.9975	-48.0197	-48.2193	-48.4716	-48.1197	-46.0277	-39.9608	-27.1408
epidermis	#	120195	71675.9	55545.8	30638	23140.5	17792.2	15077.4	12905.9	10944.5	9144.62	7362.25	5833.7	4521.32	3422.42	2602.43	-59.3108	-60.1107	-58.1575	-56.2117	-54.3069	-51.4909	-50.0044	-48.907	-48.055	-48.3596	-48.4512	-48.1272	-46.0559	-39.9176	-27.1976
epidermis	#	121942	70257.4	56043	30609.2	23151.1	17766.5	15170.9	12919	10959.2	9137.54	7351.89	5833.62	4521.15	3421.65	2605.94	-58.7538	-60.1359	-59.167	-56.6939	-53.9943	-51.8469	-50.1308	-49.0485	-48.1049	-48.276	-48.3411	-48.0999	-45.9634	-39.9548	-27.1485
epidermis	#	119257	70424.2	55678.6	30499.7	23233.5	17815.2	15079.4	12927.6	10968	9147.62	7364.69	5831.41	4521.84	3423.64	2606	-57.8119	-59.8437	-59.0072	-56.3724	-54.3065	-51.5938	-49.9494	-48.8878	-48.1255	-48.2986	-48.4766	-48.0683	-45.9224	-39.9761	-27.1468
epidermis	#	120456	70763.2	55540.3	30418.4	23071.3	17771.2	15127.7	12898	10957.7	9130.54	7355.57	5830.55	4518.34	3422.1	2604.29	-60.0949	-58.5303	-58.3234	-56.1594	-54.216	-51.5756	-49.8512	-48.9622	-48.0548	-48.1733	-48.4522	-48.1252	-45.9671	-39.9128	-27.213
epidermis	#	114867	72351.1	55098.3	30508.9	23084.8	17757.4	15113.8	12946.7	10962.4	9129.11	7361.07	5825.17	4515.75	3421.76	2606.75	-58.0223	-60.3696	-57.1455	-56.1189	-54.3014	-51.5926	-49.9493	-48.8895	-48.2321	-48.1263	-48.4952	-48.1059	-46.0069	-39.9604	-27.1588
epidermis	#	117590	71392	56147.3	30598.4	23116.3	17722.6	15148.3	12930.4	10952	9125.8	7352.3	5827.07	4512.38	3422.19	2605.98	-58.6281	-59.4106	-58.9181	-56.5158	-54.3296	-51.4371	-49.8572	-49.0231	-48.0249	-48.4023	-48.4546	-48.0791	-45.919	-39.9556	-27.1847
epidermis	#	121840	69131.7	54795.2	30550.8	23177.5	17803.9	15153.2	12932.1	10946.3	9123.98	7356.93	5830.89	4517.02	3420.75	2604.24	-59.1512	-61.1575	-58.1153	-56.1807	-54.1499	-51.6511	-49.9535	-48.9265	-48.1717	-48.2054	-48.438	-48.127	-45.9581	-39.9564	-27.1655
epidermis	#	121608	72217.2	55440	30531.4	23131	17795.4	15097.1	12953.8	10961.6	9122.85	7355.28	5826.56	4519.64	3422.27	2603.24	-58.8104	-59.7159	-58.0377	-56.3907	-54.2876	-51.6496	-49.7428	-48.8821	-48.1075	-48.1994	-48.4429	-48.0922	-45.9911	-39.9493	-27.1494
epidermis	#	120633	71176.8	54730.6	30674.2	23083.1	17766.3	15177.5	12924.7	10951.1	9103.87	7357	5831.36	4521.63	3421.21	2604.48	-59.1887	-59.8014	-58.5655	-56.2385	-54.1771	-51.6551	-50.0064	-48.9563	-48.0674	-48.1517	-48.4298	-48.1197	-46.0246	-39.9052	-27.1855
epidermis	#	120709	70947.4	55421	30413.1	23115.6	17762.4	15130.7	12908.6	10971.3	9124.89	7358.02	5826.37	4520.2	3419.66	2604.94	-59.9683	-59.6629	-58.1665	-56.705	-54.1556	-51.6685	-50.086	-48.8058	-48.1777	-48.159	-48.4624	-48.1409	-45.9614	-39.888	-27.1931
epidermis	#	120451	71498.3	54744.8	30724.5	23117.4	17843	15087.2	12923.5	10919.7	9091.89	7350.4	5822.52	4519.9	3419.79	2606.74	-57.3216	-60.2489	-58.7866	-56.2954	-54.1586	-51.6584	-49.8502	-48.8519	-48.1079	-48.2247	-48.4452	-48.1157	-45.9181	-39.9102	-27.1442
epidermis	#	120607	69995	54684.9	30479.8	23183.3	17719.5	15096.3	12901.5	10980.8	9121.78	7357.11	5828.57	4519.55	3421.59	2603.47	-56.4698	-59.2416	-57.59	-56.2547	-54.0728	-51.446	-49.7473	-48.9053	-47.9491	-48.2379	-48.4949	-48.0625	-45.8947	-39.8981	-27.1592
epidermis	#	117590	71765.6	55489.2	30498.5	23071	17810.6	15164.8	12942	10961.4	9115.44	7352.91	5829.39	4518.25	3420.19	2602.46	-58.6834	-59.0558	-58.6172	-56.5574	-54.1847	-51.6419	-49.8662	-48.9417	-48.0281	-48.2164	-48.4465	-48.1736	-45.9684	-39.9061	-27.1946
epidermis	#	120856	70904.5	53836.1	30500	23062.8	17780.9	15030.8	12927.4	10954.3	9123.56	7349.21	5827.65	4519.75	3422.28	2604.73	-58.2208	-61.0007	-58.4481	-56.7159	-54.242	-51.5622	-50.0505	-49.0247	-48.0537	-48.206	-48.4739	-48.0968	-45.9785	-39.928	-27.156
epidermis	#	119494	70012.1	55388.3	30390.2	23150.9	17759	15087.8	12918.5	10929.9	9104.43	7353.35	5828.79	4516.59	3418.36	2605.53	-58.1164	-59.5451	-57.3041	-56.5098	-54.6129	-51.7674	-49.5179	-48.7826	-48.0533	-48.2337	-48.5066	-48.1782	-45.9475	-39.8805	-27.1293
epidermis	#	121967	72592.6	55581	30533.8	23027.2	17833.9	15109.8	12926.1	10955.1	9118.3	7357.87	5829.04	4520.75	3422.43	2604.8	-57.0382	-59.1628	-57.7038	-56.5268	-54.5003	-51.7723	-49.9311	-48.8548	-48.1343	-48.1503	-48.4276	-48.0712	-45.9024	-39.8955	-27.1202
epidermis	#	118064	69935.9	55252.1	30519.3	23030	17725.7	15076.5	12924.6	10941.6	9106.52	7351.9	5826.01	4520.42	3419.85	2603.32	-58.2554	-60.681	-58.6659	-56.5146	-54.2695	-51.5926	-50.0733	-48.9387	-48.1101	-48.2986	-48.4619	-48.0829	-45.9292	-39.901	-27.1412
epidermis	#	120327	70184.8	55300	30411.4	22996.6	17812.1	15094.8	12903.2	10934.9	9114.28	7351.13	5823.59	4517.71	3418.88	2604.56	-58.4386	-60.1284	-58.3685	-56.4238	-54.1467	-51.7409	-49.985	-48.9152	-48.0674	-48.1898	-48.4541	-48.0673	-45.9695	-39.8989	-27.1484
epidermis	#	120226	70711.3	55858.9	30557.6	23078.8	17818.6	15089.9	12898.8	10941.4	9140.41	7341.6	5823.74	4507.75	3419.13	2604.23	-59.6869	-59.8917	-58.1071	-56.2531	-54.0884	-51.5089	-49.8751	-48.9224	-48.1025	-48.1328	-48.3719	-48.0881	-45.9444	-39.92	-27.1654
epidermis	#	118712	70626.1	55744.3	30455	23034	17775.9	15141.3	12913	10932.3	9112.45	7356.27	5825.23	4516.6	3420.81	2605.03	-57.0685	-60.7835	-59.2097	-56.3924	-54.1981	-51.5459	-50.0686	-48.9758	-48.0262	-48.167	-48.397	-48.048	-45.9603	-39.9416	-27.1827
epidermis	#	117887	70106.6	55132.1	30700.4	23039.8	17770.7	15104.4	12909.9	10935	9107.77	7353.94	5827.21	4513.54	3420.16	2599.59	-58.767	-59.5151	-58.2465	-56.5088	-54.1394	-51.7481	-50.0277	-48.9303	-48.2825	-48.1154	-48.3286	-48.0883	-45.9144	-39.8944	-27.1027
epidermis	#	121054	70429.5	56270.6	30403.2	23067.3	17741.5	15053.1	12894.8	10941.2	9109.89	7351.37	5824.58	4518.34	3417.23	2602.05	-58.9243	-60.6069	-58.416	-56.8518	-54.2161	-51.7955	-49.7459	-48.945	-47.9994	-48.2179	-48.4384	-48.0136	-45.9495	-39.8825	-27.1677
epidermis	#	121931	71778.7	55040	30479.4	23092.4	17764.6	15069.8	12903.5	10926.9	9118.38	7345.36	5820.15	4520.91	3418.42	2603.56	-58.7151	-60.663	-58.9047	-56.2982	-54.12	-51.6243	-49.8489	-48.8213	-48.1218	-48.1947	-48.4064	-48.0334	-45.9749	-39.8553	-27.1392
epidermis	#	117391	70477.1	55205.2	30327.2	23059.5	17774.7	15036.7	12895.6	10931.8	9116.84	7339.5	5825.89	4515.34	3419.42	2602.11	-59.7458	-59.3691	-57.8353	-56.381	-54.1584	-51.5725	-49.8758	-49.0797	-48.0116	-48.0442	-48.2715	-48.0768	-45.9059	-39.9233	-27.2081
epidermis	#	114192	70535.4	55493.9	30474.4	23100.3	17778.8	15117.8	12840.3	10932.2	9123.99	7336.21	5821.07	4517.17	3416.92	2602.88	-57.257	-60.0268	-58.6692	-56.8422	-54.3781	-51.6883	-49.8287	-48.995	-48.0795	-48.116	-48.4335	-48.0381	-45.9288	-39.8765	-27.1306
epidermis	#	122327	70833.4	55246.4	30471.8	23047.3	17765.5	15100.7	12858.5	10932.4	9104.87	7346.9	5818.33	4514.96	3418.85	2600.62	-58.6046	-59.6116	-59.0444	-56.4196	-54.2352	-51.727	-50.0096	-48.9782	-48.1636	-48.3075	-48.3951	-48.149	-45.9236	-39.902	-27.1673
epidermis	#	119370	69455.2	54445.7	30560.2	23034.4	17695.6	15082.9	12887.5	10935.2	9105.43	7343.54	5824.54	4517.02	3416.65	2602.85	-57.5671	-59.8734	-58.079	-56.1808	-54.1321	-51.591	-49.967	-48.9168	-48.0621	-48.1817	-48.3813	-48.1098	-45.9433	-39.9175	-27.1351
epidermis	#	119634	71069.7	55564.2	30590.1	23071.9	17761.8	15056.9	12879.1	10931.3	9112.22	7345.03	5821.69	4516.54	3418.73	2601.59	-58.9655	-58.2233	-58.5445	-56.3459	-54.3774	-51.5825	-49.9505	-48.89	-48.0335	-48.1874	-48.3445	-48.0586	-45.9203	-39.8826	-27.1411
epidermis	#	120798	70706.6	55620.3	30413.1	23011.8	17764.7	15062.1	12860.4	10912.9	9098.17	7347.79	5822.52	4517.55	3418.8	2601.56	-57.1455	-60.2266	-58.6455	-56.3672	-54.2126	-51.6799	-49.8747	-48.9472	-48.0178	-48.1062	-48.3573	-48.0379	-45.9591	-39.8857	-27.2009
epidermis	#	115990	70111	54703.3	30448.3	23069.6	17729.9	15051.8	12837.1	10928.6	9118.83	7349.42	5823.34	4517.73	3418.92	2601.74	-59.009	-60.1086	-58.7324	-56.5098	-54.1351	-51.6052	-49.8315	-48.961	-48.0529	-48.2244	-48.3795	-48.1043	-45.9775	-39.899	-27.1545
epidermis	#	121013	71957.4	55116.1	30481.4	23037.6	17715.2	15043.5	12909.5	10898.4	9110.5	7352.32	5824.38	4518.6	3415.83	2604.77	-59.6246	-59.9817	-58.092	-56.3774	-54.2386	-51.5359	-50.0331	-48.874	-48.0801	-48.0716	-48.4567	-48.0276	-46.002	-39.9152	-27.128
epidermis	#	119352	71751.3	53771	30834.7	22885.4	17692.8	15034.3	12880.5	10928.8	9084.2	7334.35	5814.56	4515.57	3416.8	2601.15	-57.8013	-60.0175	-58.5018	-56.1483	-54.1381	-51.5708	-49.7834	-48.9543	-47.999	-48.168	-48.4147	-48.0284	-45.9195	-39.8598	-27.1316
epidermis	#	118251	72413.5	54736.3	30545.6	22992	17709.1	15084.8	12881.2	10925.7	9080.6	7345.1	5819.16	4510.42	3416.11	2602.67	-57.976	-59.9922	-57.7225	-56.6619	-53.9994	-51.7035	-49.9256	-48.7666	-48.2024	-48.1971	-48.3332	-48.0494	-45.9526	-39.912	-27.1445
epidermis	#	124220	71471.2	54587.2	30396.6	23096.2	17761	15054.9	12877	10904.8	9089.66	7297.56	5821.28	4510.9	3417.24	2599.97	-56.8785	-60.0466	-57.7582	-56.4071	-54.0828	-51.8174	-49.9526	-48.927	-48.0588	-48.0494	-48.3594	-48.0838	-45.9056	-39.842	-27.0398
epidermis	#	120491	70838.2	55074.1	30468.6	23088.9	17750.1	15042	12883.1	10919.6	9120.83	7338.98	5823.74	4515.1	3419.02	2601.92	-58.4652	-60.3619	-58.1906	-56.7222	-54.3982	-51.3355	-49.7503	-49.0116	-48.1188	-48.2555	-48.2122	-48.0063	-45.9646	-39.851	-27.1658
epidermis	#	118744	71258.8	55251.9	30627.8	23005.3	17693.1	15076.5	12877.7	10905.3	9090.17	7343.63	5820.15	4508.24	3416.55	2601.76	-58.172	-59.9612	-57.8136	-56.2857	-54.2746	-51.6806	-49.692	-48.9001	-47.8964	-48.2098	-48.3583	-48.039	-45.9513	-39.8851	-27.076
epidermis	#	118342	70943	55493.2	30404.6	23062.8	17724.9	15036.3	12869	10922.5	9092.6	7342.08	5815.28	4514.84	3416.41	2601.24	-58.7217	-59.4632	-58.3368	-56.591	-54.1846	-51.5801	-49.7714	-48.9129	-48.0426	-48.1221	-48.3314	-48.0472	-45.8696	-39.8618	-27.1016
epidermis	#	119090	70249.9	55203.9	30618.2	23038.4	17664.5	15051.9	12894.6	10910.8	9107.95	7330.74	5823.45	4515.85	3415.92	2602.16	-58.6504	-60.6682	-58.6438	-56.3533	-54.2012	-51.6669	-49.8684	-48.944	-47.9577	-48.153	-48.3881	-48.0342	-45.9302	-39.8608	-27.1539
epidermis	#	115601	70937.8	55576.2	30426.1	22991.5	17764.7	15070.3	12879.6	10928.9	9084.19	7327.67	5812.59	4511.46	3415.34	2602.52	-59.6419	-58.273	-58.328	-56.2601	-54.3373	-51.8391	-50.0464	-48.8729	-47.9492	-48.4108	-48.3807	-48.0254	-45.942	-39.8724	-27.0508
epidermis	#	124020	70277.3	54375.8	30502.5	23017.9	17713.2	15059.2	12884.8	10909	9080.76	7337.35	5817.76	4510.23	3416.26	2601.42	-57.2569	-60.477	-59.5073	-56.5135	-54.1561	-51.4495	-49.7265	-48.9303	-48.0157	-48.2238	-48.407	-48.0329	-45.9717	-39.8636	-27.1205
epidermis	#	119552	70266.2	54478.5	30335.8	22983.6	17729.8	15023.2	12866.3	10913.6	9080.29	7332.88	5824.19	4512.47	3417.69	2601.43	-58.299	-60.2604	-58.5776	-56.2849	-53.9266	-51.7602	-49.9194	-48.7488	-48.012	-48.2152	-48.2923	-48.0289	-45.9557	-39.8689	-27.1944
epidermis	#	118232	71223.7	55793.1	30394.3	23084.6	17683.8	15066.1	12876.8	10906.8	9081.12	7325.93	5814.05	4509.76	3418.91	2602.65	-56.6973	-60.8937	-58.3293	-56.1707	-54.075	-51.676	-49.786	-48.8216	-47.988	-48.0833	-48.2967	-48.0467	-45.9017	-39.8509	-27.1639
epidermis	#	119283	70391.5	54569.7	30458.5	23023.3	17703.1	15066.4	12851.2	10905.8	9104.98	7354.38	5818.56	4513.75	3417.74	2605.79	-58.6815	-59.9979	-59.0964	-56.3704	-54.1556	-51.6083	-49.8863	-48.9785	-47.806	-48.055	-48.3609	-48.0166	-45.9719	-39.843	-27.1431
epidermis	#	117769	68884.4	54323.6	30562.8	22987.1	17681.1	15072.9	12851.8	10895.4	9096.64	7324.23	5818.58	4515.31	3416.21	2601.15	-57.5297	-59.7241	-58.1421	-56.3868	-54.2048	-51.7145	-50.0336	-49.0257	-48.0424	-48.1544	-48.2412	-48.0121	-45.8701	-39.8498	-27.1387
epidermis	#	119721	71676.1	55541.8	30382.8	23012.3	17748.5	15070.8	12883.2	10914.1	9089.9	7330.58	5817.46	4508.72	3418.65	2600.88	-58.6513	-62.2093	-58.4207	-56.2952	-54.2718	-51.5022	-49.8353	-48.9142	-47.9812	-48.1387	-48.294	-48.0185	-45.9317	-39.8685	-27.1556
epidermis	#	121578	70317.4	55380.5	30567.9	22963.3	17713.1	15064.4	12895.1	10936.6	9113.3	7333.08	5819.04	4506.04	3415.18	2605.25	-60.1997	-59.6744	-57.687	-56.2692	-54.1195	-51.687	-49.8933	-48.8642	-48.0706	-48.049	-48.3496	-48.0537	-45.9619	-39.8541	-27.0617
epidermis	#	119093	70992.9	55507.8	30482	22926.8	17678.3	15058.4	12866.2	10925.9	9092.48	7337.17	5816.07	4513.28	3415.09	2601.31	-58.4802	-60.0248	-58.4262	-56.4947	-54.1692	-51.7329	-49.9152	-48.9387	-48.0757	-48.1194	-48.3352	-48.0322	-45.8967	-39.8565	-27.1277
epidermis	#	120019	71167	54803.1	30442.9	22985.5	17791	15040.8	12878.1	10921.3	9103.41	7330.91	5816.28	4514.89	3413.87	2602.77	-58.647	-59.7193	-57.6882	-56.256	-54.2209	-51.5664	-50.0181	-48.8919	-47.8955	-48.2343	-48.3713	-48.0535	-45.8947	-39.8844	-27.1085
epidermis	#	118911	71496.3	55105.2	30529.3	22945.8	17664.6	15049.3	12817.5	10902	9087.96	7335.18	5813.53	4510.85	3415.38	2600.86	-58.1386	-60.8336	-58.584	-56.3918	-54.2741	-51.557	-49.9622	-48.901	-48.0535	-48.2378	-48.3718	-48.0224	-45.9102	-39.8652	-27.0844
epidermis	#	117954	71242.5	55317.7	30399.1	23005.3	17747.8	15057.6	12864.4	10930.3	9079.18	7333.4	5816.79	4509.89	3416.95	2603.49	-58.4907	-59.7183	-58.1428	-56.2328	-54.0648	-51.7343	-49.8128	-48.88	-48.1584	-48.2403	-48.344	-48.0872	-45.9269	-39.8787	-27.1326
epidermis	#	118999	70869.7	54956.1	30424.1	22998.2	17734.4	15056.5	12904.3	10894.2	9099.41	7332.48	5816.02	4511.64	3417.17	2599.09	-57.8419	-59.2106	-58.3548	-56.3609	-54.175	-51.6311	-49.8231	-49.0089	-47.9226	-48.0944	-48.3092	-47.9841	-45.9058	-39.8782	-27.2
epidermis	#	120599	70648.5	55795.5	30604.5	22880.8	17718.6	15061.5	12915.3	10918.1	9118.3	7326.17	5817.69	4511.46	3414.71	2601.61	-58.7695	-59.9452	-58.9242	-56.8768	-54.0096	-51.8512	-49.9715	-48.9301	-48.0367	-48.189	-48.3675	-48.058	-45.9424	-39.8771	-27.1615
epidermis	#	119348	70746.4	54578.5	30346.8	22946.7	17684.3	15042.7	12855.1	10898.7	9081.75	7344.25	5822.22	4515.12	3415.64	2605.04	-58.8355	-60.3435	-59.1313	-56.6041	-54.2665	-51.3965	-49.8377	-48.7322	-47.8281	-48.0255	-48.1771	-48.0546	-45.8353	-39.887	-27.1481
epidermis	#	116770	71453.3	55214.6	30299.6	23033.5	17718.2	15053.6	12838.3	10923.3	9094.37	7338.94	5821.98	4514.21	3417.55	2603.46	-56.7482	-59.204	-57.0767	-56.355	-54.2079	-51.6595	-49.883	-48.8691	-48.0335	-48.1778	-48.4616	-48.0284	-45.8671	-39.8399	-27.1645
epidermis	#	123083	71073.3	55102.7	30495.6	23075.1	17685.2	15071.4	12871.3	10911.6	9104.62	7339.79	5822.04	4514.51	3419.41	2601.71	-59.1677	-60.0383	-58.6492	-56.1807	-54.2608	-51.4794	-49.8645	-48.9238	-48.0301	-48.1797	-48.4964	-48.0869	-45.9159	-39.8643	-27.1446
epidermis	#	120076	70688.5	54504.6	30445.5	23051.1	17623.5	15021.2	12884	10915.2	9118.36	7330.98	5823.37	4520.34	3417.11	2600.08	-58.8558	-59.9388	-58.8338	-56.5198	-54.3457	-51.5688	-49.6968	-48.8774	-48.1121	-48.0487	-48.3849	-48.0441	-45.9001	-39.8947	-27.0553
epidermis	#	117996	70494.7	55208.3	30430.4	23011.2	17689.6	15086.3	12891.6	10912.1	9102.04	7333.87	5816.55	4518.56	3417.93	2602.49	-58.1899	-60.2796	-58.2182	-56.5461	-54.081	-51.5953	-50.0327	-48.932	-48.0865	-48.1503	-48.3227	-47.9963	-45.9127	-39.9073	-27.1202
epidermis	#	120971	71107.6	54964	30580.7	23018.2	17764.8	15056.1	12922.4	10902	9093.46	7333.52	5816.4	4515.17	3417.54	2601.58	-59.3378	-60.5846	-58.3793	-56.1862	-53.9148	-51.5645	-49.8369	-48.9231	-48.0283	-48.1135	-48.4059	-48.0668	-45.9349	-39.8564	-27.1382
epidermis	#	118881	70078.8	55263.3	30532.4	23161.5	17742.5	15092.7	12890.7	10936.1	9099.73	7336.84	5822.19	4514.47	3420.51	2600.77	-57.0401	-59.7403	-58.4388	-56.5823	-54.1592	-51.7798	-49.8407	-49.0148	-48.096	-48.2581	-48.35	-48.041	-45.9453	-39.8604	-27.1025
epidermis	#	119757	71770.4	55104.3	30473.9	22929.8	17738.8	15097.4	12886.7	10925.2	9097.95	7333.01	5822.21	4513.89	3417.32	2602.95	-59.04	-60.3382	-58.7634	-56.4107	-54.3363	-51.6664	-50.0182	-48.9493	-48.0882	-48.1566	-48.4036	-48.1007	-45.9051	-39.9087	-27.1202
epidermis	#	116829	70762.3	54834.4	30536.9	22954.1	17716.4	15073.4	12880.3	10937.5	9087.11	7351.87	5826.21	4511.76	3417.86	2603.45	-59.1177	-59.9262	-58.8049	-56.2255	-54.3031	-51.5577	-49.7769	-48.9195	-48.1818	-48.2033	-48.4555	-48.0594	-45.9136	-39.9019	-27.0613
epidermis	#	115239	71261.3	56032	30467.4	22949	17699.9	15071.1	12893.7	10922	9086.39	7336.72	5822.08	4515.66	3419.47	2599.45	-56.5917	-61.0295	-57.3746	-56.471	-54.2128	-51.6187	-49.8618	-48.6814	-48.044	-48.3363	-48.435	-48.0938	-45.912	-39.8445	-27.0917
epidermis	#	118900	71498.2	54886.1	30520.3	23049	17776.5	15083.3	12879	10949.9	9095.22	7367.95	5821.2	4515.71	3420.33	2600.19	-58.7156	-60.4006	-59.168	-56.0356	-54.1956	-51.5717	-49.9878	-48.9708	-48.2585	-48.1321	-48.4994	-48.0695	-45.9391	-39.8894	-27.1142
epidermis	#	120507	70520.2	55156.1	30571.6	23010	17742.4	15031.5	12899.9	10928.9	9101.78	7331.08	5826.36	4515.79	3420	2605.01	-58.5577	-58.9872	-57.0959	-56.6253	-54.3783	-51.5862	-50.0298	-48.9684	-48.0338	-48.1477	-48.4008	-48.058	-45.9176	-39.9311	-27.1405
epidermis	#	118981	70244.4	55169.4	30806.1	23171.1	17721.6	15114.7	12914.9	10927.9	9097.04	7355.67	5826.22	4513.83	3420.17	2604.32	-58.7541	-59.3989	-57.4543	-55.883	-54.2377	-51.7401	-49.9055	-48.9972	-48.0751	-48.2473	-48.407	-48.0698	-45.9298	-39.9017	-27.1719
epidermis	#	122838	71793.1	55935.8	30674.6	23075.6	17722.4	15057.1	12913	10958.2	9131.89	7346.6	5820.91	4522.29	3419.04	2598.29	-59.5142	-59.4602	-58.4867	-56.2701	-54.1495	-51.5869	-49.9231	-49.0534	-48.1048	-48.3269	-48.4335	-48.0532	-45.82	-39.9336	-27.1288
epidermis	#	117955	70153.9	54458.5	30592.9	23117.9	17780.7	15091.4	12885.4	10932	9125.93	7348.49	5821.45	4517.38	3421.21	2603.99	-58.4618	-60.4244	-58.478	-56.595	-54.2009	-51.875	-50.0014	-49.0025	-48.0439	-48.0826	-48.4313	-48.1019	-45.9958	-39.919	-27.1687
epidermis	#	117769	72684.1	55597.7	30537.3	23136.7	17761.2	15079.5	12880.9	10957.4	9109.72	7348.75	5822.17	4514.52	3418.72	2602.08	-58.9042	-59.3389	-58.5101	-56.6176	-54.1309	-51.7632	-49.7652	-48.842	-48.1135	-48.2471	-48.43	-48.1224	-45.9669	-39.922	-27.1212
epidermis	#	121194	70181.7	54309.7	30658.9	23068.5	17776.3	15122.2	12899.9	10939.8	9118.69	7345.44	5825.72	4515.77	3418.18	2605.25	-57.4353	-60.7991	-58.3245	-56.3656	-54.164	-51.5959	-49.9607	-49.0005	-48.0083	-48.1331	-48.4327	-48.0873	-45.9543	-39.9	-27.1467
epidermis	#	56373.7	33777.7	27045.2	16364.8	13130.1	10679.1	9336.92	8180.08	7103.94	6108.62	5126.93	4270.06	3499.11	2788.78	2217.7	-59.8079	-56.9317	-52.9824	-47.7618	-45.0716	-42.811	-41.4637	-40.8207	-39.95	-39.4834	-39.3695	-38.7767	-37.1722	-32.6873	-22.5237
epidermis	#	56161.8	33596.9	26924.1	16346.2	13100.6	10677	9337.96	8190.92	7107.74	6101.25	5129.35	4268.31	3498.83	2789.83	2219.05	-60.4778	-57.0594	-53.7623	-47.6857	-45.1788	-42.8651	-41.4801	-40.7166	-39.8628	-39.6297	-39.3601	-38.7553	-37.1583	-32.7268	-22.5496
epidermis	#	56095.5	33761.9	27073.9	16345.1	13116.9	10641.4	9335.29	8193.46	7110.89	6097.25	5127.58	4273.39	3497.97	2788.38	2218.27	-60.0103	-56.9653	-52.8598	-47.7545	-44.9139	-42.8843	-41.4253	-40.7887	-39.8648	-39.6601	-39.3022	-38.7	-37.0976	-32.6633	-22.5111
epidermis	#	54994.8	33806.6	26796.3	16354.3	13136	10670.1	9348.93	8192.02	7090.41	6102.61	5125.66	4274.91	3496.19	2789.64	2219.21	-60.2287	-57.0557	-53.178	-48.0088	-44.9934	-42.7743	-41.5152	-40.7649	-39.9898	-39.6054	-39.288	-38.7296	-37.1631	-32.702	-22.5242
epidermis	#	55364.7	33662.2	26883.4	16324.9	13117.8	10662.9	9362.47	8179.91	7093.11	6095.49	5122.89	4270.92	3495.82	2788.89	2218.28	-59.5818	-57.1629	-53.099	-47.9168	-44.9861	-42.834	-41.4636	-40.8138	-40.1141	-39.5976	-39.2915	-38.7162	-37.1474	-32.6811	-22.512
epidermis	#	55376.1	33736.2	26746.5	16387.7	13107.8	10667.1	9342.7	8184.98	7096.29	6096.95	5124.4	4271.43	3498.03	2789.14	2218.27	-60.1167	-56.537	-53.2754	-47.7523	-44.9315	-42.8091	-41.4136	-40.7249	-39.9093	-39.6582	-39.3099	-38.6923	-37.2153	-32.6651	-22.5216
epidermis	#	55669.6	33776.4	26693.1	16340.5	13116.7	10656.1	9328.88	8184.03	7110.03	6108.77	5123.29	4267.49	3496.61	2787.04	2218.54	-60.0932	-57.0988	-53.1117	-47.639	-44.9379	-42.7613	-41.4698	-40.7408	-39.8739	-39.4659	-39.3007	-38.756	-37.1371	-32.6999	-22.5063
epidermis	#	55425.9	33735.7	27031.7	16352.4	13097.4	10664.7	9327.54	8194.29	7109.03	6101.56	5117.79	4266.32	3492.43	2787.29	2217.43	-60.1713	-56.6919	-53.004	-47.8584	-45.0644	-42.7868	-41.5474	-40.8275	-39.7914	-39.4317	-39.2905	-38.7328	-37.1805	-32.6761	-22.4722
epidermis	#	56209.6	33739	26869.3	16323.2	13102.5	10681.9	9328.64	8184.52	7100.78	6096.83	5121.56	4265.82	3493.79	2790.82	2217.98	-60.598	-57.1356	-53.3506	-47.7948	-45.0123	-42.6383	-41.6137	-40.8756	-39.9343	-39.6893	-39.2955	-38.6962	-37.14	-32.6899	-22.5022
epidermis	#	55474.3	33617.8	26773.4	16356.4	13100.4	10665.1	9330.77	8193.13	7099.79	6108.53	5124.98	4267.65	3492.39	2787.27	2216.39	-60.0048	-57.0229	-53.0591	-47.8198	-45.1205	-42.8319	-41.4994	-40.699	-39.9481	-39.5411	-39.2549	-38.7592	-37.181	-32.6928	-22.513
epidermis	#	55408.2	34199.1	26944.2	16369.5	13131.2	10657.5	9342.96	8187.67	7105.14	6084.84	5120.22	4266.35	3494.8	2789.38	2217.72	-60.2529	-56.7577	-53.2569	-47.7512	-45.0295	-42.8119	-41.4155	-40.7534	-39.9001	-39.6907	-39.2823	-38.7406	-37.1556	-32.686	-22.4771
epidermis	#	55440	33890.2	26911.9	16338.2	13122.5	10681.7	9340.99	8191.83	7103.73	6095.05	5119.57	4272.61	3494.9	2789.34	2216.38	-59.0027	-57.5067	-53.434	-47.7526	-45.005	-42.7659	-41.4297	-40.8242	-39.8633	-39.5668	-39.3055	-38.7962	-37.1904	-32.7165	-22.5501
epidermis	#	55787.1	33702.3	26753.7	16341	13141.1	10679.3	9337.08	8172.53	7104.22	6088.02	5116.71	4266.39	3496.42	2787.37	2216.99	-59.8654	-56.6736	-52.8838	-47.8233	-45.0314	-42.7482	-41.4988	-40.7673	-39.908	-39.577	-39.2513	-38.7562	-37.2354	-32.6749	-22.5769
epidermis	#	54972.1	34023.6	26796.1	16368.1	13116.9	10670.9	9352.08	8192.26	7113.94	6092.48	5123.14	4263.39	3494.92	2786.97	2216.31	-60.2615	-56.832	-53.2739	-47.8525	-45.1692	-42.7683	-41.5189	-40.7203	-39.859	-39.6096	-39.3253	-38.731	-37.1666	-32.6948	-22.4942
epidermis	#	55689.2	34115.7	26874.6	16327.6	13094.4	10650.4	9331.25	8175.82	7083.49	6098.47	5116.61	4266.24	3491.61	2787.3	2216.49	-59.5787	-57.2616	-53.1431	-47.7414	-45.1085	-42.7826	-41.5505	-40.7332	-39.7712	-39.5382	-39.2613	-38.7082	-37.1851	-32.7019	-22.5074
epidermis	#	55138.3	33874.6	26958.3	16344.2	13126	10660.2	9320	8179.55	7093.18	6099.73	5118.03	4264.95	3491.47	2786.27	2217.41	-59.4192	-57.1211	-53.3038	-47.7966	-44.943	-42.6943	-41.4394	-40.6916	-39.8932	-39.6443	-39.2444	-38.7115	-37.1506	-32.6786	-22.4779
epidermis	#	55650.8	33657.7	26651.8	16377	13092.5	10655.1	9328.72	8188.64	7100.58	6089.95	5117	4266.58	3491.26	2786.07	2216.08	-59.4424	-57.407	-53.6673	-47.9155	-45.092	-42.83	-41.551	-40.7512	-39.9014	-39.7495	-39.272	-38.7056	-37.1027	-32.693	-22.4969
epidermis	#	55126.8	33708	26653.2	16384	13118.1	10663.4	9310.81	8176.55	7092.57	6104.64	5122.8	4269.62	3497.73	2786.35	2216.44	-59.1222	-57.0981	-53.0458	-47.9453	-45.0597	-42.7931	-41.4944	-40.8736	-39.9704	-39.5356	-39.2221	-38.6997	-37.1244	-32.7246	-22.4683
epidermis	#	55617.9	33795.2	26886.7	16295.5	13098.4	10693.1	9311.68	8169.32	7094.87	6090.93	5118.92	4267.33	3493.24	2788.75	2216.76	-60.2436	-56.7589	-53.0198	-47.6628	-45.0061	-42.7683	-41.4809	-40.8878	-39.8467	-39.6181	-39.2733	-38.7293	-37.1235	-32.6466	-22.5142
epidermis	#	56033.9	33938.9	26855.1	16381	13094.1	10664.5	9327.4	8197.74	7092.99	6105.12	5112.09	4265.83	3492.5	2787.72	2216.04	-59.4065	-56.9163	-53.2082	-47.8425	-45.1816	-42.8226	-41.4144	-40.7463	-39.8757	-39.5947	-39.2821	-38.7128	-37.172	-32.6654	-22.5083
epidermis	#	57038.7	33544.3	26838.9	16339.6	13088.7	10658.3	9319.46	8186.86	7097.71	6085.26	5116.53	4269.24	3495.43	2787.43	2215.03	-59.5526	-57.3658	-53.3068	-47.865	-45.0656	-42.7242	-41.4447	-40.7958	-39.9315	-39.7049	-39.3003	-38.7224	-37.1556	-32.6662	-22.5183
epidermis	#	55634.2	33783.6	26880.7	16370.5	13101.7	10658.2	9331.82	8194.13	7105.79	6100.82	5122.69	4263.32	3493.72	2785.7	2214.47	-60.2025	-57.1845	-53.042	-47.9744	-45.0969	-42.7856	-41.7185	-40.8399	-39.9342	-39.6111	-39.3043	-38.6525	-37.1554	-32.6765	-22.4724
epidermis	#	56018	33635.1	26993.2	16291.3	13115.6	10666.2	9312.46	8182.77	7095.24	6089.56	5116.83	4263.73	3495.79	2784.5	2215.81	-59.258	-57.0199	-53.3477	-47.8178	-45.0355	-42.988	-41.554	-40.8013	-39.8542	-39.605	-39.3033	-38.737	-37.1772	-32.6402	-22.4553
epidermis	#	55757.3	33953.9	26702	16339.3	13105.2	10648.1	9321.06	8194.92	7088.24	6096.56	5122.76	4263.09	3489.99	2786.23	2214.2	-60.5453	-56.4	-52.6425	-47.7452	-45.0629	-42.8089	-41.5964	-40.7423	-39.9246	-39.5585	-39.2722	-38.7195	-37.1563	-32.6901	-22.4928
epidermis	#	55665	33758.2	27024.4	16322.9	13085	10646.5	9318.44	8181.85	7092.29	6090.46	5120.48	4266.27	3493.73	2786.54	2215.32	-60.6413	-57.2492	-53.0793	-47.8097	-45.0894	-42.7783	-41.4747	-40.7273	-40.0435	-39.5829	-39.2177	-38.73	-37.1328	-32.6819	-22.4869
epidermis	#	55305	33445.5	26872	16349.8	13085.7	10666.1	9342.54	8179.91	7093.63	6094.04	5116.53	4264.92	3493.92	2785.08	2217.34	-60.014	-57.3364	-53.4318	-47.8299	-45.1197	-42.8413	-41.5109	-40.7613	-39.9279	-39.6601	-39.2818	-38.7292	-37.1246	-32.6625	-22.4849
epidermis	#	56072.4	33747.4	26797.6	16309.9	13113.6	10637.5	9309.78	8182.8	7095.54	6075.01	5116.03	4262.56	3495.81	2785.42	2215.61	-60.5369	-56.8524	-53.221	-47.8183	-45.1156	-42.7648	-41.584	-40.7803	-39.8313	-39.6708	-39.2894	-38.7188	-37.1381	-32.6667	-22.5137
epidermis	#	54909.3	33728.1	26858.6	16375.2	13097.5	10670.3	9327.45	8180.22	7103.08	6098.14	5117.38	4263.48	3493.25	2785.48	2214.83	-61.1916	-56.7405	-53.0398	-47.7959	-45.1182	-42.8502	-41.4712	-40.7319	-39.8657	-39.7043	-39.2812	-38.7606	-37.0834	-32.6555	-22.4492
epidermis	#	55615.8	33565.5	26876.4	16302.9	13092.1	10626.3	9333.24	8160.87	7102.96	6091.29	5119.92	4261.9	3492.13	2787.81	2215.65	-58.7048	-56.792	-53.0559	-47.9951	-45.156	-42.7308	-41.5015	-40.6921	-39.892	-39.6211	-39.2733	-38.7016	-37.1075	-32.6231	-22.4697
epidermis	#	55261.4	33617	26782.2	16348.5	13097.3	10663.8	9328.12	8187.59	7095.95	6098.77	5115.55	4266.35	3496.32	2785.53	2216.88	-60.4188	-57.3606	-52.9486	-47.8354	-44.9575	-43.0108	-41.4394	-40.7829	-39.8192	-39.54	-39.1855	-38.7631	-37.14	-32.661	-22.489
epidermis	#	55333.9	33765.1	26826.5	16326.1	13102.3	10632.6	9322.66	8179.07	7084.96	6093.89	5119.04	4265	3490.82	2784.1	2215.72	-60.0874	-57.1115	-53.0939	-47.7852	-45.145	-42.9361	-41.6116	-40.7258	-39.898	-39.4374	-39.2982	-38.7146	-37.1294	-32.6418	-22.5355
epidermis	#	54968.8	33875.4	26774.7	16344.3	13114.5	10663	9315.58	8178.92	7091.41	6087.66	5112.89	4258.94	3492.73	2784.07	2216.32	-59.0267	-57.2345	-53.584	-47.6803	-44.9585	-42.8453	-41.4842	-40.7409	-39.9201	-39.6337	-39.2269	-38.7277	-37.149	-32.6462	-22.4896
epidermis	#	55762.4	33804	26812.5	16357.6	13081	10667.3	9331.65	8186.16	7093.23	6092.01	5114.94	4261.95	3493.98	2783.87	2218.24	-59.7807	-56.6475	-52.8995	-47.8438	-45.1313	-42.7303	-41.5058	-40.8378	-39.9139	-39.6045	-39.2755	-38.7155	-37.1844	-32.6586	-22.4785
epidermis	#	55036.2	33974.3	26901.6	16363.6	13108	10660.2	9331.69	8176.44	7106.01	6095.92	5116.31	4262.27	3492.48	2786.96	2216.25	-59.6451	-57.3697	-53.193	-47.9774	-45.0906	-42.7953	-41.4463	-40.7498	-39.8571	-39.5345	-39.2152	-38.7265	-37.1633	-32.6688	-22.5194
epidermis	#	56150.1	33465.7	26696	16350.7	13086.2	10654.8	9318.15	8169.5	7095.97	6091.17	5110.74	4262.43	3490.85	2787.02	2215.23	-60.0715	-56.9752	-53.2744	-47.844	-44.9217	-42.783	-41.4967	-40.8524	-39.9488	-39.56	-39.2776	-38.7303	-37.1859	-32.6719	-22.4961
epidermis	#	55148.2	33944.2	26957.1	16374.8	13088.3	10648.6	9310.44	8176.5	7103.27	6088.67	5113.04	4267.58	3492.77	2785.51	2216.16	-59.8564	-56.602	-53.1408	-47.7518	-45.1113	-42.7958	-41.477	-40.7927	-39.8973	-39.6303	-39.2605	-38.7383	-37.1003	-32.6691	-22.4987
epidermis	#	55201.8	33648.9	26629.6	16315.3	13090.9	10655.9	9335.44	8178.52	7098	6077.7	5115.68	4267.34	3489.11	2785.54	2216.4	-59.769	-57.1521	-53.5221	-47.8698	-45.0338	-42.762	-41.415	-40.8058	-39.9058	-39.6361	-39.2607	-38.7063	-37.1346	-32.6819	-22.5112
epidermis	#	56026.4	33864.9	26901.2	16354.7	13109.2	10659.8	9313.23	8173.08	7080.85	6092.27	5124.49	4266.89	3491.98	2786.16	2219.01	-60.029	-56.8582	-52.8395	-47.7622	-45.0069	-42.8941	-41.4826	-40.8022	-39.9303	-39.5402	-39.2927	-38.7211	-37.1345	-32.6797	-22.538
epidermis	#	56069.7	33960.8	27098.5	16348	13100	10657.7	9315.98	8201.37	7092.1	6086.46	5118.67	4264.39	3490.85	2787.01	2216.44	-58.9657	-57.0712	-53.4818	-47.7647	-45.127	-42.7693	-41.6689	-40.7631	-39.918	-39.6427	-39.3042	-38.7028	-37.1371	-32.6653	-22.5258
epidermis	#	55275.4	33808.7	26674.4	16348	13093.6	10662.6	9343.26	8176.55	7101.65	6094.76	5120.56	4262.64	3494.58	2784.31	2216.55	-60.7893	-56.749	-53.1473	-48.0287	-45.0308	-42.7022	-41.5047	-40.8212	-39.8806	-39.6982	-39.3955	-38.7563	-37.1749	-32.6773	-22.4821
epidermis	#	56128.1	33722.8	26828.3	16324.6	13110.3	10653	9325.21	8179.95	7102.65	6111.7	5114.74	4267.22	3492.74	2785.44	2216.15	-60.1736	-57.3218	-52.773	-47.7668	-45.0323	-42.7737	-41.6048	-40.7625	-39.9193	-39.425	-39.3038	-38.7055	-37.1625	-32.6928	-22.525
epidermis	#	56247.7	33825.1	26959.4	16276.4	13080	10646.5	9313.67	8174.98	7093.21	6094.8	5113.6	4264.16	3493.5	2785.48	2217.74	-60.6598	-56.4785	-53.7145	-47.9934	-45.1519	-42.89	-41.3766	-40.6558	-39.8696	-39.5641	-39.3091	-38.7132	-37.152	-32.7208	-22.5163
epidermis	#	55450.5	33516.4	26617.3	16346.1	13127.7	10659	9328.24	8179.93	7106.38	6093.8	5115.95	4265.93	3487.67	2785.29	2216.72	-60.1783	-57.491	-53.4783	-47.7043	-45.0222	-42.6957	-41.493	-40.8331	-39.8971	-39.7602	-39.2623	-38.7085	-37.211	-32.6789	-22.5647
epidermis	#	55594.3	33904.8	26868.5	16375.4	13108.6	10655.6	9338.96	8188.68	7091.19	6092.11	5117.29	4264.22	3491.39	2786.24	2215.78	-59.8108	-56.9012	-53.091	-47.8461	-45.0883	-42.8127	-41.5668	-40.8925	-39.8923	-39.6147	-39.3221	-38.7501	-37.1351	-32.6765	-22.4915
epidermis	#	55179	33695	26816.6	16372.7	13101.4	10658.3	9328	8179.38	7100.38	6090.99	5113.13	4265.29	3493.06	2785.75	2215.63	-60.0434	-57.2978	-53.286	-47.7508	-45.0883	-42.8129	-41.5371	-40.8012	-39.9147	-39.5604	-39.3125	-38.702	-37.1637	-32.6744	-22.4893
epidermis	#	55963	33933.2	26751.2	16294.2	13089.8	10664.8	9311.41	8180.41	7101.3	6085.06	5118.24	4263.07	3490.25	2787.45	2215.37	-59.7944	-56.8747	-53.5373	-47.5885	-44.9442	-42.7968	-41.4691	-40.7319	-39.8932	-39.5489	-39.3137	-38.717	-37.1415	-32.6783	-22.4677
epidermis	#	55260.4	33771.2	26851	16352.4	13104.2	10663.1	9335.74	8184.69	7101.17	6088.04	5114.87	4266.33	3493.61	2785.33	2215.83	-60.3954	-57.0451	-53.354	-47.8445	-45.1013	-42.7102	-41.5014	-40.7301	-39.9262	-39.5403	-39.2458	-38.7897	-37.102	-32.6778	-22.4858
epidermis	#	55078.2	33808.7	27048.2	16270.9	13088.9	10653.3	9317.77	8163.98	7112.88	6090.58	5121.9	4264.7	3493.89	2785.31	2216.14	-60.3583	-56.7265	-53.0568	-47.8025	-45.0462	-42.8614	-41.5809	-40.8187	-39.8191	-39.6371	-39.2844	-38.69	-37.1886	-32.6755	-22.577
epidermis	#	56385.2	33812.7	26938.2	16334.2	13084	10660.6	9324.36	8161.3	7088.25	6094.54	5114.8	4262.63	3492.63	2784.87	2216.99	-60.6489	-57.1738	-53.4929	-47.8538	-45.0866	-42.7891	-41.4246	-40.8483	-39.9351	-39.5892	-39.2413	-38.7058	-37.1632	-32.6859	-22.4904
epidermis	#	55876.2	33632.2	26783.3	16308.6	13095.7	10661.4	9320.94	8187.01	7099.7	6084.15	5112.71	4267.68	3492.4	2786.63	2218.1	-60.2395	-56.7265	-53.5022	-47.9302	-45.0578	-42.7478	-41.5451	-40.8141	-39.88	-39.6676	-39.2315	-38.7338	-37.1056	-32.6921	-22.5113
epidermis	#	55587.4	33564.6	26726.9	16359.1	13100.2	10649.7	9310.04	8177.54	7088.79	6095.16	5117.09	4265.93	3493.47	2786.32	2217.09	-60.157	-56.883	-53.0337	-47.7265	-45.0374	-42.8845	-41.4704	-40.8004	-39.9003	-39.6833	-39.2585	-38.7619	-37.1787	-32.6864	-22.4919
epidermis	#	55059.2	33875.8	27230.4	16343.4	13105.5	10638.8	9309.77	8184.75	7094.71	6097.95	5116.14	4267.64	3494.38	2786.69	2217.51	-59.6798	-57.8248	-53.2197	-47.7961	-44.9059	-42.7115	-41.509	-40.6514	-39.8468	-39.5988	-39.2581	-38.7154	-37.1565	-32.672	-22.4901
epidermis	#	55841.2	33677.4	26884.5	16377.3	13098.6	10652	9334.3	8186.17	7101.78	6090.09	5119.94	4264.9	3493.87	2786.93	2218.04	-60.1384	-56.7724	-53.3489	-47.7288	-45.0386	-42.8025	-41.4509	-40.7963	-39.8513	-39.5794	-39.2953	-38.7395	-37.1927	-32.6875	-22.4813
epidermis	#	54581.7	33910.2	27004.6	16343.3	13097.6	10653.9	9314.65	8189.96	7106.06	6096.82	5119.47	4269.4	3493.18	2787.29	2216.09	-59.735	-57.1512	-53.3211	-47.8868	-45.0427	-42.8502	-41.4989	-40.7742	-39.9323	-39.6456	-39.2748	-38.7237	-37.1528	-32.6877	-22.5002
epidermis	#	55794.7	33811	26721.2	16347.6	13119.5	10645	9329.57	8194.28	7103.39	6093.91	5124.33	4267.56	3494.4	2785.37	2217.85	-59.5557	-57.0383	-53.5297	-47.8266	-45.1311	-42.7871	-41.5407	-40.8253	-40.017	-39.5618	-39.3047	-38.7658	-37.1552	-32.7011	-22.484
epidermis	#	55254.6	34094	26797.1	16377.5	13076.2	10646.1	9313.49	8187.57	7101.65	6088.7	5120.27	4268.37	3491.37	2785.33	2215.76	-60.6621	-56.9454	-52.7555	-47.8658	-45.0095	-42.8319	-41.4278	-40.7573	-39.8854	-39.703	-39.2763	-38.7197	-37.1494	-32.678	-22.5296
epidermis	#	55210.1	33650.5	26992.6	16356.3	13068.8	10648.3	9350.54	8183.58	7102.21	6094.14	5122.57	4265.87	3491.45	2787.1	2217.11	-59.8044	-57.1023	-53.258	-47.8524	-45.0435	-42.7724	-41.4665	-40.8148	-39.8639	-39.6474	-39.3039	-38.7317	-37.1966	-32.6827	-22.4981
epidermis	#	55649.1	33656.4	26642	16346.2	13111.1	10648.9	9308.96	8181	7099.35	6105.69	5121.83	4267.18	3495.77	2786.88	2216.45	-59.4106	-57.39	-53.4537	-47.6481	-45.0638	-42.8565	-41.5178	-40.7909	-40.0033	-39.5932	-39.2699	-38.6983	-37.2143	-32.7191	-22.5636
epidermis	#	54714.1	33858.3	26915	16395	13115.1	10665.2	9322.41	8185.24	7105.04	6097.24	5125.58	4260.23	3492.84	2787.27	2216.75	-59.3275	-56.8256	-52.2793	-47.6538	-45.093	-42.7172	-41.4941	-40.9097	-39.9847	-39.6505	-39.262	-38.7243	-37.1311	-32.6639	-22.5303
epidermis	#	55221.7	33590.4	27058.6	16360	13103.8	10646.9	9335.79	8179.23	7114.9	6101.87	5128.19	4266.32	3491.89	2786.41	2215.96	-60.0406	-57.2058	-53.5553	-47.972	-44.991	-42.8604	-41.4627	-40.7798	-39.8912	-39.7073	-39.2189	-38.73	-37.1725	-32.6751	-22.4795
epidermis	#	55616.8	33885.2	26803.6	16350.1	13108.3	10658.1	9345.37	8192.68	7100.66	6113.62	5121.45	4267.44	3493.99	2786.55	2218.26	-59.6326	-57.2072	-53.2133	-47.8639	-45.0039	-42.6327	-41.5872	-40.8073	-39.8789	-39.7164	-39.3015	-38.7091	-37.1633	-32.6716	-22.5177
epidermis	#	55473.5	34003	26850.9	16404.2	13131.8	10656.7	9315.14	8167.78	7094.26	6100.51	5118.05	4268.93	3494.07	2787.6	2216.09	-59.3891	-57.7075	-53.0482	-47.6794	-45.045	-42.7127	-41.4974	-40.8382	-39.8542	-39.6264	-39.2857	-38.7392	-37.1802	-32.6717	-22.536
epidermis	#	55514.9	33754	26625.6	16399.5	13105	10669.5	9339.82	8186.4	7102.01	6110.72	5125.14	4270.19	3492.6	2786.73	2215.21	-59.8186	-57.0098	-52.4338	-47.9123	-44.9932	-42.8425	-41.4072	-40.7345	-39.9128	-39.6542	-39.287	-38.7333	-37.1259	-32.7016	-22.5259
epidermis	#	54857.6	34216.5	27129.1	16318.3	13094.1	10638.8	9336.14	8189.11	7099.83	6091.86	5122.97	4265.32	3493.61	2787.2	2216.89	-59.5722	-56.7397	-53.4133	-47.8167	-44.9938	-42.7221	-41.5508	-40.7602	-39.8831	-39.648	-39.2338	-38.738	-37.1529	-32.6743	-22.5127
epidermis	#	56081.8	33602.1	26561.4	16372.5	13107.6	10665.8	9332.95	8177.09	7101.95	6094.37	5118.22	4269.19	3495.36	2786.57	2216.66	-60.1427	-56.8749	-53.3138	-47.8823	-45.1277	-42.815	-41.4593	-40.7202	-40.0558	-39.6078	-39.3493	-38.7421	-37.1579	-32.6992	-22.5078
epidermis	#	55718.1	33688.5	26960.3	16362.9	13126.8	10659.7	9330.99	8182.44	7104.99	6109.96	5119.41	4267.47	3495.94	2787.48	2215.83	-60.1684	-57.034	-52.8945	-47.7046	-45.0339	-42.8681	-41.4219	-40.8447	-39.9246	-39.6536	-39.2988	-38.7381	-37.1968	-32.658	-22.5221
epidermis	#	55814.8	33383.1	26832.7	16336.9	13126.2	10649.1	9332.83	8197.61	7107.39	6092.23	5123.32	4266.35	3494.71	2788.25	2215.24	-60.7754	-56.8371	-53.3659	-47.9235	-45.03	-42.8261	-41.5337	-40.719	-39.8415	-39.6587	-39.2864	-38.707	-37.1805	-32.6702	-22.516
epidermis	#	55592.1	33558.2	26768.6	16337.4	13107	10666	9338.98	8189.48	7095.88	6100.01	5125.09	4267.14	3496.15	2788.06	2215.75	-59.9637	-57.0848	-53.1252	-47.7571	-44.8898	-42.8315	-41.5567	-40.7889	-39.8765	-39.5685	-39.2492	-38.7055	-37.2173	-32.6971	-22.5619
epidermis	#	55767.3	33988.4	27091.6	16316.6	13121.8	10655.8	9338.82	8165.33	7113.61	6090.58	5119.63	4271.72	3495.3	2789.6	2217.31	-59.2734	-56.6654	-52.9605	-48.0382	-44.9679	-42.7518	-41.4976	-40.7093	-39.9238	-39.6005	-39.2633	-38.7076	-37.181	-32.6802	-22.4909
epidermis	#	55198.7	33997.7	26898.5	16328.8	13090.2	10661.3	9335.76	8185.57	7101.49	6091.23	5112.96	4266.13	3491.51	2786.14	2217.25	-59.8096	-57.3401	-53.6955	-47.5682	-45.0041	-42.8137	-41.4478	-40.6934	-39.9025	-39.4909	-39.2157	-38.7296	-37.1304	-32.6855	-22.5329
epidermis	#	55992.6	33650.5	26477.7	16358.9	13097.8	10657.3	9334.03	8192.56	7102.29	6099.54	5120.88	4270.5	3493.27	2785.67	2216.43	-59.5613	-57.0058	-53.1682	-47.6117	-45.072	-42.8235	-41.3997	-40.6763	-39.8774	-39.6108	-39.2584	-38.7343	-37.1538	-32.658	-22.4814
epidermis	#	54895.5	34001.8	27111.9	16337.2	13111.9	10652.3	9306.41	8182.52	7110.35	6108.49	5121.05	4266.64	3492.54	2787.68	2217.39	-59.6123	-56.8786	-52.8686	-47.8625	-45.0958	-42.7777	-41.4282	-40.793	-39.8877	-39.5365	-39.2364	-38.7207	-37.1763	-32.6695	-22.492
epidermis	#	55556.8	33937.9	27042	16345.2	13094.1	10653.6	9318.02	8191.34	7093.86	6103.96	5122.34	4269.97	3491.96	2787.06	2216.55	-59.6169	-57.3664	-53.5234	-47.8586	-45.0704	-42.7058	-41.5525	-40.6976	-39.8725	-39.4961	-39.2798	-38.7333	-37.0994	-32.6895	-22.5507
epidermis	#	55687.9	33755.6	26880.9	16353.1	13094.6	10649.7	9314.85	8172.13	7101.93	6091.64	5116.74	4263.75	3493.66	2786.9	2216.13	-60.1353	-56.8822	-53.3372	-47.877	-45.0592	-42.689	-41.4782	-40.7398	-39.9699	-39.5598	-39.3247	-38.7899	-37.1413	-32.6703	-22.5368
epidermis	#	56110	33474.1	26686.2	16365.1	13115.9	10655.7	9311.29	8184.55	7098.76	6097.09	5125.54	4269.13	3493.03	2787.52	2215.59	-60.0114	-56.7922	-53.0181	-47.7917	-45.1831	-42.7871	-41.5176	-40.7687	-39.9395	-39.6455	-39.2681	-38.7279	-37.1794	-32.6914	-22.5094
epidermis	#	56080.8	33949.9	26979.4	16345.2	13085.3	10663.3	9330.99	8177.92	7105.93	6089.06	5118.02	4267.79	3495.19	2787.59	2216.62	-59.3943	-56.933	-53.1909	-47.8041	-45.0347	-42.8442	-41.5347	-40.8432	-39.8893	-39.6807	-39.29	-38.7194	-37.1491	-32.6884	-22.5114
epidermis	#	55419	33786.5	26789.9	16337.3	13122.2	10654.6	9329.55	8170.37	7107.1	6095.58	5113.95	4264.16	3492.22	2786.52	2217.43	-59.2858	-56.8248	-53.2724	-47.7061	-45.0426	-42.7024	-41.3801	-40.7612	-39.9309	-39.6429	-39.2947	-38.7288	-37.1055	-32.6952	-22.5135
epidermis	#	55065.1	33964.9	26815.7	16385.7	13107.6	10661.7	9333.47	8200.75	7088.66	6103.2	5116.65	4265.08	3493.37	2788.4	2216.54	-59.0327	-57.3534	-53.4235	-47.7911	-45.0113	-42.801	-41.5405	-40.6164	-39.9655	-39.6938	-39.2782	-38.7273	-37.2195	-32.6975	-22.5613
epidermis	#	55982.6	33764.7	26835.7	16322.3	13100.5	10656.9	9332.58	8183.25	7098.76	6098.94	5127.36	4267.67	3491.06	2786.98	2215.64	-59.1945	-56.6891	-52.223	-47.8855	-45.0563	-42.8585	-41.519	-40.6471	-39.9662	-39.6789	-39.2264	-38.7506	-37.1587	-32.658	-22.5175
epidermis	#	55790.1	34119	26998.6	16321.1	13095.9	10676.4	9330.05	8181.13	7093.63	6082.48	5118.19	4265.64	3492.44	2785.89	2215.83	-59.9187	-57.6011	-53.7053	-47.6991	-44.9253	-42.8061	-41.5492	-40.8369	-39.8961	-39.7074	-39.2796	-38.7139	-37.0894	-32.6595	-22.5544
epidermis	#	55674.7	33607.2	26736.2	16395.7	13103.6	10657.9	9337.33	8183.29	7106.37	6088.05	5113.31	4264.43	3492.58	2787.65	2215.75	-59.7322	-56.7643	-52.8761	-48.0346	-45.1856	-42.7567	-41.5227	-40.7678	-39.9728	-39.5692	-39.2816	-38.7547	-37.1041	-32.6366	-22.5223
epidermis	#	55191.5	33980.4	27070.4	16321.5	13055.8	10633.7	9309.09	8167.22	7111.01	6094.98	5114.89	4267.97	3490.69	2785.61	2215.95	-60.0411	-56.3505	-53.3917	-48.009	-45.0169	-42.7853	-41.42	-40.6805	-39.9105	-39.6184	-39.2542	-38.7384	-37.1216	-32.7087	-22.4962
epidermis	#	55553.4	33930	26769.2	16317	13097.7	10638.7	9308.51	8176.26	7107.26	6105.42	5116.67	4265.61	3489.5	2785.23	2215.49	-60.2281	-57.3244	-53.7986	-47.8547	-45.0093	-42.9514	-41.5303	-40.7701	-39.8713	-39.5216	-39.277	-38.7354	-37.1127	-32.6653	-22.4643
epidermis	#	56092.1	33892.8	26709.3	16332.7	13098.8	10656.1	9332.75	8168.79	7091.14	6080.71	5113.19	4261.13	3490.7	2783.38	2214.78	-59.2684	-57.1641	-52.9069	-47.8968	-45.04	-42.6979	-41.4865	-40.7495	-39.8843	-39.5772	-39.29	-38.7081	-37.1453	-32.6488	-22.5221
epidermis	#	55850.3	33934.9	26764.6	16339.5	13108.2	10649.4	9294.99	8179.05	7095.03	6089.14	5111.56	4262.31	3489.69	2782.64	2215.98	-60.1215	-56.5014	-53.0036	-47.7105	-45.0424	-42.8914	-41.46	-40.7683	-39.9106	-39.5381	-39.2803	-38.7642	-37.1536	-32.7111	-22.4893
epidermis	#	55571.9	33773.6	26877.9	16372.7	13076.9	10653.1	9310.95	8178.96	7098.76	6069.37	5115.89	4261.09	3487.72	2782.97	2215.7	-60.1021	-57.4974	-53.2092	-47.9547	-44.9615	-42.8473	-41.4144	-40.8311	-39.9467	-39.6726	-39.2943	-38.7026	-37.088	-32.6784	-22.4601
epidermis	#	55957.8	33725.6	26740.5	16365.8	13080.6	10648.2	9327.3	8170.21	7089.49	6086.14	5113.58	4257.18	3487.87	2784.89	2213.13	-60.2827	-56.6757	-53.3536	-47.7959	-45.0026	-42.8222	-41.6018	-40.8029	-39.9977	-39.5877	-39.292	-38.666	-37.1137	-32.6599	-22.4552
epidermis	#	55742.5	33643.6	26693.1	16350	13071.5	10657.2	9314.52	8184.54	7084.4	6073.69	5106.64	4258.58	3486.08	2784.11	2217.28	-60.6141	-57.3732	-53.2262	-47.7547	-44.9435	-42.8521	-41.4875	-40.7311	-39.9716	-39.6243	-39.2846	-38.6637	-37.1563	-32.6628	-22.5531
epidermis	#	56263.1	33631.6	26841.1	16378	13074.1	10646.6	9301.95	8185.04	7084.85	6086.93	5109.15	4255.56	3488.57	2783.12	2212.89	-59.7215	-56.8408	-52.7973	-47.7661	-45.1276	-42.7669	-41.591	-40.8279	-39.9313	-39.5209	-39.1862	-38.7328	-37.1054	-32.6566	-22.5104
epidermis	#	55653.7	33633.8	27032.5	16323.8	13096.7	10645.1	9288.24	8166.47	7093.24	6074.52	5113.86	4258.25	3493.22	2783	2215.96	-60.226	-56.8759	-52.8956	-47.8229	-45.0015	-42.9239	-41.388	-40.8775	-39.8568	-39.4877	-39.2739	-38.689	-37.116	-32.6703	-22.5372
epidermis	#	55436.6	33919	26814	16316.6	13103.9	10637.5	9307.08	8169.73	7079.87	6078.59	5099.2	4259.37	3490.91	2783.29	2212.97	-59.6487	-57.3395	-53.5193	-47.9185	-45.0204	-42.8059	-41.4729	-40.7952	-39.8127	-39.6072	-39.2006	-38.7403	-37.1047	-32.6756	-22.4858
epidermis	#	55017.7	33783	27043	16361	13121	10647.8	9308.28	8184.09	7090.61	6085.84	5105.09	4260.23	3488.72	2782.67	2213.75	-59.8843	-56.805	-53.1979	-47.7735	-44.969	-42.8677	-41.3712	-40.707	-39.962	-39.5452	-39.2617	-38.6469	-37.1447	-32.6509	-22.5048
epidermis	#	56408	33593.6	26813.5	16324	13054.6	10624.1	9324.29	8159.07	7086.07	6084.65	5106.74	4258.11	3485.48	2781.92	2212.62	-60.5731	-57.7107	-53.6585	-47.8343	-44.9286	-42.8568	-41.5144	-40.6946	-39.828	-39.6052	-39.2192	-38.683	-37.1502	-32.6619	-22.5299
epidermis	#	55199.6	33868.3	26848.9	16378.5	13075.8	10662.5	9314.54	8169.06	7079.98	6084.05	5110.84	4258.86	3487.84	2782.57	2214.95	-59.8497	-56.582	-52.7653	-47.888	-45.0511	-42.8361	-41.4726	-40.7639	-39.941	-39.5347	-39.2394	-38.6664	-37.1085	-32.6529	-22.4757
epidermis	#	56519.3	33902	26837	16325.6	13093.3	10622.5	9302.35	8164.27	7081.22	6082.82	5109.48	4259.27	3486.91	2782.42	2213.88	-59.7686	-57.3383	-53.3296	-47.9155	-45.0477	-42.8115	-41.5091	-40.7963	-39.9026	-39.6123	-39.3008	-38.7081	-37.1043	-32.6648	-22.4836
epidermis	#	55415.8	33764.3	26707.1	16361.6	13062.6	10643.4	9292.94	8172.76	7085.69	6065.17	5108.03	4257.13	3489.94	2783.6	2213.33	-60.4751	-56.7092	-52.4646	-47.8386	-45.1489	-42.7949	-41.4278	-40.8089	-39.9067	-39.4669	-39.2573	-38.7075	-37.1583	-32.6895	-22.4986
epidermis	#	54881.5	34087.8	27138.8	16285.5	13088.4	10622.8	9310.31	8165.45	7081.22	6071.96	5105.67	4258.18	3486.57	2783.35	2212.86	-59.7087	-56.9482	-53.4324	-47.8206	-45.0173	-42.8101	-41.4887	-40.8491	-40.0059	-39.634	-39.2186	-38.7024	-37.0691	-32.6618	-22.4829
epidermis	#	55699.9	33781.4	26752.4	16322.6	13076.4	10648.1	9311.76	8169.96	7078.78	6064.26	5108.95	4254.88	3487.61	2782.95	2211.74	-59.4111	-57.288	-53.388	-47.8235	-45.1156	-42.9656	-41.5556	-40.9568	-39.9694	-39.5415	-39.2391	-38.6816	-37.0836	-32.67	-22.4906
epidermis	#	55252.5	33642.5	26707.8	16293.5	13104.9	10632	9295.69	8166.59	7079.58	6080.93	5104.99	4256.18	3486.04	2783.86	2213.52	-60.2907	-56.9451	-53.1238	-47.7523	-44.9353	-42.858	-41.4436	-40.7349	-39.9487	-39.6139	-39.2574	-38.7068	-37.1449	-32.6688	-22.4822
epidermis	#	55159.3	33756.5	26903.5	16346	13053	10627.5	9304.56	8162.2	7084.35	6074.21	5105.74	4256.31	3488.84	2782.5	2213.33	-58.1981	-57.4412	-53.3662	-47.9757	-45.2197	-42.7325	-41.4972	-40.7791	-39.9563	-39.554	-39.2404	-38.7136	-37.0504	-32.6208	-22.4467
epidermis	#	18528.8	11230.3	8919.69	5596.74	4606.34	3908.14	3561.1	3269.05	3011.49	2775.13	2543.95	2320.66	2087.28	1834.18	1590.54	-64.3803	-57.655	-52.0605	-42.8773	-37.6655	-32.794	-29.8346	-27.4994	-25.2004	-23.5029	-22.4926	-21.9071	-21.2445	-19.2327	-13.629
epidermis	#	18569.7	11232.9	8952.98	5597.43	4607.15	3906.82	3559.2	3264.52	3013.28	2775.69	2542.18	2319.45	2087.65	1834.78	1591.95	-64.4682	-57.7646	-52.1575	-42.9158	-37.6937	-32.7549	-29.751	-27.4388	-25.1944	-23.6284	-22.3989	-21.906	-21.2992	-19.2439	-13.7147
epidermis	#	18555.7	11238.7	8956.42	5600.61	4603.02	3906.58	3560.5	3269.22	3014.97	2776.54	2544.55	2320.81	2087.75	1833.7	1591.49	-64.1727	-57.9011	-52.2978	-43.023	-37.4869	-32.7073	-29.7593	-27.4918	-25.102	-23.5665	-22.4136	-21.8967	-21.3159	-19.219	-13.6782
epidermis	#	18487.3	11248.7	8972.81	5599.88	4607.89	3906.58	3557.28	3268.09	3013.57	2773.26	2545.35	2321	2087.44	1833.92	1590.43	-64.5434	-57.8309	-52.4064	-42.8384	-37.6058	-32.8037	-29.7944	-27.4901	-25.1268	-23.4782	-22.4335	-21.9136	-21.263	-19.2711	-13.6393
epidermis	#	18625.8	11197.4	8946.05	5602.33	4606.4	3902.21	3560.16	3267.84	3012.83	2776.01	2545.22	2321.49	2088.45	1833.82	1589.9	-64.4397	-57.8081	-52.0765	-42.9236	-37.6567	-32.8096	-29.8181	-27.453	-25.2145	-23.5682	-22.4999	-21.9367	-21.2651	-19.271	-13.6458
epidermis	#	18490.9	11272.5	8966.18	5601.29	4607.56	3905.97	3557.29	3265.21	3011.65	2775.37	2545.21	2320.47	2089.3	1833.87	1590.81	-64.3129	-57.6414	-52.0927	-42.889	-37.6139	-32.7292	-29.7767	-27.5212	-25.094	-23.5696	-22.4761	-21.9112	-21.233	-19.2419	-13.7201
epidermis	#	18575.7	11258.3	8937.15	5593.8	4608.74	3905.85	3558.32	3268.64	3013.68	2778.61	2543.45	2321.09	2086.44	1833.25	1590.98	-64.4192	-57.7248	-52.2119	-42.8353	-37.6594	-32.8199	-29.7997	-27.4927	-25.1675	-23.5612	-22.437	-21.9285	-21.3253	-19.2677	-13.6738
epidermis	#	18567.7	11259.6	8945.87	5597.91	4606.58	3905.36	3555.11	3266.2	3007.26	2777.5	2543.55	2321.2	2087.15	1833.74	1591.48	-64.3858	-57.6421	-52.1711	-42.8753	-37.6166	-32.7972	-29.7778	-27.495	-25.2242	-23.6001	-22.433	-21.8918	-21.2731	-19.2724	-13.6594
epidermis	#	18568.8	11241.7	8937.87	5601.07	4606.91	3909.64	3557.02	3269.5	3019.64	2776.92	2545.17	2321.31	2087.05	1833.58	1590.27	-64.2816	-57.7569	-52.1711	-42.8747	-37.6545	-32.7829	-29.7575	-27.4867	-25.1798	-23.633	-22.4492	-21.9086	-21.2808	-19.2439	-13.677
epidermis	#	18579.7	11211.2	8959.49	5600.47	4609.85	3907.47	3553.96	3266.32	3013.43	2778.09	2545.21	2320.39	2086.28	1834.97	1591.09	-64.31	-57.9845	-52.0912	-42.9196	-37.6545	-32.7895	-29.8046	-27.4554	-25.1409	-23.7463	-22.4437	-21.9046	-21.2261	-19.2667	-13.6547
epidermis	#	18492.5	11260.2	8940.71	5598	4604.35	3904.44	3558.98	3268.34	3012.56	2777.52	2544.69	2321.64	2086.39	1834.59	1590.34	-64.3953	-57.7829	-52.048	-42.8782	-37.6385	-32.8131	-29.7542	-27.4681	-25.0851	-23.589	-22.4637	-21.9267	-21.2654	-19.2681	-13.6402
epidermis	#	18481.3	11294.9	8964.26	5599.92	4605.73	3909.38	3556.74	3267.96	3014.65	2783.43	2542.17	2321.75	2088.31	1832.81	1591.54	-64.2851	-57.6339	-52.1706	-42.8602	-37.6138	-32.8014	-29.7973	-27.4908	-25.2255	-23.6285	-22.476	-21.9339	-21.225	-19.2616	-13.6816
epidermis	#	18572.6	11255	8936.2	5594.73	4605.04	3906.99	3549.35	3266.62	3014.87	2777.44	2542.18	2321.67	2085.95	1833.94	1591.11	-64.3303	-57.7509	-52.3117	-42.7689	-37.6376	-32.8413	-29.7815	-27.4685	-25.1995	-23.6157	-22.4807	-21.9013	-21.2796	-19.2434	-13.6654
epidermis	#	18606.6	11300.9	8934.75	5601.89	4607.16	3906.16	3558.26	3269.8	3014.42	2781.39	2545.06	2322.64	2088.43	1833.57	1591.56	-64.1125	-57.7379	-52.1834	-42.8672	-37.5534	-32.7996	-29.7965	-27.5136	-25.1931	-23.6462	-22.4485	-21.9189	-21.2874	-19.2567	-13.6579
epidermis	#	18473.5	11264.3	8931.94	5604.45	4605.25	3906.65	3559.94	3263.47	3014.8	2773.14	2542.92	2320.63	2087.16	1833.92	1591.71	-64.1006	-57.8119	-52.0858	-42.8918	-37.6874	-32.7683	-29.781	-27.4643	-25.1309	-23.6035	-22.4637	-21.896	-21.2837	-19.2774	-13.6821
epidermis	#	18523.8	11265.7	8942.25	5605.21	4607.49	3905.55	3556.45	3267.07	3017.7	2778.9	2543.94	2321.79	2088.67	1834.81	1592.9	-64.4608	-57.8771	-52.1649	-42.8632	-37.6301	-32.7705	-29.7992	-27.5569	-25.1622	-23.614	-22.4272	-21.8735	-21.2178	-19.259	-13.7027
epidermis	#	18543.5	11264.3	8939.77	5594.43	4606.98	3906.21	3554.93	3268.59	3013.96	2778.75	2544.48	2321.56	2088.27	1832.85	1590.83	-64.4714	-57.8058	-52.089	-42.891	-37.6579	-32.7854	-29.7345	-27.4622	-25.1379	-23.6014	-22.457	-21.9184	-21.2763	-19.2518	-13.6641
epidermis	#	18504.5	11276.7	8950.93	5601.47	4604.93	3903.47	3557.97	3269.22	3016.25	2774.82	2541.83	2322.27	2087.84	1833.74	1590.39	-64.1006	-57.7777	-52.1206	-42.8682	-37.6319	-32.7625	-29.7981	-27.4976	-25.3044	-23.6049	-22.4798	-21.9	-21.2781	-19.2454	-13.655
epidermis	#	18527.4	11232.7	8949.19	5601.22	4606.58	3907.56	3556.85	3268.03	3010.66	2777.81	2544.39	2320.84	2088.22	1833.82	1591.62	-64.1669	-57.7743	-52.156	-42.9061	-37.6014	-32.8193	-29.8538	-27.4781	-25.0944	-23.594	-22.4642	-21.9119	-21.2987	-19.2524	-13.6649
epidermis	#	18485.4	11257	8946.8	5598.08	4605.66	3906.1	3555.59	3266.85	3013.96	2783.1	2543.52	2322.18	2087.65	1833.42	1590.99	-64.0771	-57.6863	-52.2385	-42.8883	-37.5908	-32.7873	-29.7258	-27.4574	-25.1677	-23.6305	-22.4466	-21.91	-21.2615	-19.2396	-13.6492
epidermis	#	18550.2	11231.6	8939.82	5595.72	4609.71	3905.69	3559.05	3266.29	3012.83	2777.58	2545.09	2320.9	2088.06	1834.07	1590.77	-64.458	-57.764	-52.2082	-42.9302	-37.6087	-32.7802	-29.7098	-27.4739	-25.095	-23.5446	-22.452	-21.9068	-21.2459	-19.2434	-13.692
epidermis	#	18548.9	11276.3	8949.12	5599.44	4607.54	3906.91	3556.21	3266.69	3013.51	2773.46	2542.58	2320.14	2089.58	1834.32	1591.12	-64.2653	-57.7532	-52.269	-42.9058	-37.5982	-32.821	-29.8058	-27.4532	-25.2123	-23.5767	-22.4612	-21.9249	-21.2605	-19.2678	-13.5806
epidermis	#	18477.5	11234.5	8935.45	5595.71	4604.43	3903.59	3557.45	3265.86	3014.42	2777.48	2541.58	2320.76	2087.47	1833.95	1590.82	-64.3556	-57.8638	-52.225	-42.8373	-37.5549	-32.7968	-29.746	-27.4703	-25.1948	-23.6197	-22.503	-21.9109	-21.2983	-19.2244	-13.6648
epidermis	#	18548	11211.8	8961.08	5595.2	4601.49	3910.11	3564.16	3265.05	3012.75	2777.15	2543.87	2320.73	2088.18	1833.23	1589.68	-64.4883	-57.5017	-52.104	-42.8558	-37.6615	-32.7948	-29.8143	-27.4468	-25.1526	-23.6549	-22.4265	-21.9304	-21.2908	-19.2374	-13.6012
epidermis	#	18527.2	11273.6	8966.44	5598.01	4607.69	3905.01	3556.03	3269.51	3014.98	2779.07	2542.75	2321.54	2086.79	1835.44	1591.33	-64.329	-57.6677	-52.2084	-42.883	-37.6592	-32.765	-29.8156	-27.5174	-25.1622	-23.5618	-22.4406	-21.8837	-21.3204	-19.231	-13.6492
epidermis	#	18562.8	11229	8948.77	5599.59	4608.32	3907.2	3557.82	3267.97	3015.2	2777.12	2543.32	2322.12	2086.19	1833.91	1591.02	-64.5087	-57.6462	-52.1285	-42.8753	-37.5838	-32.7973	-29.7916	-27.4992	-25.1601	-23.5637	-22.4849	-21.8855	-21.3178	-19.2447	-13.7616
epidermis	#	18565.3	11272.6	8953.69	5596.1	4603.54	3907.61	3556.59	3269.1	3014.42	2775.38	2543.55	2321.93	2088.99	1833.92	1592.12	-64.3557	-57.7603	-52.3045	-42.9125	-37.6009	-32.8258	-29.8176	-27.4345	-25.1473	-23.6472	-22.4517	-21.9131	-21.305	-19.2649	-13.6473
epidermis	#	18553.4	11236.4	8926.17	5605.25	4606.79	3904.46	3557.31	3267.33	3022.36	2777.73	2546.23	2322.09	2087.96	1834.14	1590.85	-64.2496	-57.6577	-52.0534	-42.9069	-37.6433	-32.8125	-29.8132	-27.4444	-25.0518	-23.5955	-22.4649	-21.9062	-21.3085	-19.2423	-13.6612
epidermis	#	18492.5	11249	8948.13	5600.53	4607.36	3908.49	3560.99	3269.93	3017.35	2776.41	2545.31	2321.8	2087.15	1833.46	1591.13	-64.2685	-57.6707	-52.0157	-42.8724	-37.6311	-32.8057	-29.7973	-27.4565	-25.1201	-23.5819	-22.4519	-21.9163	-21.2642	-19.28	-13.6662
epidermis	#	18557.7	11277	8959.64	5599.79	4602.82	3907.76	3556.74	3267.43	3016.35	2782.49	2544.66	2321.58	2089.11	1833.27	1590.88	-64.083	-57.8243	-52.1449	-42.9403	-37.5983	-32.7938	-29.7983	-27.5181	-25.1748	-23.5591	-22.4347	-21.9464	-21.3072	-19.2796	-13.6882
epidermis	#	18509.5	11254.9	8958.13	5601.83	4608.91	3906.99	3555.27	3270.23	3017.15	2778.22	2543.41	2320.61	2087.73	1832.91	1590.67	-64.6239	-57.7499	-52.239	-42.9393	-37.6357	-32.7622	-29.6813	-27.5036	-25.1606	-23.5894	-22.4521	-21.8873	-21.2799	-19.2715	-13.6701
epidermis	#	18541.9	11259.2	8949.24	5600.55	4603.64	3905.43	3555.31	3267.34	3010.37	2773.33	2544.62	2320.59	2090.01	1832.98	1592.3	-64.1627	-57.758	-52.225	-42.927	-37.6534	-32.8121	-29.7462	-27.4394	-25.1874	-23.5975	-22.4409	-21.8784	-21.3401	-19.2751	-13.6259
epidermis	#	18507.5	11255	8975.78	5591.83	4607.37	3903.95	3561.62	3272.46	3010.35	2778.08	2546.71	2322.11	2085.95	1833.5	1590.41	-64.0071	-57.7788	-52.3635	-42.9071	-37.6148	-32.8327	-29.85	-27.4464	-25.1987	-23.5858	-22.4715	-21.9085	-21.2978	-19.2677	-13.6406
epidermis	#	18602.6	11246.1	8937.48	5603.36	4603.4	3906.69	3557.48	3265.78	3010.54	2773.93	2544.66	2320.31	2086.82	1834.06	1590.09	-64.2154	-57.8592	-52.233	-42.9314	-37.6672	-32.8111	-29.7885	-27.4758	-25.1763	-23.5765	-22.4346	-21.9631	-21.3102	-19.2356	-13.6706
epidermis	#	18598.4	11263.4	8954.79	5586.16	4610.46	3905.52	3555.69	3268.22	3013.91	2771.26	2546.01	2320.89	2088.08	1834.2	1591.11	-64.1418	-57.6218	-52.0929	-42.8353	-37.5833	-32.8061	-29.7854	-27.4693	-25.1567	-23.5677	-22.4536	-21.9004	-21.266	-19.2702	-13.6951
epidermis	#	18466.5	11248.9	8932.22	5598.05	4602.74	3908.27	3555.49	3270.88	3016.33	2779.62	2542.06	2321.43	2088.06	1832.08	1592.39	-64.312	-57.8768	-52.127	-42.931	-37.6062	-32.8903	-29.7697	-27.504	-25.1497	-23.6195	-22.5003	-21.9296	-21.3312	-19.2901	-13.6775
epidermis	#	18511.5	11272.9	8959.08	5598.86	4606.63	3904.21	3559.94	3268.61	3013.74	2776.33	2543.29	2322.91	2087.82	1833.87	1590.91	-64.4242	-57.6951	-52.2454	-42.8319	-37.6474	-32.8508	-29.8286	-27.5019	-25.1304	-23.5606	-22.4756	-21.9205	-21.2491	-19.2556	-13.6454
epidermis	#	18589.3	11240.1	8934.74	5600.42	4609.9	3907.19	3559.32	3269.63	3015.23	2775.99	2543.99	2320.88	2087.47	1833.52	1590.66	-64.452	-57.7599	-52.1969	-42.8616	-37.6161	-32.8453	-29.805	-27.4449	-25.2368	-23.6041	-22.4192	-21.9106	-21.298	-19.2442	-13.6565
[truncated: 8,962 more rows]
