# Supplementary material for: Development and evaluation of a robotic system for lumbar puncture and epidural steroid injection
Source: Front Neurorobot. 2023 Oct 10;17:1253761. doi: 10.3389/fnbot.2023.1253761 (PMC10595035; doi:10.3389/fnbot.2023.1253761)
Supplement: Supplementary file 2 [file Data_Sheet_2.CSV]

class	1kHz_cond	2kHz_cond	3kHz_cond	7kHz_cond	11kHz_cond	17kHz_cond	23kHz_cond	31kHz_cond	43kHz_cond	61kHz_cond	89kHz_cond	127kHz_cond	179kHz_cond	251kHz_cond	349kHz_cond
skin	2582.433099	2903.875229	3029.823785	3057.354937	3042.789216	3018.230157	2995.850848	2966.47016	2923.113103	2880.441144	2824.015241	2770.901472	2724.289026	2680.514286	2647.368131
skin	3544.727839	3835.579892	4091.241936	4204.522866	4245.943744	4286.659756	4311.669613	4328.495077	4342.879667	4356.56392	4346.632308	4326.438789	4296.450317	4244.919366	4192.360229
skin	3754.749781	4215.119281	4478.933305	4584.160731	4604.801714	4632.319875	4645.78905	4650.604782	4651.294456	4659.888295	4654.36305	4651.432671	4646.419677	4629.905808	4618.273507
skin	4232.946732	4652.160922	4856.293288	4850.150359	4819.710871	4795.72424	4776.091334	4749.817159	4712.941658	4679.754177	4617.503344	4557.890814	4487.300025	4395.79706	4305.717916
skin	1454.448568	1591.454947	1635.477831	1711.222996	1734.710026	1748.282264	1749.293468	1749.205015	1743.277772	1733.134859	1713.739821	1693.182119	1682.737621	1685.35718	1708.833025
skin	5175.383573	5522.782904	5720.204481	5767.846099	5764.755104	5783.23556	5795.942014	5806.048311	5819.898311	5844.791667	5855.54898	5866.391299	5867.62793	5848.85663	5823.708368
skin	3460.41929	3813.279028	4028.704509	4302.918615	4399.333011	4498.975143	4561.936992	4621.153305	4676.650555	4737.101642	4777.405775	4790.103668	4782.351982	4741.39432	4686.817027
skin	1568.196609	1716.009194	1758.711785	1852.647562	1887.177742	1917.884714	1936.722003	1956.915506	1982.425156	2211.114274	2482.208118	2716.012525	2918.362418	3101.893688	3269.594352
skin	3779.576336	4270.595688	4523.736541	4689.529046	4776.46828	4892.469062	4977.921598	5056.990155	5140.41987	5221.501281	5272.834212	5290.24827	5273.22907	5214.407022	5131.45648
skin	3326.176026	3625.3146	3746.161476	3908.303495	4060.949478	4251.342253	4391.950641	4534.008439	4692.531637	4852.214464	4994.562908	5102.283598	5172.547166	5203.332382	5212.650889
skin	3280.31094	3439.411597	3529.750348	3528.021325	3532.880622	3547.189255	3560.715154	3571.263312	3576.485224	3581.794962	3567.592686	3544.376925	3505.31542	3450.005316	3378.114864
skin	3080.599331	3068.207251	3132.221951	2984.147489	2943.788956	2916.672443	2905.080976	2892.93818	2876.33383	2862.461103	2838.456738	2812.428273	2787.054006	2756.437209	2727.863052
skin	3594.344614	3661.157741	3740.420478	3646.764669	3623.366405	3614.260929	3612.166954	3605.308239	3596.520562	3585.05054	3554.202846	3520.289607	3475.597674	3418.645847	3353.961547
skin	4171.06905	4298.018358	4454.101371	4258.973101	4202.966741	4173.525766	4172.58743	4170.942335	4174.206484	4190.146976	4199.193485	4212.434651	4221.443472	4216.490652	4206.940915
skin	4886.655041	5133.147679	5325.049431	5257.150958	5231.276031	5228.100754	5234.579241	5230.323488	5222.387708	5218.543901	5185.518137	5145.530689	5087.354786	5000.506636	4899.023189
skin	4207.47868	4373.229909	4522.597648	4391.245429	4346.215368	4331.415778	4327.860068	4321.631505	4317.463976	4315.578484	4290.90015	4262.689373	4224.729129	4170.650778	4112.523825
skin	5157.391134	5296.306832	5442.457094	5357.954994	5331.813243	5339.695856	5348.368872	5353.445851	5361.295035	5371.524051	5358.804784	5337.900158	5292.23894	5218.916797	5126.596252
skin	4911.154661	5189.121289	5404.99565	5402.657399	5409.509869	5442.185864	5464.655539	5480.92827	5498.921149	5519.393076	5510.846644	5491.106983	5448.495378	5373.676324	5279.76493
skin	3013.859227	3356.678448	3498.471099	3627.02525	3670.932516	3714.906449	3743.826555	3767.728275	3791.024648	3817.915211	3838.056188	3864.655959	3888.230961	3898.751249	3897.673126
skin	4064.082845	4402.622269	4591.561684	4622.739204	4629.042675	4648.426913	4668.101269	4679.943741	4692.889185	4707.334964	4695.365489	4670.333252	4621.213998	4540.338233	4442.590534
skin	2100.872407	2748.627284	2951.053607	3292.273342	3409.965578	3519.50667	3585.195715	3645.371848	3700.104315	3758.356324	3804.759993	3837.98958	3856.782534	3861.87384	3845.401673
skin	2342.324969	2669.760539	2824.179582	2950.975719	3004.300425	3065.85434	3101.45823	3134.97919	3164.954256	3200.132228	3225.785562	3241.789693	3247.348874	3239.961462	3224.095118
skin	4365.197108	4621.888894	4815.659213	4793.842302	4782.697531	4792.774702	4800.470991	4804.303797	4802.805343	4805.185685	4778.043119	4740.369513	4685.659804	4605.473098	4511.348475
skin	4721.681871	4824.19324	4949.418125	4751.525249	4664.87294	4598.849039	4562.661938	4522.165963	4472.371568	4421.851309	4336.293178	4244.509577	4137.89392	4013.322392	3883.807179
skin	1890.162868	1943.085575	1961.096852	1979.549784	1983.3498	1986.586065	2001.484554	2015.926235	2028.879736	2057.176696	2067.479887	2083.692741	2095.070785	2106.248505	2110.96121
skin	4137.717626	4410.271549	4604.272543	4570.674321	4563.707974	4582.434223	4603.339449	4618.59353	4633.536247	4652.944879	4643.280353	4619.277658	4575.214806	4505.630084	4427.295108
skin	1455.718818	1581.989415	1621.994845	1700.398503	1727.143925	1747.459106	1754.630513	1761.876529	1764.700106	1765.952775	1762.09734	1753.193374	1753.865038	1759.951781	1775.428803
skin	4309.520787	4640.706124	4830.749545	4889.049937	4947.507092	5047.332592	5128.710313	5208.579466	5299.171102	5391.13277	5460.63813	5505.162288	5519.606373	5499.036678	5459.736341
skin	2227.621376	2672.226358	2825.507571	3026.13779	3124.832374	3241.021126	3322.289407	3399.168386	3479.50454	3558.22921	3623.987763	3668.979488	3693.885525	3695.929568	3682.378887
skin	1310.699978	1434.535528	1474.128754	1545.779898	1572.068089	1589.280777	1593.909445	1596.272794	1593.789615	1585.005575	1563.714687	1539.804821	1527.888455	1526.873712	1540.569022
skin	4394.725776	4739.917292	4972.033286	4987.078709	5044.833102	5144.103063	5219.060032	5289.929677	5369.667613	5455.77725	5526.213707	5591.416209	5650.276107	5696.855734	5739.123892
skin	4675.927726	4857.429364	5042.481951	5071.231157	5179.82435	5340.696134	5460.923411	5574.824191	5710.980549	5858.916667	5959.198052	6017.664165	6034.728188	6009.825132	5966.170413
skin	4144.037916	4697.769757	4997.658377	5344.055735	5566.834671	5894.145728	6140.813213	6366.229477	6600.212901	6818.958333	6990.396427	7104.278982	7167.321144	7184.389162	7167.648246
skin	5044.152599	5244.100492	5439.650536	5461.580168	5546.142935	5686.905953	5825.763208	5947.546707	6077.651959	6200.583333	6281.357843	6325.897953	6336.182354	6309.983666	6269.252173
skin	5342.038756	5533.166802	5751.677483	5680.581127	5718.899922	5809.109937	5881.877967	5939.696169	5997.500465	6050.875	6064.058081	6055.175913	6018.548288	5949.806236	5870.161738
skin	4669.318605	4739.477459	4882.345464	4767.305266	4788.226595	4852.663133	4906.796366	4952.686357	4998.086043	5039.011617	5048.453852	5037.653222	5000.378763	4934.629656	4855.852922
skin	5117.243698	5380.142946	5591.733422	5610.710509	5650.853509	5748.68977	5819.144358	5875.495376	5927.436869	5974.75	5977.900632	5956.811774	5911.860351	5831.690073	5743.360682
skin	2113.281143	2663.536813	2893.286086	3201.440195	3329.958231	3452.308302	3527.617116	3593.144314	3657.440653	3723.916613	3782.262057	3829.413875	3878.467867	3916.847438	3940.771919
skin	6829.535924	7020.102754	7268.934737	7124.771637	7096.89836	7106.50016	7126.149106	7133.921495	7141.058156	7144.875	7108.218197	7057.499625	6986.415511	6884.743062	6771.205804
skin	5484.041408	5648.460582	5895.642219	5712.697707	5679.337275	5695.857089	5715.533892	5731.354973	5754.839257	5777.583333	5776.163928	5765.771552	5733.163578	5672.579147	5605.114358
skin	5051.815101	5302.693981	5511.705854	5519.562558	5542.521277	5589.149764	5626.479538	5656.435176	5703.808685	5757.458333	5798.947886	5838.833649	5866.468278	5872.684837	5869.253854
skin	5149.575721	5349.756179	5529.297683	5474.974834	5482.594918	5529.902537	5567.812633	5599.184248	5635.415029	5679.083333	5692.832048	5689.031832	5658.228003	5600.135579	5531.996506
skin	5670.509411	5891.106168	6134.084731	5964.544162	5913.801183	5910.894142	5913.299323	5905.765239	5899.025253	5887.291667	5838.864664	5779.501342	5701.576881	5600.706436	5500.119123
skin	6888.588882	7093.60609	7337.84621	7164.597476	7109.78467	7077.339038	7060.106071	7029.373467	6991.237125	6947.333333	6861.945133	6770.841222	6664.418947	6532.188096	6389.31976
skin	5867.171267	6160.787569	6390.893841	6298.409454	6274.216222	6280.478151	6292.901303	6292.668428	6292.492639	6291.958333	6259.38119	6220.227604	6164.498711	6083.871923	5999.762101
skin	6038.481968	6213.567871	6446.228725	6295.786387	6284.224032	6316.807176	6359.271644	6389.403661	6429.427958	6470.5	6487.714129	6489.086315	6473.242116	6430.597947	6378.8791
skin	5098.860488	5138.942009	5265.318562	5048.639126	4973.26915	4933.788232	4915.227217	4892.461322	4869.339033	4850.47861	4807.573373	4768.600254	4714.667458	4648.401598	4577.962198
skin	5492.995153	5716.609755	5974.574507	5899.703217	5896.128528	5928.761449	5955.52177	5972.117381	5990.762065	6012.75	6002.07495	5980.250487	5940.078537	5870.50699	5798.438945
skin	3864.076238	4133.979538	4289.877072	4249.11059	4230.394761	4228.156325	4238.93339	4243.403657	4250.513147	4266.524542	4272.558817	4292.44177	4320.951928	4356.522049	4419.147078
skin	1582.428261	1679.92728	1719.651334	1785.788166	1810.504946	1827.724716	1834.680951	1838.291617	1838.213237	1833.739507	1817.935545	1798.407011	1779.856026	1765.085871	1757.284444
skin	5481.815715	5570.342305	5729.902045	5468.896775	5378.846502	5325.717614	5301.435348	5271.308017	5241.367538	5217.41881	5171.000866	5122.225312	5060.600154	4978.014842	4888.873888
skin	6156.805492	6219.347765	6399.915514	6134.211836	6067.566663	6063.238279	6079.679766	6088.856388	6108.270302	6129	6114.380131	6083.469088	6030.03436	5945.066216	5853.744179
skin	5668.088539	5560.417364	5622.442858	5341.578639	5244.869319	5183.498621	5159.882979	5127.848101	5099.03371	5067.492477	5013.364545	4949.597339	4865.526031	4751.555587	4624.563215
skin	6249.832262	6206.406441	6367.531529	6106.285765	6053.207631	6065.65089	6094.62673	6110.709568	6137.154788	6160.25	6140.931516	6097.983437	6024.291324	5907.914712	5779.146421
skin	5869.646541	5989.646314	6186.56912	5950.085303	5879.794712	5851.662798	5844.165067	5829.071523	5815.563668	5801.375	5748.805238	5686.678154	5611.135377	5512.394748	5397.268107
skin	7249.897241	7393.39933	7771.11698	7540.079343	7501.406378	7538.088648	7601.798225	7649.494646	7706.842583	7781.768353	7776.927921	7749.67092	7665.419311	7520.573942	7396.071723
skin	1865.070984	1890.424217	1906.995143	1927.454788	1939.181797	1953.30055	1962.802736	1972.830325	1986.165341	2120.982707	2254.148906	2360.752291	2441.255011	2504.48505	2561.742446
skin	4375.510055	4905.600708	5169.387167	5326.440831	5390.797972	5465.730865	5512.582507	5549.78903	5581.306125	5608.532382	5597.419152	5566.549131	5504.304601	5403.360925	5286.769377
skin	5410.389638	5512.112158	5638.407697	5563.416328	5552.275608	5571.632077	5590.554449	5604.050633	5618.938033	5635.148807	5627.870013	5614.160975	5579.45226	5522.613101	5452.374524
skin	4978.486141	5358.017402	5578.168393	5642.224672	5701.227268	5796.277644	5858.384685	5910.218909	5962.271638	6009.083333	6020.149626	6004.326655	5965.259541	5884.662994	5792.915987
skin	4292.632699	5001.235837	5333.936864	5635.894316	5799.598349	5983.167572	6088.735226	6178.043027	6262.859442	6334.458333	6364.016968	6357.133225	6319.947233	6237.986613	6136.92816
skin	6169.399467	6650.978979	6990.732215	6999.504176	7024.2999	7071.185132	7104.510557	7119.730138	7132.822334	7136.208333	7097.454122	7039.356689	6959.522641	6846.054254	6710.831554
skin	7226.069332	7447.363804	7898.752218	7575.436422	7461.390237	7418.70599	7400.976866	7367.625967	7325.516928	7278.333333	7184.687979	7078.48659	6954.33182	6791.99241	6614.482422
skin	7304.815677	7437.975001	7861.389136	7440.147503	7363.393953	7310.558086	7282.855844	7238.129836	7182.631325	7119.541667	7002.550861	6873.128158	6720.413548	6526.359153	6319.034449
skin	7211.734505	7334.275242	7644.061422	7311.201351	7238.212652	7203.249352	7190.992019	7164.342329	7129.709272	7089.083333	7002.28176	6899.21476	6771.714321	6605.53029	6419.786816
skin	4746.045571	4828.438591	4957.044641	4813.865493	4780.476248	4780.155813	4782.696395	4778.677918	4769.553396	4753.335089	4704.217484	4635.575404	4538.978708	4405.901242	4257.901842
skin	7104.264105	7241.14846	7514.476348	7301.700729	7275.7001	7281.361998	7297.51187	7291.385167	7281.579408	7260.041667	7187.962052	7092.657695	6972.444472	6810.632216	6628.380605
skin	7275.901216	7338.645406	7634.259542	7307.138795	7245.676671	7216.326402	7204.375189	7175.438762	7137.275195	7087.25	6987.92966	6869.009221	6725.65959	6543.97409	6343.84993
skin	6882.79511	7000.112778	7211.719114	6971.897992	6893.763249	6843.140959	6816.554197	6773.325156	6722.055781	6662.75	6560.909838	6448.04405	6319.560682	6160.544942	5994.163486
skin	7103.720089	7289.953322	7603.114857	7312.864759	7239.082896	7196.396138	7178.336196	7142.866579	7101.258251	7052.916667	6963.172287	6860.967487	6737.863542	6579.908562	6410.359959
skin	7520.878843	7882.444773	8335.041292	8041.825033	7955.278933	7920.162468	7910.872317	7872.097852	7820.036054	7751.582647	7579.844796	7411.53207	7297.91999	7146.276843	6975.524975
skin	6758.977023	6916.995082	7147.303784	6927.337835	6865.681134	6839.399664	6829.50096	6802.311757	6770.052103	6730.166667	6646.125431	6550.772301	6432.930421	6282.120038	6118.240892
skin	7094.335809	7321.249334	7710.935542	7444.082104	7413.265648	7415.104556	7427.852308	7422.202302	7416.899088	7403.666667	7353.370003	7290.562812	7211.3879	7101.8872	6971.560551
skin	5181.516974	5432.942105	5622.666569	5555.090534	5543.173176	5557.371706	5571.249413	5571.223629	5575.078834	5575.936906	5552.238571	5519.29768	5464.313467	5381.040388	5282.623888
skin	5495.050946	5765.527396	6063.850863	6059.614359	6114.325561	6211.421537	6282.136579	6339.507454	6402.553171	6465.458333	6493.63437	6503.992944	6493.894956	6449.62208	6391.150658
skin	5303.471393	5548.331501	5824.438594	5743.438777	5752.80598	5801.627347	5838.85544	5859.643329	5883.223508	5899.375	5874.341261	5829.66411	5757.295374	5650.800679	5545.290661
skin	6049.199087	6326.459071	6594.954084	6498.338369	6524.411469	6596.984722	6660.502071	6712.106058	6772.416454	6824.458333	6836.694407	6821.837585	6776.46337	6688.480632	6578.257873
skin	5382.542982	5569.577377	5780.094282	5631.926375	5624.250015	5664.807836	5710.442469	5749.207398	5801.02291	5860.375	5899.726538	5925.968781	5931.35354	5902.40604	5858.586224
skin	6484.52085	6856.01015	7175.397331	7088.528523	7102.822716	7147.374683	7185.391454	7204.576335	7226.765875	7250	7239.764162	7223.97333	7195.484108	7146.725223	7086.415373
skin	5538.477458	5706.826227	5940.868128	5736.753154	5690.918219	5693.304616	5703.314476	5701.538026	5705.306107	5713.333333	5694.805462	5673.732923	5636.904312	5580.669331	5508.910419
skin	3185.419539	3302.667156	3404.265603	3354.741728	3344.244829	3344.770642	3347.369329	3340.415926	3327.468133	3305.550136	3261.166289	3204.34023	3131.999993	3044.018605	2952.261399
skin	3366.572548	3599.719402	3722.237244	3753.2348	3761.729658	3768.738625	3769.692305	3764.353313	3750.305726	3731.23753	3689.904086	3642.764864	3582.96679	3511.468439	3435.811764
skin	6238.326319	6651.007174	6937.983348	6911.663409	6924.389155	6962.72254	6996.754218	7011.596528	7028.239215	7035.5	7007.304995	6960.36136	6895.520923	6796.284049	6685.130887
skin	3866.658722	4565.953531	4881.592981	5195.246499	5318.364822	5439.569752	5511.615913	5572.208158	5625.731442	5687.333333	5719.831936	5731.545146	5711.627194	5651.505276	5583.171855
skin	5464.434916	5936.330315	6277.784988	6319.266039	6359.332813	6420.899096	6462.554804	6493.989432	6522.189323	6545.958333	6531.577734	6493.940777	6436.022825	6338.551892	6224.690227
skin	1578.860235	1624.523522	1645.100877	1653.384677	1653.318381	1644.427687	1630.957355	1612.013098	1581.469625	1534.695458	1459.085573	1372.262	1293.763466	1224.840123	1161.81052
skin	1738.652809	1806.533549	1832.979895	1871.064803	1887.996101	1903.909861	1913.395492	1922.787604	1933.078563	1944.84482	1959.270898	1976.888844	2036.213138	2120.277741	2197.50656
skin	5393.620481	5704.232324	5998.847802	6026.858006	6091.665737	6192.365408	6270.64451	6337.091904	6412.444038	6477.25	6506.057907	6508.308021	6483.016321	6415.288965	6330.836934
skin	2837.729667	3178.261671	3353.863313	3542.9651	3641.664748	3751.305565	3827.177671	3947.735584	4102.935286	4261.381272	4396.840821	4501.669596	4575.825	4617.575282	4640.287484
skin	2990.785883	3198.07699	3317.037157	3340.820721	3357.094385	3379.180666	3394.772113	3403.246465	3412.147211	3419.131776	3415.853685	3409.691814	3396.81813	3373.544186	3349.121203
skin	4766.144774	4929.638571	5113.133989	5031.253584	5036.455001	5073.929724	5107.901685	5131.954993	5153.500161	5170.390031	5154.606971	5115.938466	5051.963571	4955.294705	4846.418361
skin	6722.065524	7131.048526	7446.811559	7297.734139	7252.571684	7238.774172	7240.087888	7223.976222	7209.781954	7192.458333	7134.814432	7066.129779	6981.611241	6862.195942	6727.347467
skin	6229.078044	6678.130384	7037.780091	6954.94402	6938.882071	6946.148952	6956.822911	6948.452538	6938.669724	6922.958333	6871.58795	6810.461474	6734.605473	6631.664451	6519.684258
skin	8347.391926	8788.0092	9286.767616	8974.72719	8872.176316	8830.055485	8827.664561	8797.07442	8762.215188	8730.880135	8620.842747	8479.344548	8289.202138	8019.650468	7704.884307
skin	5104.773018	5592.544342	5985.476919	6144.256264	6230.369296	6347.436844	6420.477826	6475.080204	6523.883775	6555.708333	6536.421568	6490.116049	6416.640079	6305.563918	6182.019704
skin	6580.56691	6971.156919	7303.904739	7213.380132	7217.996207	7258.739401	7294.52975	7309.388564	7326.423263	7336.666667	7303.765557	7255.453778	7183.832372	7080.557112	6953.508801
skin	6908.146265	7279.380345	7796.201362	7739.790619	7836.165779	7999.556282	8129.302684	8220.351371	8311.048687	8387.403387	8367.668299	8305.453596	8166.969093	7943.287286	7662.940188
skin	5527.009189	6064.051878	6446.287498	6494.33979	6557.279929	6647.229965	6711.34357	6755.925646	6800.473417	6837.333333	6827.814046	6800.360271	6743.164805	6646.909379	6531.638057
skin	7249.543631	7446.630745	7910.34584	7544.264722	7464.329653	7463.897481	7481.140021	7457.887827	7438.060028	7412.208333	7337.762094	7246.578449	7131.979384	6983.578875	6814.716118
skin	7115.498039	7377.864102	7830.771434	7526.523714	7441.883298	7420.803912	7413.014446	7385.855822	7350.500235	7306.958333	7213.795831	7106.33845	6979.457602	6815.692507	6634.599607
skin	7481.33395	7709.37714	8140.215745	7707.744362	7573.95651	7504.307079	7480.76484	7433.713908	7403.225259	7367.083333	7285.46663	7191.610254	7080.568168	6932.527583	6769.1555
skin	4153.977082	4116.826027	4194.962545	3844.613423	3781.465043	3732.985647	3705.853715	3672.934036	3632.641457	3588.471375	3521.357361	3450.952702	3369.934576	3274.90897	3169.496038
skin	6618.865651	7031.493374	7365.4108	7227.135241	7180.676113	7152.934178	7134.695424	7093.234573	7040.021564	6976.666667	6860.958426	6736.075432	6584.292551	6397.994299	6198.588577
skin	5830.966989	6372.670029	6698.424146	6610.522481	6581.546357	6567.753669	6555.000505	6522.598604	6472.459144	6410.5	6294.588685	6157.266709	5992.980734	5786.40367	5578.168679
skin	3917.866666	4146.945069	4333.378716	4217.412938	4180.995352	4154.392246	4137.628935	4105.372714	4060.953213	4010.228947	3919.789126	3835.175331	3773.848276	3693.740864	3602.222791
skin	6764.417185	7145.681526	7489.023078	7362.639062	7347.127078	7356.747346	7365.591474	7350.830345	7324.689405	7283.666667	7186.123189	7070.886171	6927.107621	6743.118965	6535.980766
skin	2578.236294	2649.43233	2741.364146	2653.088909	2631.148361	2627.760003	2622.821972	2612.549167	2595.115474	2572.466833	2535.354327	2490.806078	2444.254302	2388.770764	2328.486269
skin	7700.56819	8031.984778	8453.665124	8022.02257	7820.93426	7667.941008	7578.61204	7447.414607	7376.586906	7299.416667	7175.224563	7045.535094	6896.404467	6713.589924	6516.241867
skin	7086.882787	7386.435262	7800.944207	7462.181326	7394.823162	7355.488593	7337.988686	7300.858653	7257.9359	7208.916667	7115.259696	7009.984745	6880.942447	6716.728586	6530.57886
skin	1940.621722	1941.347912	1947.280589	1932.366919	1926.779939	1920.706299	1915.167093	1906.948212	1895.224316	1877.467783	1845.666217	1803.808118	1752.59162	1691.861964	1616.316734
skin	6620.144089	7102.994894	7425.3006	7263.634263	7183.688497	7121.080721	7080.144459	7014.842423	6933.310529	6838.333333	6687.432569	6522.282986	6328.285679	6094.825212	5849.658703
skin	7856.265865	8320.696682	8800.841404	8422.319679	8265.654542	8141.310587	8077.827853	7973.093751	7855.229241	7716.000102	7472.141312	7337.195064	7199.294392	7023.869041	6828.258713
skin	6468.009959	7261.956079	7946.075275	7917.200699	7852.599787	7805.205357	7759.524309	7672.24647	7553.379986	7431.291667	7317.534603	7187.197107	7041.140017	6853.932935	6643.315288
skin	2155.412707	2165.885283	2212.548715	2081.827623	2026.285152	1986.190384	1982.447353	1977.307061	1968.923317	1957.28263	1936.982724	1909.839639	1876.672638	1836.578376	1788.568508
skin	3706.132245	4076.629058	4351.377292	4390.350922	4400.854108	4418.414303	4430.211666	4432.011252	4430.478882	4434.066577	4410.083405	4384.862406	4348.504505	4289.617525	4230.670267
skin	5313.478519	5793.214498	6191.00649	6214.599254	6227.99286	6261.177265	6288.791797	6300.367994	6307.269832	6309.583333	6262.20676	6201.447212	6113.750153	5990.480728	5854.652062
skin	4998.449424	5524.217144	5902.959471	6085.813044	6165.770389	6258.030381	6322.504293	6373.098698	6419.064221	6467.166667	6474.797239	6464.078483	6432.267763	6365.903086	6284.080936
skin	5425.986483	5875.711914	6226.270356	6286.253776	6326.430883	6385.758894	6428.696838	6457.907152	6483.68981	6506.708333	6488.969938	6455.595434	6402.282489	6313.634762	6215.989677
skin	5060.361085	5389.130851	5612.497882	5636.720014	5652.895236	5702.850164	5734.917668	5754.868843	5773.044758	5792.958333	5778.899797	5754.39544	5706.933366	5630.790638	5549.936468
skin	5227.373059	5370.963809	5543.533845	5410.272175	5380.271021	5385.016137	5405.854384	5416.652602	5433.430307	5455.005759	5452.317255	5437.528642	5399.820723	5331.261596	5244.099428
skin	5837.71279	6132.931299	6420.133464	6268.4681	6219.658596	6209.743199	6210.456612	6196.839026	6187.200215	6174.041667	6123.888397	6065.424221	5985.360167	5873.261326	5758.719044
skin	4500.8285	4705.820624	4866.116239	4628.587902	4504.868111	4401.666061	4338.438905	4264.613221	4174.176688	4075.709209	3928.074593	3811.752797	3714.495333	3593.670432	3454.88272
skin	1947.638032	2060.22002	2291.93181	2421.591094	2450.955194	2471.052497	2470.437805	2463.825851	2444.797674	2428.279461	2389.69991	2356.076648	2322.961871	2284	2243.441425
skin	4865.485466	4919.101688	5072.15418	4833.131793	4748.436651	4695.209139	4662.892399	4622.953586	4581.453448	4535.614023	4460.221103	4375.692421	4280.960794	4169.737405	4049.841169
skin	5234.13509	5470.327963	5761.022407	5655.82193	5637.408704	5640.317823	5644.89853	5640	5635.027685	5637.077533	5617.6017	5599.424929	5568.515718	5518.274583	5460.879924
skin	5467.425161	5952.45763	6321.247704	6246.747823	6221.532969	6214.918074	6212.384079	6198.839404	6177.93984	6160.166667	6107.204081	6047.869703	5974.481531	5873.965923	5765.301199
skin	7208.688014	7320.48808	7582.826019	7277.325395	7209.025996	7178.074282	7175.754117	7163.247783	7155.953567	7149.875	7116.560355	7079.025975	7035.010431	6972.369369	6902.629499
skin	6892.777807	7115.541493	7374.638178	7186.893549	7134.419279	7114.332404	7112.911405	7097.990187	7085.456506	7072.458333	7021.971047	6956.144353	6875.641183	6759.004436	6628.062846
skin	3378.209144	3454.048697	3543.316266	3429.665153	3392.277979	3367.752889	3349.260645	3328.069191	3302.488032	3278.91059	3239.626112	3204.052157	3160.451983	3109.500332	3056.377199
skin	5514.419578	5871.595501	6201.879515	6028.425449	5956.844806	5906.103886	5873.077078	5824.919796	5771.153278	5722.666667	5640.19199	5572.876021	5492.382362	5380.640788	5258.179797
skin	6006.711422	6367.510416	6672.975389	6535.285232	6500.412808	6494.711001	6501.54056	6500.06605	6496.575522	6497.333333	6465.961728	6422.594903	6366.554178	6282.055983	6192.611678
skin	2079.724869	2841.598512	3074.709813	3411.732624	3497.828758	3558.604363	3579.095554	3590.908402	3584.731522	3575.382962	3542.39049	3495.825579	3433.827731	3351.657143	3255.460547
skin	6489.444197	6828.689577	7097.552345	6929.704994	6882.215776	6870.868501	6880.669765	6875.684091	6877.196602	6878.708333	6843.601355	6793.887655	6722.456743	6617.956827	6497.660519
skin	7010.42131	7089.799818	7279.073099	6952.192998	6830.637063	6749.014171	6709.670674	6659.869787	6608.094071	6554.375	6457.126216	6351.886484	6232.973371	6088.611943	5942.868071
skin	5564.845981	5896.265781	6187.568263	6143.808424	6155.126632	6197.330491	6233.804425	6259.681072	6290.719376	6324.25	6324.01049	6310.648079	6274.444717	6205.959454	6122.477681
skin	6725.411223	7149.177657	7502.197648	7413.181091	7420.930492	7471.238202	7548.672598	7597.886852	7650.330447	7706.669975	7668.81724	7587.879737	7446.962818	7350.341089	7231.540544
skin	1868.906006	1902.280447	1919.433622	1926.168492	1927.978782	1928.800102	1927.449231	1924.358233	1918.736804	1910.096438	1894.5482	1875.612185	1858.830057	1846.678225	1844.317549
skin	3047.833365	3568.699403	3752.862713	4068.856	4228.294199	4394.920598	4485.978789	4564.050633	4631.063208	4687.211919	4713.91927	4696.962248	4664.256099	4581.097474	4492.765248
skin	3316.065541	3399.011624	3492.842469	3394.141017	3359.345752	3333.24151	3316.162607	3287.921208	3248.517746	3195.405857	3114.70435	3021.458325	2916.904047	2798.704319	2679.120788
skin	4693.665315	4828.037003	5004.796796	4860.586271	4863.243194	4904.83147	4949.970913	4987.594937	5037.416303	5092.244466	5134.070344	5165.832796	5176.396078	5160.004281	5121.378653
skin	6681.373112	7033.269634	7347.014816	7208.613826	7193.127301	7206.606028	7221.795131	7219.560294	7212.461552	7193.333333	7127.010478	7043.475626	6937.710148	6796.091886	6637.724239
skin	6905.861397	7576.735155	8353.169501	8517.33402	8690.934596	8948.148438	9139.514993	9354.779161	9704.363359	10042.82005	10224.95334	10321.35361	10272.09806	10098.35394	9857.017285
skin	7389.083786	8121.509395	8791.882696	8719.481562	8681.04747	8675.615274	8677.141952	8636.781086	8579.058339	8511.53067	8338.14655	8124.878964	7851.923279	7489.06405	7292.187158
skin	5532.513958	6170.317346	6554.106771	6558.444997	6560.292313	6584.082499	6594.531771	6587.780713	6571.722473	6544.833333	6464.436817	6362.232862	6233.415143	6059.915608	5876.668236
skin	3840.457264	4370.973371	4686.110138	4815.195785	4906.437496	5025.146943	5119.044369	5203.319269	5297.353567	5397.465421	5474.411834	5532.031545	5568.609594	5577.757956	5578.097205
skin	1979.742181	2478.985078	2744.837348	3082.037734	3255.37572	3439.626257	3565.843019	3692.958809	3836.115466	4128.202713	4440.003147	4715.942916	4951.89186	5149.557585	5323.506989
skin	1971.627145	2205.703323	2406.578121	2534.561482	2618.981401	2715.229371	2780.480515	2836.745066	2892.886727	2950.229485	2987.829512	3011.575212	3023.997999	3033.003322	3042.872639
skin	4720.71344	5084.23053	5374.062504	5360.156857	5391.884469	5459.318828	5511.508514	5559.887482	5613.604612	5683.708333	5732.838526	5762.633314	5765.854706	5728.370458	5677.539131
skin	3734.701406	4238.88942	4598.679765	4739.529683	4808.532021	4888.596191	4936.599691	4969.142053	4998.17543	5018.695699	4999.944921	4953.841961	4882.235941	4768.452976	4639.930114
skin	3982.802552	4503.669264	4793.166077	4800.86074	4806.407316	4823.680723	4837.631173	4839.212377	4833.554456	4823.283567	4771.138563	4710.496986	4626.705738	4507.970601	4392.558767
fat	479.9889527	660.7239261	708.0646373	806.6096866	836.7842452	843.5592223	827.6882812	807.7756927	771.5048037	716.1490716	623.1392798	522.2786509	437.9967706	346.0810939	236.5479224
fat	193.9588434	197.1371476	198.7499448	417.8501653	562.3789172	686.9471325	742.9026714	791.6553022	828.1423895	840.204313	814.8075302	769.9701319	733.4225087	696.0408716	660.3682384
fat	192.4795535	196.5564435	198.3442056	445.2664785	614.4988184	747.8184681	806.7143101	855.4861326	883.9207674	886.557755	841.6117529	776.4797635	717.9133015	657.0843101	594.4105039
fat	199.364231	587.14461	757.4397066	1109.73949	1262.479702	1386.756698	1452.301776	1509.462273	1563.166742	1610.767383	1649.657787	1683.837495	1726.239953	1777.710683	1844.237793
fat	887.2779743	1072.205375	1150.224369	1281.178968	1340.553274	1383.349834	1397.956555	1404.616141	1397.418513	1371.171434	1310.665237	1233.337971	1161.570845	1093.049114	1023.414922
fat	185.7176644	184.9393162	184.0927476	177.2616916	169.8072081	159.7119457	152.1405659	145.2681132	136.9619321	129.8034127	119.0566603	108.2430621	98.84264587	84.67727023	64.64498189
fat	1305.699886	1440.449314	1508.198088	1612.492261	1660.39878	1700.288237	1718.202794	1731.77133	1739.572657	1737.623693	1715.633547	1681.040241	1644.159664	1603.404117	1565.053936
fat	185.3697049	190.1222613	192.469807	199.8108071	466.8115944	706.2248219	825.2022834	927.5250517	1016.356276	1079.150094	1105.163056	1103.352893	1105.091421	1110.242905	1129.609268
fat	154.9915775	157.3186688	155.2139544	145.2350465	134.1351619	120.8836429	112.6340263	105.0249408	96.37233595	89.75090985	79.25440839	71.73442245	63.86143826	51.57961311	35.19448396
fat	321.5232639	482.9021799	543.999306	640.5014361	671.3163126	681.2121082	670.0367668	655.8890782	625.7901479	580.9986624	501.1180414	417.1339497	353.5242212	282.2957362	198.6255173
fat	667.5732985	832.527678	905.4130184	1018.008366	1062.066779	1088.092649	1090.340493	1088.166961	1071.661213	1040.865865	981.197844	919.5831641	877.0390922	842.2001191	812.0032357
fat	959.9653913	1080.350943	1129.906072	1194.759067	1217.480587	1220.481033	1207.954358	1188.561499	1150.259453	1092.997344	995.2704535	893.9125735	814.4428426	740.5162793	668.3836584
fat	1507.661518	1572.028896	1606.126202	1625.013144	1632.27699	1630.735464	1621.443834	1607.981521	1582.516456	1541.61797	1471.060324	1384.781248	1301.786739	1220.451498	1139.459062
fat	190.2665199	189.4156303	188.1654429	181.3081038	173.2649823	161.229219	151.8221603	141.679137	129.4030426	117.5410178	102.7777372	90.50539323	80.35772875	66.07395404	47.16761511
fat	246.3843457	415.6621652	462.8690801	544.0692303	573.7084064	582.0209185	579.1015834	568.8241805	544.7440421	511.9026873	443.4394996	370.6797094	315.2038925	247.5955398	188.2790675
fat	190.3844735	193.5273657	195.0055179	198.7725829	289.27021	420.4981405	483.6392671	541.6117783	581.8127283	600.2187081	570.6237306	516.9058463	469.2139266	407.0168512	330.5197492
fat	194.2463686	198.8991089	267.9152916	660.7360956	829.6847154	969.6708751	1042.373819	1108.576262	1166.161814	1210.869306	1229.860006	1233.111549	1242.348273	1256.738814	1281.543348
fat	261.0205364	715.997424	871.2007238	1179.425536	1307.73389	1412.439479	1467.68356	1515.123635	1558.274517	1594.20145	1617.326273	1634.302973	1658.336566	1689.156647	1736.528095
fat	437.6014441	759.4433485	879.3673567	1112.550137	1218.075757	1301.136436	1342.298989	1375.022653	1400.49062	1412.114228	1401.809016	1384.059528	1376.263321	1380.233519	1405.323764
fat	976.3572776	1170.994269	1261.251262	1420.471043	1499.053464	1563.192894	1594.188139	1618.598795	1634.656351	1640.020507	1622.862986	1592.46208	1562.388528	1533.655039	1513.511995
fat	292.712056	458.7780987	541.3545321	682.4210891	748.7096895	790.0362546	795.069373	792.2468762	769.5584346	724.4409448	630.9057523	529.6798189	444.9085625	350.6260261	239.1798514
fat	956.5591799	1133.010564	1213.25219	1324.478938	1370.503086	1396.619291	1398.279735	1390.004264	1364.886094	1315.904896	1226.066274	1120.216613	1020.162502	920.149313	815.8713737
fat	1283.102384	1425.66919	1484.788265	1574.879599	1614.219953	1643.714048	1655.474527	1662.378226	1662.512224	1654.59363	1629.335569	1596.198043	1567.018472	1537.189986	1509.324835
fat	194.928992	198.8931079	293.898408	678.0900918	853.257705	1002.479453	1082.254458	1152.922125	1220.439208	1277.585042	1321.107421	1360.955053	1418.411266	1501.912655	1624.571421
fat	698.9169153	916.3627681	1018.486037	1185.136852	1262.075837	1317.375858	1338.889247	1351.634777	1348.98724	1327.681405	1266.867734	1186.713914	1106.946343	1020.546624	928.1869477
fat	198.5927336	232.0047881	307.6941204	453.2083073	515.3498465	552.6627757	554.5032892	545.2943263	517.1617132	465.4779941	373.0167825	281.9128639	208.3397872	174.856796	140.9098551
fat	196.0532125	198.1261909	199.2500519	362.6574558	474.8676476	566.4291892	608.920473	639.1031671	652.2677809	642.0298779	583.6254274	506.2828823	436.6865481	353.7882408	256.3472061
fat	1029.853404	1198.626676	1268.61374	1381.232007	1432.294503	1469.273923	1483.105905	1488.091663	1483.756638	1461.589369	1408.683585	1338.242099	1268.729382	1196.043529	1120.277883
fat	1238.368554	1340.93965	1388.495265	1441.015774	1463.911854	1478.290982	1477.301755	1470.257187	1451.064652	1415.763632	1348.681068	1267.612597	1195.202344	1129.781304	1066.542667
fat	1082.313913	1224.392028	1289.494945	1389.123825	1437.321565	1471.083929	1483.609647	1488.278009	1479.809542	1454.065674	1392.619894	1311.1092	1230.490023	1147.600324	1062.076363
fat	193.9063722	194.8947437	195.3112569	194.805018	193.9731201	193.0284659	192.2871494	192.0258137	191.575645	191.0843625	184.0764006	171.3997277	158.9980045	140.9706277	117.3481958
fat	1373.621844	1475.393628	1523.182162	1575.504743	1596.512578	1607.628145	1606.222985	1599.828153	1582.144717	1550.773765	1490.657085	1419.617211	1356.013758	1300.276379	1253.349806
fat	199.117659	199.6046319	199.6623799	199.4732674	199.2609422	198.3367516	197.4656853	196.0948996	194.257221	191.9879482	184.035171	172.260132	162.7460762	148.8874383	131.1119374
fat	179.8442308	176.724062	172.7136642	156.3023252	138.3918066	115.9492489	101.169808	85.7881282	70.52614975	57.98192232	45.82849279	37.6558802	32.32750178	22.96735619	10.42227108
fat	179.0223241	176.4140455	173.6728581	160.6173873	146.3972404	129.1808917	117.1038268	105.6933533	93.90738923	84.36429807	73.23489499	65.32631689	59.0462403	47.64894438	32.65988748
fat	180.440042	180.7469839	178.965853	170.0055024	159.6971246	145.3157577	135.3394171	125.3317122	113.6185502	103.963964	91.75820458	82.76992355	75.91256336	65.18242131	51.00733963
fat	573.5424481	646.3519483	682.4389228	705.6764442	699.246798	673.9932789	645.0459466	612.4971282	565.7508	508.9858361	424.2070379	342.9005642	285.6208343	221.8649713	181.8416968
fat	1069.530507	1152.427931	1191.343455	1225.626175	1228.469979	1210.859853	1183.931769	1147.815363	1090.548007	1006.948006	879.2727065	749.7619713	646.6313071	551.2282707	455.4366799
fat	185.1198623	183.3884948	181.4752088	170.8545337	159.3436141	143.0756633	131.466021	119.1538845	106.5938727	94.76910686	83.21994088	75.79003037	70.80372665	62.02045191	50.35792809
fat	1458.485859	1524.788075	1558.743648	1575.049638	1575.742202	1565.296129	1545.499217	1521.219805	1480.82481	1421.399167	1327.931742	1225.026398	1139.319144	1066.488915	1003.655516
fat	1467.231974	1639.234175	1714.095522	1834.011271	1884.482471	1927.337494	1953.669966	1978.312736	2141.855524	2358.474595	2525.908199	2637.014101	2706.953674	2745.314286	2762.810335
fat	179.2777124	177.3210147	174.3575564	159.6429725	143.5802039	123.7222896	109.7328178	95.76318743	82.00329501	70.91521986	58.93199144	52.42842182	47.94765065	40.12044582	28.35990041
fat	178.5087746	176.6392183	174.498258	163.0153214	150.6740857	134.5097985	123.4784041	112.7353785	101.3358805	91.89934968	81.89309919	74.75128286	69.46444749	60.13832727	47.50177832
fat	598.1545499	946.3659	1081.907	1318.097469	1417.936022	1494.913132	1533.082312	1563.651926	1585.627139	1596.323403	1587.054931	1566.329211	1548.24843	1534.472646	1531.995314
fat	1167.145566	1333.150125	1400.110826	1497.568797	1537.406867	1563.029204	1569.584611	1568.439239	1554.832425	1525.711111	1465.881629	1389.899328	1317.384275	1249.66892	1184.142038
fat	187.4406823	185.4327761	183.8912595	174.2732155	163.3341791	148.2314619	136.9484161	124.8964958	111.1998738	99.07762067	84.65173049	74.91737355	67.53550354	56.8139008	42.14886187
fat	164.8186241	158.8936784	153.8122518	130.2024384	108.8200253	84.67041147	70.2957778	57.92555181	47.78638531	38.45593938	30.98585702	26.69253325	24.04354693	17.80835348	9.009958614
fat	932.0765304	1016.853721	1057.013959	1101.817665	1114.388613	1106.852185	1090.248904	1065.509678	1023.915553	962.9169123	865.0807578	762.8897283	682.7581172	606.7053	525.4021244
fat	178.7188016	177.179947	175.2312029	164.2370484	152.6515348	137.6691564	127.8916352	117.5489463	107.1217751	99.44603544	89.15699518	81.43575243	75.58788962	64.99222766	51.01364459
fat	183.6446962	181.0668788	177.9399214	163.4762124	147.3753912	126.2337133	111.21898	96.13106372	80.35649187	67.5141698	54.47170442	46.7214368	42.16081879	33.97877593	22.37648733
fat	1140.316595	1310.450216	1375.048019	1469.372304	1503.618207	1523.269117	1524.878519	1519.066476	1502.704804	1469.807764	1407.019116	1332.298522	1265.748258	1206.492064	1151.920847
fat	866.3552606	921.5818367	955.6905274	968.9070595	971.5584023	955.5393985	928.5412875	898.5231383	852.5158398	786.2915506	683.4558471	581.2191193	505.4511487	429.8617484	344.9754195
fat	192.8102359	195.1979284	196.1708758	199.5576015	296.5185323	407.0967901	462.207349	507.7441691	546.7780855	563.5576733	538.766433	488.2681845	444.0767921	386.9133417	314.8079309
fat	1644.702866	1771.16459	1822.952986	1903.36224	1938.64827	1973.37549	2087.392943	2315.285346	2548.969372	2787.450618	3007.379054	3182.35806	3316.992962	3425.786047	3520.614591
fat	1685.77158	1740.349506	1766.285131	1782.520414	1787.867224	1786.930675	1780.173486	1769.593612	1749.46933	1716.012274	1655.461443	1577.86258	1494.117101	1402.645565	1303.894805
fat	1750.7485	1780.827248	1801.387356	1809.446614	1814.213069	1814.031315	1809.739851	1801.973412	1788.628171	1765.115572	1722.4139	1668.2474	1611.786862	1552.508091	1491.320048
fat	795.3588131	858.5274978	883.3523876	895.2901074	893.3679225	874.8133382	850.5594612	818.5275494	773.8018699	712.6243575	615.5266921	520.5427491	448.2062013	372.5451038	286.8337164
fat	189.4267673	187.5930136	185.9030588	176.3742528	165.5114247	149.2185578	136.4061568	122.3263499	106.7642316	91.05005668	73.60970903	60.07676196	50.33734483	36.63752464	17.23163476
fat	195.3388788	198.5886307	199.808395	452.2880954	560.2745656	650.2759506	695.7733864	728.9780411	756.3020833	761.3535858	726.2232642	672.3256584	623.5257535	566.1736429	499.5214898
fat	193.6293697	193.6684334	193.1813916	189.1802369	184.3933022	176.8328222	170.4181793	163.10949	153.8842541	142.9810274	127.5911759	112.1883967	98.84025856	81.7887042	59.44338464
fat	547.0451985	591.1652902	603.5245885	599.7120434	577.0349824	540.5568108	502.166493	460.0337292	408.2001162	348.6926146	264.7101358	195.5945125	177.0890159	153.1786825	123.9936304
fat	1690.027322	1724.345809	1747.689511	1751.965378	1751.966772	1743.114854	1730.061004	1711.894445	1681.228929	1635.075219	1557.173012	1465.194066	1373.215949	1285.655644	1195.886024
fat	194.5763399	197.7267145	199.0530271	356.4260209	429.794136	487.1162766	504.5216488	523.7610341	534.1880586	534.6808462	499.7110945	451.936893	416.8123861	372.4489147	315.8048737
fat	193.036118	194.4696942	194.6590773	193.9927687	192.9962318	192.3479721	192.0568306	193.2778401	195.71053	204.7426665	204.600842	194.9587391	187.5669058	172.5031496	151.8615817
fat	1118.261174	1380.851197	1469.035777	1632.223804	1695.266187	1748.753314	1778.077397	1804.897267	1832.09708	1861.097791	1890.70422	1922.306998	1959.923294	2043.421927	2162.559277
fat	199.4723729	383.0972608	461.0373954	635.1702085	706.6014007	758.8763486	778.373935	793.1342371	795.8081145	783.0318023	730.5822872	664.9763787	611.6233387	551.023869	480.3403106
fat	753.4162965	967.5200619	1057.371361	1204.601334	1263.723183	1302.914647	1315.902926	1321.122871	1312.043051	1282.922212	1217.140955	1131.754699	1052.513221	969.4341728	881.9487414
fat	1828.516916	1849.576537	1864.230222	1858.233848	1855.493433	1849.835766	1843.006427	1833.12126	1817.297661	1792.478309	1749.218123	1694.870849	1637.520222	1578.491156	1518.397014
fat	675.4294296	778.2875732	824.5061687	881.2068644	895.5041583	892.0772921	875.32785	850.3542285	809.7658601	749.6550085	650.2292886	547.3218639	465.5335262	382.8493547	290.9211818
fat	180.791912	179.8101947	177.9267439	167.225931	154.8906448	138.3284865	126.4240601	114.0397805	100.4125771	88.141519	74.2019152	63.01466122	54.23820426	40.28290289	22.59716115
fat	177.5872579	174.8996912	171.961697	156.6327524	139.6511876	119.0093003	104.246382	89.41950368	74.49488222	60.9525088	47.78502205	37.73484134	30.31977669	18.79102067	5
fat	245.5833601	430.720177	486.4486689	579.2973424	608.6746533	614.2760139	605.8326021	590.5201556	561.4021556	517.7363898	437.4065866	355.4056608	288.8963907	215.0475731	173.7839498
fat	187.1475403	185.6674581	184.2177213	174.5749894	163.9963799	147.9623033	136.6397081	123.8901359	110.1587914	97.83276654	83.47481442	72.47093937	64.78055141	52.63756528	36.29785308
fat	1714.404791	1809.552099	1852.227773	1904.269449	1925.023124	1942.057783	1952.165283	1960.399877	1967.469677	1974.875028	1978.004019	1978.596443	1975.123348	1965.579903	1949.973545
fat	1301.047697	1313.619866	1323.537474	1297.262671	1277.401468	1242.561465	1205.664623	1160.923163	1096.306454	1009.468522	882.2656092	757.5499436	658.1067955	566.7748244	472.0258078
fat	758.5134773	820.6566849	853.0804487	876.9458832	883.5051027	876.1204998	857.781939	837.2508653	800.5600606	750.7059655	664.5280146	575.9831113	504.4132758	429.6453231	341.5658752
fat	1280.569975	1325.846903	1347.974827	1362.26764	1365.741725	1359.035451	1343.617876	1322.159604	1284.876298	1227.297191	1132.758686	1026.010923	932.3923138	838.7493373	745.6267852
fat	1541.747904	1610.898366	1648.290689	1681.79722	1698.027351	1706.805203	1706.904588	1703.822419	1691.727048	1669.229098	1623.864807	1566.75847	1510.700985	1455.405254	1404.506271
fat	192.6801954	193.1966691	193.1975447	191.0514383	188.7537906	186.0770102	184.9112915	184.3378227	185.3396663	189.2151423	188.7263435	184.0512096	177.9078622	164.2653872	144.0434234
fat	931.5020862	1031.364643	1078.404462	1137.835959	1156.252457	1155.66466	1138.791282	1113.294065	1065.043558	990.3442203	869.8668896	744.474075	639.7710408	539.6855858	431.9686468
fat	1211.660945	1371.272773	1430.186193	1508.361282	1537.033823	1552.978192	1553.408615	1547.460547	1531.468982	1501.788478	1445.217097	1379.10183	1323.390689	1277.984568	1241.685575
ligament	2046.895315	2402.85046	2625.257047	2767.684361	2887.528738	3023.373923	3112.18013	3191.298864	3267.543025	3338.733889	3389.299359	3421.547117	3438.780688	3440.138206	3439.006391
ligament	1796.040592	1860.685078	1891.457097	1936.114782	1962.142612	2036.442238	2251.644455	2440.693301	2640.161064	2831.260443	2997.651232	3122.882108	3218.731785	3292.239203	3360.980046
ligament	3957.23256	4608.693885	4982.201973	5329.07848	5570.335607	5912.257792	6149.177695	6346.036988	6538.54275	6699.5	6802.294218	6855.965921	6876.027733	6862.259996	6834.379361
ligament	1943.334555	1976.987812	2079.187974	2246.59552	2359.77484	2481.656764	2554.774536	2607.866408	2647.2767	2665.374731	2646.698453	2603.974367	2548.459028	2482.813289	2421.275663
ligament	4196.452152	4806.121815	5179.332143	5535.96185	5847.863439	6246.142154	6505.759168	6733.317607	6957.072255	7159.958333	7308.654241	7410.011986	7520.579726	7614.525456	7672.903034
ligament	1443.404676	1590.951277	1645.583369	1736.8629	1781.660449	1821.038172	1844.05578	1867.033238	1890.547769	1917.446458	1948.348217	1985.823077	2162.128329	2323.468439	2472.341292
ligament	1006.212194	1249.78397	1344.025536	1533.772133	1618.817642	1692.877455	1733.033734	1768.86006	1803.334655	1834.83945	1862.496191	1885.296441	1910.753145	1944.947354	2001.956663
ligament	1984.917033	2432.154249	2689.245685	3013.773664	3213.24642	3424.397667	3556.439714	3671.93561	3785.160279	3928.450947	4086.454481	4191.171498	4252.610272	4284.536892	4295.854511
ligament	2957.175105	3279.537776	3485.855204	3674.947605	3800.158572	4006.710197	4160.155953	4283.150492	4386.202544	4459.911511	4483.130065	4468.59358	4428.017393	4364.000285	4302.644536
ligament	1931.085949	2037.652848	2371.61115	2803.401687	3024.550751	3235.446601	3358.917015	3462.097361	3558.575531	3639.420334	3692.101297	3714.760903	3711.881272	3683.407309	3638.428564
ligament	1769.446254	1802.939252	1829.845481	1843.798524	1850.939319	1854.681685	1854.184258	1851.106588	1842.895044	1826.90606	1795.685057	1755.235889	1710.509922	1664.856891	1618.230865
ligament	4002.595935	4633.267199	5023.791903	5419.653028	5728.773848	6160.197263	6430.878877	6660.92659	6879.40333	7061.208333	7175.090012	7227.896128	7237.783777	7208.870722	7158.138166
ligament	3934.058163	4474.621122	4820.621533	5175.177436	5429.042675	5726.836411	5964.322659	6158.605397	6340.646584	6489.666667	6577.594155	6613.831265	6613.118174	6571.581501	6512.443888
ligament	3215.887255	3380.961831	3523.35557	3560.908993	3619.031327	3685.146085	3726.072154	3754.087805	3778.979325	3789.523933	3778.355905	3754.714383	3712.294018	3656.963455	3592.977734
ligament	4209.160693	4662.047617	4975.917724	5224.90284	5420.229975	5623.082266	5779.140317	5910.671825	6022.720208	6107.875	6136.042832	6130.591689	6095.858388	6030.514676	5964.430303
ligament	4398.718433	4808.187121	5126.332945	5361.441277	5547.277721	5784.774036	5946.102637	6072.891112	6178.806769	6260.125	6281.806346	6267.350205	6220.990306	6142.033244	6059.758066
ligament	4069.893435	4402.947363	4676.714271	4825.425273	4969.937225	5132.76658	5234.955138	5312.236287	5379.440587	5425.978427	5430.895428	5407.896376	5355.886801	5272.006565	5182.27446
ligament	4913.057544	5377.465698	5718.617607	6061.213791	6309.360705	6564.676716	6712.616426	6821.862616	6912.070777	6967.958333	6957.296897	6903.480801	6816.498957	6687.647925	6544.121455
ligament	2397.501148	2889.425532	3135.235465	3480.496714	3677.938098	3911.683801	4160.7198	4372.292546	4572.306183	4736.169424	4842.768904	4881.443127	4862.381188	4789.86014	4689.032719
ligament	2415.90532	2889.366352	3125.72502	3444.733932	3634.611264	3822.482116	4026.685387	4221.181435	4399.104061	4538.089221	4615.591313	4625.644591	4579.533098	4481.083203	4363.111499
ligament	4817.862419	5425.694411	5851.532999	6357.332504	6678.511659	7014.681087	7216.2673	7377.401396	7605.662172	7856.683788	7969.93908	7968.042923	7855.07768	7627.488483	7398.137158
ligament	3999.146959	4393.462256	4687.859152	4878.935129	5039.545482	5217.405476	5330.406328	5417.974684	5500.381136	5562.564402	5583.893304	5577.080599	5537.630546	5459.419152	5367.177573
ligament	3746.119986	3956.841325	4202.121301	4273.078785	4397.23245	4546.398572	4647.561139	4730.68917	4813.204026	4882.077578	4917.408923	4926.011657	4910.070146	4864.927929	4813.182973
ligament	5291.493423	5819.266314	6281.928493	6556.301759	6764.531965	6991.988559	7130.222245	7236.091715	7327.763061	7391.333333	7396.919656	7364.801749	7303.331697	7208.217368	7090.02421
ligament	3753.968557	4579.09117	5070.832251	5676.006753	6160.816691	6662.125215	6979.625215	7251.075675	7590.603549	8120.122679	8533.804486	8835.308198	9001.189906	9065.578053	9048.527055
ligament	3363.865517	3623.322219	3772.312644	3924.863339	4127.346532	4352.780687	4496.047479	4612.433193	4718.185693	4796.088525	4819.470454	4799.994438	4738.558875	4641.608392	4530.003177
ligament	3711.609893	4229.346943	4600.591479	5007.491813	5265.247178	5545.547909	5745.536923	5947.773165	6147.518526	6313.291667	6425.192794	6484.329924	6501.681188	6475.820296	6428.782427
ligament	1079.053335	1201.84843	1255.086079	1342.9832	1379.26059	1403.97708	1408.732701	1408.18629	1396.166524	1364.582913	1299.965532	1218.375253	1140.217162	1064.024071	988.3624141
ligament	2984.136399	3417.515127	3633.251766	4013.373641	4396.797851	4798.314703	5055.571342	5284.810127	5516.560175	5743	5951.483798	6085.087241	6156.878145	6183.604497	6187.84529
ligament	3083.751477	3517.499144	3741.452223	4168.88021	4496.514155	4838.325817	5050.496722	5238.762307	5424.700181	5590.370208	5727.770441	5828.487271	5878.120015	5884.983266	5879.467543
ligament	3045.426107	3527.776676	3762.465095	4303.698442	4658.474679	5013.630923	5230.578614	5424.303797	5612.114829	5818.958333	5982.654765	6090.383018	6154.614063	6182.579628	6193.897846
ligament	1673.910521	1779.020113	1822.893121	1896.581679	1929.600621	1961.472076	1981.428094	2119.509437	2297.374371	2455.960131	2569.364145	2632.737328	2654.094609	2642.301661	2619.342539
ligament	3515.631806	3922.935889	4307.001141	4706.570548	4959.844872	5235.025755	5410.177209	5566.272855	5749.913526	5938.083333	6074.732455	6165.308444	6214.860719	6221.33249	6211.525917
ligament	2861.311716	3137.743338	3302.102389	3398.982118	3470.560875	3553.37191	3607.158961	3650.954597	3693.199736	3726.990407	3745.99869	3750.260335	3744.268112	3726.894352	3707.645483
ligament	3482.675075	3896.966582	4289.490662	4748.887601	5034.016418	5349.749931	5558.388338	5783.968673	6046.127281	6287.75	6479.461672	6613.635125	6705.448521	6751.702244	6773.838666
ligament	3427.671491	3746.336982	3984.287683	4311.542578	4530.775035	4763.510163	4913.777325	5049.338959	5184.577026	5310.640587	5411.633488	5489.745501	5547.769144	5587.805052	5633.560991
ligament	4103.80553	4730.546924	5085.109087	5407.726271	5603.920444	5892.327528	6084.480251	6249.943386	6411.38008	6554.291667	6648.681899	6705.820859	6732.948828	6730.692427	6717.133778
ligament	2862.846911	3256.033592	3459.254563	3697.028026	3846.874432	4161.445487	4376.324033	4569.085795	4774.231314	4967.070122	5140.44378	5278.075015	5386.067904	5461.47424	5531.782084
ligament	3608.179537	3957.070804	4290.487193	4581.179042	4776.226836	4985.828328	5123.769942	5241.153305	5357.957922	5463.042119	5532.622551	5575.238593	5595.974419	5592.942772	5591.105464
ligament	3124.093495	3439.855445	3608.878061	3774.383366	3923.543792	4168.75521	4333.015237	4476.230661	4616.969865	4748.159674	4845.45991	4907.631643	4933.022804	4932.517483	4917.749365
ligament	3064.239058	3392.600495	3569.886261	3750.223317	3890.200398	4151.801783	4322.436399	4467.566807	4614.407439	4742.566367	4832.571406	4881.963694	4896.598954	4879.884401	4849.920584
ligament	3836.959927	4404.133002	4746.674839	5048.799679	5241.923704	5455.805031	5592.460788	5733.128892	5885.154394	6012.583333	6083.702518	6115.685059	6107.399681	6062.285618	6008.538308
ligament	3610.087176	4154.709088	4546.351701	4981.963965	5238.036458	5515.411332	5707.060309	5918.144933	6129.037184	6315.958333	6450.353819	6535.816636	6583.022457	6595.345653	6595.333647
ligament	3735.909577	4383.594684	4764.348018	5182.906892	5430.853504	5716.206937	5951.885039	6154.793357	6351.246757	6526.208333	6649.489205	6723.865726	6760.228249	6764.320944	6752.041897
ligament	3487.725776	3876.58125	4244.178991	4626.798889	4866.212953	5118.967876	5282.452509	5429.507736	5575.644952	5723.083333	5839.851371	5910.620837	5939.139772	5927.77155	5905.115251
ligament	1983.679146	2565.032287	2836.642248	3237.168884	3462.63319	3698.892358	3853.987202	4141.715893	4441.354295	4723.343394	4992.119758	5211.242242	5397.708515	5560.97474	5730.801627
ligament	3083.379034	3440.920678	3632.35282	3818.930586	4022.535764	4267.346699	4419.44488	4550.576653	4682.609685	4798.563724	4885.329294	4941.949011	4973.718007	4985.721421	5002.731893
ligament	3471.810618	3860.460391	4241.514795	4689.230877	4962.790487	5251.030201	5438.315844	5604.922644	5814.381492	6009.875	6150.036129	6230.917226	6265.001841	6251.950454	6222.11789
ligament	3479.650105	3888.781852	4264.882439	4755.653742	5047.537273	5363.138265	5566.309042	5786.421966	6034.857209	6257.666667	6423.981836	6530.91314	6591.25046	6610.398418	6604.851292
ligament	3173.773858	3578.759943	3775.132067	4136.953198	4418.624374	4717.80516	4910.474795	5091.336146	5278.463124	5452.659142	5602.87198	5739.58688	5845.815437	5924.632889	5996.130567
ligament	2659.301856	3036.565865	3238.501931	3445.358957	3576.135605	3715.020473	3808.997058	3938.790436	4116.969037	4290.85864	4448.35943	4574.148517	4672.282488	4756.693307	4838.055909
ligament	3320.525782	3699.377931	3947.822771	4352.093554	4607.554174	4889.647765	5074.849529	5243.684951	5417.191677	5580.597994	5732.120921	5857.957285	5941.348632	5990.160456	6030.554481
ligament	3469.893896	3796.353648	4082.293491	4392.98857	4611.368987	4850.329151	5005.174188	5143.23488	5278.314145	5398.622657	5478.589976	5525.624569	5537.395856	5514.564007	5481.321474
ligament	3211.127242	3605.094887	3808.546313	4268.26221	4601.03519	4956.768974	5189.740004	5401.350211	5624.152272	5883.041667	6098.951624	6241.704918	6326.684256	6358.536839	6363.293768
ligament	2498.551498	2758.214387	2926.342797	3023.399045	3108.054902	3205.356834	3268.866376	3323.49893	3380.53389	3434.418116	3476.79342	3505.930286	3527.631246	3543.868439	3564.516511
ligament	3406.950901	3832.512414	4212.635724	4696.6851	4990.218507	5302.788168	5503.66836	5696.027552	5937.564171	6148.833333	6301.361082	6393.566204	6435.304945	6430.469838	6400.221927
ligament	3382.605797	3749.986394	4034.358299	4415.442985	4645.460856	4889.211747	5046.200747	5185.007032	5322.530892	5446.551509	5538.464867	5599.705235	5633.477841	5637.012987	5630.487611
ligament	4238.604411	4680.233781	4977.056617	5187.654659	5355.523028	5554.601706	5697.71391	5854.736743	6009.992119	6145.125	6231.843099	6276.666848	6282.783164	6251.822345	6205.397703
ligament	3866.641732	4461.8277	4800.853605	5095.497522	5278.792177	5486.60846	5622.613161	5773.287413	5925.466576	6052.166667	6121.780433	6144.517619	6128.328629	6072.278092	6004.604146
ligament	2890.634848	3338.303167	3539.771557	3771.315062	3963.864912	4251.829568	4451.235093	4637.440225	4833.226704	5022.553152	5192.847588	5331.81353	5446.523984	5544.134437	5643.924714
ligament	3244.501836	3614.208553	3806.881219	4173.398616	4434.463089	4718.959326	4909.669299	5086.132208	5271.103598	5446.808672	5601.986781	5745.520111	5864.535526	5951.151376	6030.857109
ligament	3092.899059	3431.244806	3604.189238	3780.167686	3951.937587	4218.127899	4400.408341	4563.600563	4736.331245	4895.642953	5025.403258	5129.913684	5208.64245	5269.152276	5331.297649
ligament	4128.593981	4727.984415	5067.618945	5526.580996	5880.765369	6304.639225	6562.055763	6786.384223	6997.148002	7173.125	7287.843697	7344.648378	7359.988956	7336.40287	7289.955278
ligament	3497.618246	3757.38385	3963.624911	4315.739879	4573.43816	4848.969799	5033.339673	5197.468354	5361.503604	5503.416792	5605.527579	5665.936364	5684.789545	5659.576121	5623.268742
ligament	3329.373592	3686.476767	3851.932051	4261.450197	4515.612362	4784.285165	4962.456089	5124.556962	5287.818958	5435.589913	5557.408136	5646.075727	5722.56105	5765.265745	5801.692194
ligament	5077.724894	5555.120237	5928.349455	6334.36467	6595.135557	6876.218203	7048.90494	7191.026609	7320.591197	7427.583333	7525.891255	7568.404872	7545.289201	7452.822349	7394.838514
ligament	3896.663111	4281.170818	4544.684036	4689.39143	4805.65884	4949.254066	5050.953169	5139.887482	5239.192455	5330.57076	5395.381226	5434.72559	5443.801583	5422.199229	5383.187738
ligament	3818.991786	4194.122006	4427.561097	4607.532588	4757.708094	4931.300361	5052.61786	5159.212377	5267.110981	5368.052343	5434.790306	5472.326533	5483.792717	5470.094192	5446.442186
ligament	3753.359929	4254.799924	4554.506988	4926.504543	5169.490554	5439.46716	5612.651869	5811.973957	6020.04061	6194.125	6314.367673	6378.4144	6401.730274	6388.193989	6364.428622
ligament	2588.056091	3162.312755	3425.053739	3810.316608	4180.609042	4595.053113	4856.318663	5093.361463	5334.121401	5556.296042	5776.971234	5956.664669	6081.390355	6162.082246	6222.950117
ligament	3811.815431	4203.186403	4479.828149	4700.607169	4857.424398	5034.303332	5146.18956	5241.125176	5328.57941	5398.944112	5428.59391	5431.241797	5405.265525	5351.355787	5290.700445
ligament	4208.769922	4845.190515	5158.425322	5482.06208	5674.417048	5955.335133	6124.666128	6267.682582	6402.040895	6514.958333	6578.266909	6604.220412	6599.202356	6564.471472	6516.400746
ligament	2351.772322	2736.091062	2927.8138	3137.392201	3255.974487	3374.42965	3448.754547	3507.321849	3559.374533	3598.998292	3616.231796	3612.827452	3596.559907	3567.190698	3538.959495
ligament	3104.998939	3475.146242	3645.857446	3840.920095	4056.700066	4284.479663	4426.10364	4544.66948	4648.583051	4731.572626	4766.252262	4753.383684	4700.398321	4614.49265	4512.635006
ligament	2508.262288	3039.968695	3262.599824	3586.512281	3754.257036	3993.655289	4206.820979	4393.727145	4579.606118	4738.291023	4853.391298	4907.431425	4910.68034	4870.122734	4805.53526
ligament	1945.089442	2103.746652	2361.681878	2803.54942	3032.310781	3268.437654	3414.084851	3548.876066	3686.943404	3816.180005	3995.845464	4133.748971	4205.719259	4229.277865	4229.884053
ligament	3805.947171	4012.967921	4223.73993	4300.946113	4415.944347	4564.86524	4667.80592	4758.537271	4844.906599	4915.926726	4950.019671	4954.322484	4928.845326	4881.996575	4829.907878
ligament	4356.583164	4998.004016	5336.621397	5650.095966	5908.245007	6200.05779	6388.074553	6550.830345	6712.283131	6850.583333	6941.105934	6986.742171	6997.183704	6971.408554	6927.967014
ligament	5140.808867	5597.764976	5973.69291	6344.345122	6612.071851	6913.036743	7108.547328	7269.230043	7419.854527	7654.073669	7804.617285	7852.691802	7808.02453	7678.747211	7491.872573
ligament	3300.450155	3515.417993	3657.56418	3820.294277	4030.938009	4289.198923	4454.832972	4595.189873	4726.29011	4832.702181	4895.349752	4916.48128	4907.066117	4868.067647	4818.257624
ligament	3591.67392	3762.374667	3916.421865	4067.227539	4200.842035	4347.497168	4444.603182	4518.255977	4578.384496	4612.763079	4596.046109	4547.038998	4468.759534	4363.429428	4257.830368
ligament	4063.844985	4348.943443	4576.084942	4761.823545	4923.290276	5104.63056	5220.321974	5313.164557	5398.152256	5460.245466	5477.386104	5471.84601	5440.844492	5390.744969	5348.951715
ligament	3884.990962	4255.870823	4516.1507	4682.877585	4810.874027	4966.25879	5064.190142	5143.656821	5220.957516	5283.47769	5304.241089	5296.69529	5257.129353	5187.234194	5105.297014
ligament	4043.032201	4415.759908	4692.048652	4851.113674	4984.447999	5143.513155	5250.420648	5340.281294	5427.292403	5501.102321	5535.950901	5545.566283	5527.538887	5481.968032	5428.931067
ligament	3762.498427	4074.774107	4352.902595	4478.723608	4596.95479	4740.426828	4839.430112	4918.340366	4994.391382	5053.702083	5073.097805	5068.046317	5035.441412	4980.241187	4923.395807
ligament	3765.396222	4097.224745	4396.302552	4560.857682	4697.419569	4861.639985	4974.377419	5068.720113	5162.081309	5242.974435	5289.015658	5306.265712	5294.77359	5255.908377	5206.361182
ligament	3780.911683	4030.618636	4273.119075	4399.731775	4509.745277	4640.552931	4728.030117	4798.734177	4860.430133	4907.633203	4914.611693	4894.777647	4844.310077	4766.112459	4681.885324
ligament	3614.492913	3796.669273	4001.960862	4099.796761	4203.159896	4326.183555	4413.967512	4479.296765	4540.841975	4588.01109	4589.141553	4565.739361	4519.077017	4445.861282	4371.688374
ligament	3647.004527	3721.126452	3806.850573	3816.907779	3866.056015	3973.367602	4055.307319	4115.611814	4173.312614	4215.28471	4222.846015	4209.831817	4180.091138	4128.921079	4079.788755
ligament	3786.798112	3946.266195	4154.87758	4301.473643	4454.840949	4627.241541	4746.717607	4846.751055	4936.885775	5011.784429	5045.090094	5043.499588	5009.484726	4942.964179	4864.000953
ligament	3457.267144	3599.699676	3720.878609	3844.090675	4048.249532	4288.583367	4448.389009	4590.098453	4726.051745	4840.288505	4913.337005	4943.430624	4937.434971	4901.063222	4855.138183
ligament	3758.074522	3873.330305	4061.00026	4203.032021	4350.682079	4512.081347	4618.858658	4702.194093	4766.454649	4805.346412	4791.321111	4741.730996	4656.135833	4537.712288	4412.357052
ligament	3812.342303	4315.496964	4648.811393	4996.803604	5228.161405	5488.198645	5662.073947	5867.795811	6071.386429	6248.791667	6368.681401	6432.843211	6448.889434	6417.210595	6361.099716
ligament	3835.669999	4276.848975	4563.740156	4803.750685	4982.202571	5183.498621	5317.142506	5433.164557	5541.439544	5631.323499	5678.7939	5689.080867	5659.001104	5598.537177	5532.496823
ligament	4397.817961	4884.240092	5190.517699	5499.791664	5736.840344	6061.385114	6272.171937	6447.037177	6618.142562	6759.666667	6846.920279	6885.877249	6887.016812	6847.079123	6784.097749
ligament	3448.655518	3656.117608	3779.565507	3962.684922	4155.015996	4351.446983	4483.803951	4597.69339	4707.667828	4802.421177	4873.715477	4914.358969	4930.769782	4925.66719	4910.887865
ligament	4453.596223	4618.140747	4775.553911	5002.354133	5175.623227	5366.39558	5488.471349	5594.514768	5704.163337	5796.541667	5834.200232	5829.271831	5785.292674	5708.769837	5630.916455
ligament	4097.094469	4382.428168	4587.860282	4904.096	5115.189835	5346.800393	5494.163516	5628.776371	5797.752225	5938.166667	6030.465197	6064.737731	6056.209351	6004.060243	5938.706939
ligament	3720.058007	3817.47092	3952.805428	4123.971381	4276.920988	4448.140509	4563.360034	4667.398031	4770.655835	4855.943335	4908.132032	4923.609041	4910.023208	4864.528329	4804.105781
ligament	3816.811628	3808.870144	3864.64291	3838.374539	3888.365425	3968.622694	4033.0488	4086.891702	4135.621115	4168.030913	4170.796286	4147.604058	4112.359675	4062.187812	4018.535578
ligament	4637.904044	4711.23249	4846.755059	4979.486869	5103.503954	5252.543442	5351.725102	5441.715893	5523.502562	5591.077408	5626.736958	5641.430669	5629.018736	5591.629799	5547.363405
ligament	4281.18142	4558.897069	4752.348967	4957.858153	5108.067242	5282.731314	5399.007675	5503.600563	5607.377321	5710.666667	5788.094111	5826.771048	5831.402626	5804.082662	5763.863717
ligament	4030.52754	4111.701009	4250.483578	4310.464583	4401.675017	4517.826533	4594.452151	4661.209564	4719.973432	4766.707593	4780.203006	4767.959556	4738.089495	4683.623519	4628.494282
ligament	4027.656226	4198.462973	4371.673992	4503.632182	4626.09706	4775.564794	4879.328978	4970.2391	5059.375698	5139.337536	5191.183413	5220.612445	5223.146277	5203.104039	5173.483164
ligament	4357.058885	4455.268442	4597.764584	4761.915289	4912.087282	5084.907132	5201.929832	5296.821378	5384.386665	5451.598343	5472.960107	5462.716069	5418.314276	5348.61567	5268.329098
ligament	3606.371822	3599.216375	3661.497071	3655.96958	3692.404327	3738.62352	3770.744516	3792.829554	3810.456966	3815.717283	3796.89135	3762.137798	3711.578591	3645.876412	3575.794513
ligament	3678.280719	3678.763686	3743.096886	3739.075148	3775.848601	3824.711926	3866.338129	3914.655415	3947.253006	3952.367155	3909.237548	3842.709542	3786.010538	3710.245847	3625.311232
ligament	3309.361553	3289.982984	3357.336515	3318.297101	3331.036013	3355.932362	3373.608015	3379.593607	3379.825341	3366.464136	3329.279824	3278.928924	3218.429104	3150.906312	3086.242121
ligament	1739.235344	1837.315634	1867.688978	1950.233034	1981.746029	2255.875822	2463.645048	2633.445806	2796.463837	2940.247918	3050.816221	3120.666163	3157.205044	3182.19402	3204.152901
ligament	4686.155723	4742.498924	4872.441163	4912.559411	4989.542464	5097.013059	5170.837715	5230.154712	5283.707158	5320.187783	5316.669289	5286.68439	5225.117671	5140.937634	5050.833863
ligament	5195.058026	5421.162213	5612.27417	5694.496179	5808.93674	5958.516982	6056.950197	6137.54482	6206.430268	6251.458333	6242.786575	6201.447212	6127.389864	6017.96003	5902.921199
ligament	4057.728575	4106.021418	4228.23449	4156.838772	4187.15217	4251.52179	4310.917817	4368.101266	4429.406239	4488.810262	4524.91148	4539.831149	4534.707355	4508.25603	4481.329416
ligament	5381.421641	5631.077592	5924.205951	6115.338546	6292.591766	6505.550268	6654.319628	6783.213814	6912.188995	7024.291667	7087.766454	7113.203345	7104.479077	7055.8962	6986.563325
ligament	5408.078994	5569.845102	5780.035509	5862.468456	5976.391833	6133.973232	6247.223962	6345.244386	6449.918999	6548.291667	6621.143808	6677.821894	6716.603264	6740.428684	6754.069504
ligament	2615.725937	2962.877339	3166.872248	3410.584851	3573.752509	3739.649739	3862.928199	4074.824191	4306.022446	4513.658687	4703.969628	4841.439568	4941.847139	5006.786071	5054.050191
ligament	6927.050828	7336.474421	7854.380265	8264.212315	8597.340918	9013.359694	9404.525523	9961.057638	10521.88472	11030.78544	11358.71007	11533.66516	11516.1073	11353.99671	11111.5037
ligament	4409.744961	4516.405316	4687.981177	4662.23512	4741.845235	4865.17943	4962.563489	5044.500703	5128.50161	5202.856926	5238.523881	5244.11804	5217.701475	5159.604681	5086.427891
ligament	5935.880513	5930.183891	6099.232276	5998.292163	6042.530403	6129.043114	6186.781493	6221.78713	6241.462066	6229.375	6161.069306	6058.657395	5929.696895	5763.216007	5596.751906
ligament	5591.673235	5626.411531	5819.942451	5820.499378	5916.646212	6046.4549	6136.521871	6205.255709	6259.982815	6287.708333	6261.130352	6205.56615	6122.419929	6007.519176	5888.849006
ligament	5237.091354	5148.044653	5254.051657	5192.884084	5244.048409	5328.487614	5390.711073	5436.033755	5478.093989	5501.777375	5487.61901	5452.985473	5389.58825	5298.551449	5199.928526
ligament	3988.901972	4085.808194	4254.245992	4288.101913	4362.150661	4455.988843	4522.279775	4572.405063	4611.666239	4638.993758	4626.355339	4596.332673	4537.10119	4461.959469	4384.839581
ligament	1974.561665	2031.300899	2156.742531	2303.915974	2419.567788	2558.572543	2652.656823	2740.361783	2834.167659	2919.326289	2988.956287	3023.120283	3029.30867	3014.489037	2986.047
ligament	3783.754974	3845.670022	4011.214367	4174.981205	4327.189594	4491.434587	4600.278567	4689.620253	4759.571853	4804.542776	4797.12802	4752.422638	4678.384422	4578.928215	4470.965693
ligament	4702.058389	4865.136014	5046.447739	5098.433339	5198.077503	5328.513262	5423.843779	5510.857947	5604.099799	5698.666667	5776.298479	5819.366768	5827.923672	5801.392381	5764.242001
ligament	5077.419073	5226.258546	5366.842736	5491.672294	5604.934508	5778.690061	5907.698757	6018.163804	6124.111453	6205.375	6243.235078	6236.899492	6189.072279	6097.963873	5987.203046
ligament	1853.565919	1887.692238	1902.834092	1913.591596	1917.556927	1920.482551	1921.184516	1920.064885	1915.833032	1908.459884	1891.313479	1867.739304	1842.651017	1814.262518	1787.990282
ligament	4421.75691	4557.080365	4729.815156	4765.974974	4827.702662	4912.551563	4971.531336	5018.424754	5054.757372	5076.139601	5060.38634	5018.992903	4954.848951	4867.325532	4774.22967
ligament	3144.995765	3205.84925	3299.395334	3228.566271	3212.994938	3211.906901	3214.364496	3207.343995	3193.356495	3168.948094	3121.089407	3063.583431	2996.178886	2922.09701	2855.357713
ligament	4292.173968	4484.507817	4658.064899	4796.296461	4919.62033	5070.569816	5176.207684	5268.241913	5359.298726	5432.889696	5470.446141	5473.167449	5442.9567	5375.674326	5294.131194
ligament	5385.329347	5606.38954	5841.776662	6048.258397	6207.943769	6397.437329	6520.669765	6627.63729	6724.262509	6797.625	6819.068235	6797.614313	6741.784268	6643.5145	6525.237479
ligament	4916.26866	5165.159918	5327.774639	5505.59449	5630.310255	5818.725415	5945.047985	6054.434799	6154.69039	6230.958333	6269.741612	6272.842121	6251.748681	6200.707	6138.819583
ligament	4295.622944	4404.687575	4541.24702	4531.591254	4574.621235	4644.118024	4693.662318	4731.251758	4754.38741	4763.235885	4729.144701	4668.931726	4584.414645	4471.549879	4355.320839
ligament	4638.158895	4738.330066	4871.098896	4887.582028	4947.724392	5031.379443	5095.711856	5144.978903	5194.469182	5231.948549	5238.630105	5225.938244	5186.4408	5126.837448	5055.908513
ligament	4999.638726	5105.036573	5253.644909	5309.353458	5380.971208	5483.658922	5553.528517	5608.523207	5662.117298	5709.125	5700.32205	5655.639021	5582.831793	5469.123733	5332.94155
ligament	2624.982527	2995.771361	3159.425295	3364.526207	3459.830957	3558.160934	3623.221832	3679.093341	3737.793062	3788.40018	3824.159299	3839.252669	3835.3475	3811.500332	3773.232144
ligament	5633.468703	5827.75289	6028.028652	6100.079972	6201.149169	6331.912217	6421.859784	6490.215135	6548.630647	6583.375	6561.403192	6504.973644	6410.620935	6277.315964	6126.638814
ligament	4620.387325	4821.821963	5018.910934	5112.26379	5210.994749	5338.182615	5427.173159	5500.140647	5571.860904	5630.937754	5656.772397	5656.129371	5628.643232	5569.537605	5501.119759
ligament	1966.641617	2058.306545	2227.483483	2368.600357	2444.943565	2527.241177	2572.648809	2610.439816	2635.48766	2650.848576	2641.646746	2620.062125	2588.935699	2550.196678	2509.418327
ligament	4875.356673	5033.420185	5194.991922	5297.908358	5396.978934	5526.106611	5613.913812	5697.990187	5788.137198	5855.833333	5872.502398	5847.807047	5791.643146	5694.293561	5592.606417
ligament	4729.157483	4944.573792	5110.042708	5312.174594	5462.555079	5636.804027	5780.99505	5909.765994	6023.981195	6105.333333	6133.620915	6116.959968	6064.823905	5980.296091	5888.546378
ligament	5222.513911	5337.938041	5479.145717	5553.737306	5645.328062	5805.053954	5912.317406	5994.649934	6071.1894	6118.208333	6109.760549	6061.256249	5968.131059	5832.907105	5683.894316
ligament	4706.764627	4776.805947	4926.823302	4946.527734	5002.821875	5081.316391	5135.610722	5172.686357	5198.908734	5205.203543	5168.522307	5105.046606	5014.507086	4894.726702	4765.081004
ligament	4589.006744	4728.825835	4897.842544	4990.587928	5083.922859	5207.838716	5292.118453	5363.516174	5432.417255	5486.411855	5509.253285	5506.764032	5476.094893	5414.09305	5335.729034
ligament	4620.981976	4737.81374	4883.525032	4972.284942	5066.804491	5181.523714	5256.703511	5311.61744	5357.272622	5377.535248	5354.272563	5298.096817	5205.309856	5077.800771	4933.187738
ligament	3757.175207	3790.297598	3873.733716	3903.899769	3970.915072	4061.622887	4122.109726	4167.623066	4194.914462	4193.040066	4137.08789	4050.298102	3933.854649	3817.958804	3718.536257
ligament	5056.368429	5234.959602	5408.859751	5579.953236	5758.060917	5993.76208	6138.340236	6258.360068	6369.491665	6446.375	6470.850412	6448.191155	6387.759234	6282.760581	6163.937692
ligament	3662.719837	3841.53731	4053.373744	4227.963532	4344.718416	4469.428474	4555.895778	4625.766526	4683.324781	4726.782956	4726.276654	4692.997931	4631.164843	4537.712288	4433.013024
ligament	4941.787681	5111.787063	5276.056696	5426.832019	5558.577292	5740.228149	5880.095969	5995.782223	6098.064188	6172	6191.163866	6161.189507	6091.992883	5976.324723	5845.043629
ligament	3577.148613	3718.384461	3816.391663	3983.120962	4125.777147	4278.914015	4376.485132	4452.967651	4513.549159	4542.975328	4517.157133	4449.532825	4342.449509	4194.683888	4030.900572
fat	190.2665199	189.4156303	188.1654429	181.3081038	173.2649823	161.229219	151.8221603	141.679137	129.4030426	117.5410178	102.7777372	90.50539323	80.35772875	66.07395404	47.16761511
fat	246.3843457	415.6621652	462.8690801	544.0692303	573.7084064	582.0209185	579.1015834	568.8241805	544.7440421	511.9026873	443.4394996	370.6797094	315.2038925	247.5955398	188.2790675
fat	190.3844735	193.5273657	195.0055179	198.7725829	289.27021	420.4981405	483.6392671	541.6117783	581.8127283	600.2187081	570.6237306	516.9058463	469.2139266	407.0168512	330.5197492
fat	194.2463686	198.8991089	267.9152916	660.7360956	829.6847154	969.6708751	1042.373819	1108.576262	1166.161814	1210.869306	1229.860006	1233.111549	1242.348273	1256.738814	1281.543348
fat	261.0205364	715.997424	871.2007238	1179.425536	1307.73389	1412.439479	1467.68356	1515.123635	1558.274517	1594.20145	1617.326273	1634.302973	1658.336566	1689.156647	1736.528095
fat	437.6014441	759.4433485	879.3673567	1112.550137	1218.075757	1301.136436	1342.298989	1375.022653	1400.49062	1412.114228	1401.809016	1384.059528	1376.263321	1380.233519	1405.323764
fat	976.3572776	1170.994269	1261.251262	1420.471043	1499.053464	1563.192894	1594.188139	1618.598795	1634.656351	1640.020507	1622.862986	1592.46208	1562.388528	1533.655039	1513.511995
fat	292.712056	458.7780987	541.3545321	682.4210891	748.7096895	790.0362546	795.069373	792.2468762	769.5584346	724.4409448	630.9057523	529.6798189	444.9085625	350.6260261	239.1798514
fat	956.5591799	1133.010564	1213.25219	1324.478938	1370.503086	1396.619291	1398.279735	1390.004264	1364.886094	1315.904896	1226.066274	1120.216613	1020.162502	920.149313	815.8713737
fat	1283.102384	1425.66919	1484.788265	1574.879599	1614.219953	1643.714048	1655.474527	1662.378226	1662.512224	1654.59363	1629.335569	1596.198043	1567.018472	1537.189986	1509.324835
fat	194.928992	198.8931079	293.898408	678.0900918	853.257705	1002.479453	1082.254458	1152.922125	1220.439208	1277.585042	1321.107421	1360.955053	1418.411266	1501.912655	1624.571421
fat	698.9169153	916.3627681	1018.486037	1185.136852	1262.075837	1317.375858	1338.889247	1351.634777	1348.98724	1327.681405	1266.867734	1186.713914	1106.946343	1020.546624	928.1869477
fat	198.5927336	232.0047881	307.6941204	453.2083073	515.3498465	552.6627757	554.5032892	545.2943263	517.1617132	465.4779941	373.0167825	281.9128639	208.3397872	174.856796	140.9098551
fat	196.0532125	198.1261909	199.2500519	362.6574558	474.8676476	566.4291892	608.920473	639.1031671	652.2677809	642.0298779	583.6254274	506.2828823	436.6865481	353.7882408	256.3472061
fat	1029.853404	1198.626676	1268.61374	1381.232007	1432.294503	1469.273923	1483.105905	1488.091663	1483.756638	1461.589369	1408.683585	1338.242099	1268.729382	1196.043529	1120.277883
fat	1238.368554	1340.93965	1388.495265	1441.015774	1463.911854	1478.290982	1477.301755	1470.257187	1451.064652	1415.763632	1348.681068	1267.612597	1195.202344	1129.781304	1066.542667
fat	1082.313913	1224.392028	1289.494945	1389.123825	1437.321565	1471.083929	1483.609647	1488.278009	1479.809542	1454.065674	1392.619894	1311.1092	1230.490023	1147.600324	1062.076363
csf	2552.886448	3660.750075	5440.887464	7380.016051	8834.415682	9915.536328	10476.63379	10913.92583	11808.19155	12624.56857	13318.31807	13864.26188	14241.62974	14616.48248	14869.93397
csf	2677.512429	3612.027781	5355.244104	7346.283492	8828.33198	9919.673134	10486.47799	10916.57113	11824.14715	12619.27822	13354.63108	13807.60662	14224.11598	14567.31502	14860.69251
csf	2540.846311	3619.75076	5441.570128	7348.555377	8806.772196	9926.498864	10477.14122	10923.99834	11811.72888	12602.61872	13362.18979	13739.57234	14085.78189	14733.96652	14882.87201
csf	2765.489923	3649.830288	5336.067439	7359.075194	8812.962629	9922.672318	10483.43339	10920.03038	11801.46812	12588.85874	13322.50004	13620.2925	14434.74555	14585.86663	14860.09629
csf	2592.386547	3660.591817	5241.487381	7355.568589	8826.837738	9919.879974	10466.38365	10922.26871	11791.95998	12755.27572	13418.42561	13616.10864	13981.92886	14559.60416	14853.86576
csf	2596.399926	3649.292212	5377.58585	7357.050253	8829.079102	9915.743168	10474.09663	10913.31537	11815.36655	12485.26461	13320.49997	13841.4239	14149.85328	14548.30816	14867.57889
csf	2653.009694	3642.666486	5327.875465	7354.333868	8816.164577	9908.814019	10489.62407	10922.37046	11772.64266	12647.58666	13297.95369	13852.50978	14193.62401	14631.13597	14847.06882
csf	2610.552368	3649.830288	5300.382706	7335.813063	8813.816482	9918.638933	10464.04946	10909.34741	11812.13027	12623.5512	13337.74735	13843.31596	14215.50937	14550.84051	14859.38082
csf	2585.415941	3635.61874	5379.944146	7356.902087	8794.818256	9927.222805	10489.01515	10923.99834	11809.42083	12627.67156	13311.69445	13867.40644	14148.40518	14600.12178	14876.1645
csf	2675.50574	3632.084316	5323.469177	7347.567601	8814.670335	9902.60881	10461.10635	10910.46658	11791.05683	12608.87557	13325.64301	13843.20936	14231.98487	14650.42737	14893.18666
csf	2591.43601	3651.982594	5413.891187	7346.431658	8813.389555	9917.708151	10469.32676	10920.03038	11803.5002	12592.41954	13358.00782	13841.95687	14273.29658	14502.55511	14848.73824
csf	2545.282151	3686.957563	5254.520066	7365.001852	8800.475031	9916.88079	10479.27244	10918.30076	11803.77616	12405.57877	13351.59201	13810.1649	14172.31242	14639.64354	14898.46324
csf	2620.480201	3637.074712	5257.685147	7358.976417	8844.982111	9917.294471	10483.53488	10926.44016	11823.04331	12571.4362	13345.40996	13885.39435	14245.7008	14594.3742	14888.14858
csf	2505.887667	3653.428015	5403.154737	7344.25855	8820.433841	9922.879159	10473.18325	10914.84151	11792.21085	12670.88453	13317.59077	13844.24866	14164.908	14558.43757	14842.44809
csf	2661.670144	3621.322788	5315.339264	7354.086924	8832.067587	9922.155218	10478.25758	10915.65545	11797.78026	12610.52881	13346.37104	13827.96627	14272.85941	14553.45822	14891.63648
csf	2589.957397	3638.66784	5387.949938	7350.827263	8814.990529	9910.365321	10471.35649	10914.23106	11839.35014	12689.80769	13307.61638	13824.87502	14139.49803	14626.27044	14855.80348
csf	2701.90955	3635.344427	5447.527927	7353.741203	8817.979014	9913.364505	10464.35392	10914.94325	11800.91619	12650.05379	13362.47552	13931.4434	14318.18753	14489.40965	14867.01248
csf	2583.514867	3635.513235	5343.514688	7343.517718	8814.777066	9908.607178	10483.02744	10919.21644	11819.23002	12623.98358	13342.65662	13861.59701	14202.77706	14615.14517	14842.26922
csf	2633.893336	3641.938501	5393.100952	7348.357822	8806.238538	9921.948377	10497.23556	10913.01015	11824.89978	12615.81915	13338.86427	13863.51572	14252.64072	14577.6436	14866.05852
csf	2627.978883	3633.540288	5427.047993	7361.890357	8827.371396	9902.401969	10479.37393	10908.02476	11778.18698	12604.65347	13333.27965	13843.98218	14222.4493	14634.89182	14847.45636
csf	2586.366479	3645.726137	5351.45842	7327.663909	8801.328884	9917.914992	10486.98542	10917.58856	11791.08192	12585.01815	13334.7862	13860.611	14216.08315	14622.62841	14923.29592
csf	2620.691431	3606.879128	5422.207282	7352.654649	8826.517543	9898.989104	10474.60406	10917.6903	11782.50202	12616.83653	13362.42357	13839.82497	14236.82097	14500.25039	14856.19103
csf	2613.826441	3616.163584	5310.312371	7346.678602	8809.333754	9918.638933	10481.91109	10907.41431	11804.20265	12543.1532	13302.16164	13835.10814	14287.06714	14629.82712	14885.34633
csf	2773.516681	3648.068352	5335.881258	7368.360291	8818.512672	9900.643827	10477.14122	10917.58856	11821.43771	12514.41238	13335.74727	13761.15784	14148.04999	14642.23279	14839.07943
csf	2663.571218	3648.775237	5357.292098	7343.171997	8810.294339	9925.050982	10472.37136	10916.46939	11824.42311	12589.46916	13316.16215	13917.93248	14367.64135	14664.5687	14842.65677
csf	2598.723462	3643.805942	5308.202317	7352.753426	8821.821352	9906.952456	10469.22527	10911.28052	11800.64023	12468.73228	13350.73483	13865.11464	14211.24706	14560.91301	14855.0284
csf	2639.702174	3647.150457	5388.26024	7346.481047	8836.657046	9901.264348	10483.63636	10917.18159	11807.8905	12586.51877	13373.04733	13921.47677	14163.92439	14553.34441	14876.67129
csf	2645.827858	3615.488351	5392.107985	7365.298185	8829.292565	9909.7448	10476.32933	10919.72515	11841.88397	12634.23362	13342.47479	13843.79564	14253.18718	14549.67392	14885.76369
csf	2637.906715	3647.720185	5453.361605	7358.778862	8829.399296	9906.331935	10492.77015	10909.75438	11792.76278	12587.33267	13346.83859	13832.49656	14221.38372	14640.86703	14859.08271
csf	2579.923949	3652.49957	5417.987174	7345.246327	8812.535702	9913.674765	10469.52973	10917.58856	11785.81356	12609.5623	13311.9542	13844.51515	14239.44393	14568.65233	14875.18073
csf	2572.847728	3659.83218	5411.719073	7361.001358	8818.192478	9915.122648	10473.79217	10906.29514	11834.70896	12609.81664	13321.48702	13842.30331	14237.12151	14642.91568	14821.55048
csf	2560.279515	3699.470478	5240.680596	7359.569083	8793.537476	9918.432092	10482.01258	10925.42273	11817.29828	12641.22807	13347.56589	13895.17444	14222.25805	14561.05528	14879.77165
csf	2646.039088	3673.917122	5357.540339	7360.013582	8844.661916	9930.015149	10482.72298	10908.94044	11801.16707	12675.03033	13368.39781	13920.09103	14236.1379	14543.86943	14884.24332
csf	2533.875705	3636.83205	5367.532065	7357.395975	8833.988756	9915.536328	10488.81218	10910.16136	11839.40031	12557.04036	13314.60365	13729.15268	14260.50962	14669.26351	14860.99062
csf	2665.049831	3637.138015	5349.596607	7347.962711	8822.461742	9915.743168	10473.08176	10918.50424	11775.37719	12663.73748	13265.92655	13717.8003	14148.35054	14542.21914	14865.13437
csf	2658.924148	3646.274764	5426.675631	7353.148537	8814.136677	9908.503758	10471.96541	10919.92864	11825.07539	12564.00937	13312.49968	13600.43917	14106.95687	14668.69444	14859.55969
csf	2674.132742	3633.624692	5326.882499	7354.28448	8798.660593	9903.332751	10476.73528	10926.94887	11794.84503	12658.498	13326.08458	13734.18929	14210.01754	14623.73809	14861.97439
csf	2653.115309	3629.10907	5398.99669	7349.148043	8822.675205	9924.740721	10470.5446	10917.07985	11777.68523	12595.72601	13324.47414	13834.76171	14187.5584	14652.30529	14840.92772
csf	2610.024292	3612.312645	5358.657427	7342.875664	8824.596374	9898.265163	10476.22784	10914.43454	11768.30253	12616.86196	13296.81079	13883.31575	14221.6023	14512.68452	14854.55142
csf	2606.644604	3634.099465	5351.396359	7351.963205	8826.731006	9914.502127	10476.5323	10916.06242	11804.00195	12605.4165	13348.73476	13837.26669	14166.05555	14574.11538	14863.97174
csf	2531.340939	3648.954595	5409.73314	7353.83998	8833.241634	9905.297733	10472.37136	10921.14955	11804.1023	12627.697	13329.56523	13834.78836	14259.00688	14525.517	14838.75151
csf	2696.100711	3615.604407	5411.843194	7347.814545	8825.236764	9923.189419	10469.93568	10930.00115	11785.63795	12634.56427	13344.47486	13825.99427	14292.66827	14623.48201	14881.20258
csf	2586.894555	3634.046713	5425.372362	7334.528954	8816.698235	9920.810756	10476.32933	10923.8966	11806.96226	12614.16592	13323.87671	13882.24979	14186.13763	14586.60642	14887.64179
csf	2710.464384	3665.687718	5392.480348	7338.776392	8814.243408	9919.879974	10476.93825	10917.99553	11786.3404	12617.44695	13355.0207	13911.61673	14259.74459	14628.51826	14871.12641
csf	2619.001587	3649.893592	5284.743484	7343.320163	8821.180963	9911.192682	10475.92338	10915.55371	11818.45231	12600.04985	13262.21213	13650.32565	14296.98523	14507.8759	14898.13531
csf	2646.355934	3641.157762	5388.508482	7349.888875	8837.190704	9918.742353	10479.98285	10916.16416	11816.74636	12445.45984	13311.87628	13905.00783	14243.76089	14552.57617	14870.67925
csf	2614.037671	3650.790386	5352.203144	7345.246327	8813.603019	9920.810756	10475.01001	10915.24848	11842.28536	12610.88489	13361.30664	13866.71357	14226.9302	14678.56777	14862.18307
csf	2632.625953	3621.312237	5346.183285	7342.974441	8804.103905	9934.151955	10470.74757	10920.84432	11801.44303	12617.95564	13340.21497	13845.18137	14230.26355	14664.91014	14895.81004
csf	2551.196604	3650.27341	5411.781134	7359.519694	8844.128258	9921.741537	10474.60406	10908.02476	11796.82694	12613.25028	13306.26568	13866.98006	14259.77191	14604.70278	14877.26751
csf	2658.396071	3649.640379	5370.821266	7347.666379	8817.01843	9900.333566	10483.63636	10913.6206	11805.50719	12593.23344	13333.40953	13846.6737	14209.71699	14567.42884	14874.2864
csf	2626.077808	3609.854374	5354.685561	7337.19595	8820.967499	9911.813203	10483.83934	10922.06523	11777.08313	12611.1901	13340.52667	13840.97087	14213.87002	14594.03276	14909.58279
csf	2614.354517	3723.399054	5281.14398	7363.717743	8795.245182	9898.575424	10481.70812	10910.87355	11806.4856	12587.8668	13332.1887	13848.8589	14179.71683	14625.13231	14848.41032
csf	2654.488307	3647.561927	5366.78734	7353.938758	8804.851027	9915.846589	10469.0223	10914.84151	11768.07675	12561.03355	13323.30526	13802.22357	14221.27443	14633.41224	14860.42421
csf	2569.679271	3628.29668	5375.475796	7356.408199	8830.786807	9912.226883	10488.81218	10905.07423	11822.14016	12607.57842	13302.10969	13950.55056	14268.5971	14554.45409	14848.55938
csf	2585.732787	3632.474686	5357.788581	7339.616002	8821.607889	9923.49968	10475.61893	10920.64083	11815.31638	12599.59203	13359.22865	13840.46454	14119.74382	14595.14244	14877.89354
csf	2661.881374	3631.672846	5364.801407	7352.210149	8824.382911	9924.223621	10476.83676	10916.57113	11806.71139	12617.44695	13310.21388	13838.62578	14223.13237	14576.05021	14872.05056
csf	2620.902662	3637.549485	5417.800993	7347.370046	8836.657046	9914.295286	10473.99514	10921.55652	11780.52011	12668.84978	13327.17553	13865.54102	14224.1433	14568.82305	14862.21288
csf	2606.96145	3618.336991	5477.378982	7334.528954	8794.818256	9908.193498	10485.86907	10911.28052	11800.33918	12628.33285	13337.09797	13824.1555	14236.27452	14576.84691	14837.08208
csf	2638.751637	3670.846921	5372.310716	7353.642425	8829.61276	9927.222805	10484.65123	10905.58294	11780.1438	12573.34378	13358.26757	13838.94556	14174.14303	14533.65467	14834.16059
csf	2667.373367	3645.620632	5286.853537	7356.852698	8810.080875	9897.024122	10482.01258	10921.25129	11787.74529	12577.08263	13320.81167	13840.86427	14217.55857	14641.69218	14863.82268
csf	2634.421412	3651.138553	5340.473728	7353.889369	8813.389555	9925.671503	10455.4231	10908.94044	11788.79896	12618.64236	13321.87664	13842.4099	14193.7333	14518.06221	14851.77898
csf	2571.47473	3590.684082	5428.413322	7347.765156	8843.274405	9924.844141	10475.31447	10911.38227	11798.00605	12640.31244	13341.46177	13861.94344	14155.39976	14563.95752	14845.28015
csf	2594.076391	3606.341051	5391.177079	7348.061489	8829.292565	9903.229331	10464.75986	10910.67007	11828.31167	12747.67085	13324.86376	13926.67328	14212.72247	14545.7189	14870.97736
csf	2754.083477	3655.664725	5324.896566	7357.247808	8805.598148	9896.403601	10463.94797	10905.58294	11812.83272	12667.65437	13368.55366	13857.65299	14118.56895	14593.9474	14855.2967
csf	2536.516086	3661.857879	5296.534961	7342.727497	8813.816482	9920.397075	10487.69583	10912.70492	11787.49442	12604.65347	13322.42211	14074.57389	14192.36717	14636.59902	14861.91477
csf	2661.142068	3640.355923	5355.988829	7354.235091	8817.445356	9901.367768	10471.45798	10912.80666	11815.16585	12530.23255	13328.13661	13830.49791	14251.00137	14562.0796	14842.14998
csf	2629.668726	3646.380269	5308.078196	7335.911841	8831.000271	9909.331119	10475.72041	10923.28614	11801.41794	12657.53149	13346.26714	13761.31773	14178.89715	14542.98738	14848.91711
csf	2661.775759	3649.577076	5350.837815	7342.282998	8795.885572	9911.089262	10473.18325	10903.95506	11788.14669	12597.76076	13340.91629	13850.69766	14232.23078	14578.41185	14832.78928
csf	2670.541824	3634.584789	5294.797269	7341.245833	8822.675205	9916.363689	10469.52973	10908.63522	11783.58078	12633.97928	13346.55286	13847.49981	14232.504	14541.73543	14884.92897
csf	2581.930639	3650.980295	5398.810509	7356.210643	8807.519317	9911.502942	10481.30217	10918.50424	11783.35499	12620.70255	13290.29108	13833.05619	14250.40028	14588.02909	14869.30793
csf	2589.112475	3653.966092	5324.710385	7360.062971	8823.955984	9930.428829	10470.13865	10901.92021	11812.43132	12622.30491	13349.38413	13854.05541	14254.11614	14545.37746	14897.36022
csf	2538.839621	3689.75345	5296.348779	7364.211631	8804.210637	9923.70652	10484.04231	10913.6206	11806.41034	12612.28378	13342.31894	13897.59948	14282.31302	14629.17269	14843.72997
csf	2663.571218	3649.04955	5265.132396	7345.740215	8810.721265	9950.906019	10462.01973	10910.9753	11801.34268	12590.5374	13300.00571	13843.66239	14232.91384	14598.69911	14874.85281
csf	2577.389183	3644.175211	5369.083575	7344.505495	8819.900183	9904.573792	10473.79217	10925.52448	11827.03221	12694.79282	13319.40902	13814.56195	14257.50414	14595.2278	14848.05259
csf	2582.881176	3622.124627	5343.018204	7338.529448	8815.310724	9920.086815	10474.2996	10922.26871	11791.10701	12550.04591	13385.33349	13922.72926	14373.78893	14563.10392	14840.80848
csf	2639.174098	3617.007625	5382.612743	7355.074701	8813.816482	9909.331119	10467.80446	10919.1147	11795.92379	12593.15714	13295.35619	13864.9814	14242.12154	14609.36913	14856.42952
csf	2641.180787	3624.22418	5394.776583	7339.467836	8851.812934	9941.598205	10480.99771	10938.24229	11834.95984	12514.41238	13363.93012	13902.50285	14271.24738	14583.84644	14878.93693
csf	2675.822586	3647.741286	5453.175424	7356.951475	8831.960855	9919.362874	10492.87164	10917.07985	11828.28658	12674.47077	13348.91658	14013.25509	14401.1388	14571.69685	14911.69938
csf	2571.68596	3662.912931	5369.331816	7356.704531	8833.668561	9927.739906	10493.27759	10934.27433	11792.98857	12661.32121	13341.35787	13950.7371	14255.83746	14579.15163	14893.78289
csf	2554.259446	3675.383644	5344.383533	7363.865909	8829.826223	9930.94593	10485.76758	10923.69311	11868.62717	12476.23541	13289.56378	14057.81182	14474.22664	14572.37973	14877.32713
csf	2626.817115	3649.186707	5368.711212	7368.459069	8830.146418	9920.190235	10491.45083	10923.79485	11848.83318	12692.19852	13365.12497	13902.07647	14229.25262	14564.24206	14876.90978
csf	2611.080444	3665.107439	5403.713281	7358.82825	8819.046331	9937.357979	10493.07461	10924.81228	11811.82922	12623.34772	13339.77339	13947.11287	14383.05127	14605.84091	14890.86139
csf	2642.131325	3643.869245	5347.983037	7368.162736	8832.28105	9926.809124	10480.38879	10921.76	11834.13195	12610.96119	13339.64352	13874.86809	14197.03933	14598.86983	14891.87497
csf	2642.553786	3656.350509	5417.428631	7353.494259	8840.28592	9940.460584	10489.92853	10930.20463	11823.4447	12614.522	13375.28118	13893.06919	14277.14906	14678.96612	14863.67363
csf	2621.325123	3660.475762	5363.932561	7353.543647	8838.044557	9945.01107	10483.73785	10923.48963	11853.24857	12657.22628	13370.03424	13874.28182	14310.45525	14602.73949	14915.2171
csf	2561.546898	3660.866131	5358.719487	7365.49574	8841.246505	9934.255375	10478.25758	10934.37607	11802.84793	12622.58469	13324.52609	13900.31765	14238.24174	14573.23333	14873.15357
csf	2737.290654	3667.407452	5328.930492	7365.347574	8838.578215	9930.428829	10496.82962	10922.37046	11850.43878	12604.57717	13383.0477	13875.13458	14259.82656	14678.7954	14864.29966
csf	2606.96145	3665.497808	5399.617294	7365.742684	8834.522414	9921.534697	10495.30732	10921.65826	11823.82102	12651.0966	13366.31981	13824.36869	14281.4387	14507.47755	14931.28531
csf	2714.794609	3639.986655	5420.779892	7362.927522	8858.537025	9931.04935	10489.92853	10926.84713	11861.87865	12556.83688	13394.63253	13816.6139	14305.15467	14612.95426	14850.28842
csf	2629.14065	3643.257315	5400.920563	7355.766144	8845.088843	9943.459768	10497.43854	10927.55933	11817.39863	12772.0624	13402.39905	13788.81925	14401.76722	14620.89275	14901.98095
csf	2610.129907	3628.054018	5436.232933	7350.185208	8846.583085	9928.877527	10488.60921	10926.03319	11843.4143	12584.10251	13404.60692	13815.22817	14299.8541	14609.1415	14886.80708
csf	2686.59534	3615.182386	5395.086885	7361.791579	8863.660143	9929.498048	10485.15866	10924.40531	11815.94356	12552.51304	13345.35801	13916.36021	14307.34048	14613.03962	14895.06476
csf	2518.45588	3662.111092	5364.987588	7353.197926	8841.993626	9934.565635	10498.75786	10936.41093	11851.9942	12649.59598	13350.24131	13880.0113	14235.09965	14612.9258	14858.60573
csf	2624.49358	3641.643086	5339.108399	7355.124089	8847.863865	9919.052613	10501.70097	10939.97191	11838.74804	12635.70882	13338.8383	13876.76015	14253.78827	14587.51693	14863.79287
csf	2632.520338	3651.307361	5380.378568	7363.520188	8831.320465	9940.046903	10486.17353	10930.71334	11812.02992	12658.11648	13345.59179	13921.23693	14234.11603	14661.83718	14835.26361
csf	2619.001587	3641.664187	5398.624328	7349.246821	8798.44713	9916.053429	10488.60921	10929.59418	11824.37294	12606.00149	13345.90349	13866.18059	14266.95774	14609.71057	14880.21881
csf	2611.925366	3632.084316	5464.904841	7356.35881	8829.506028	9942.735827	10490.33448	10934.6813	11821.01122	12650.25727	13355.69605	13904.50151	14281.79389	14537.55278	14893.09723
csf	2614.460132	3623.960417	5360.64336	7366.187184	8811.361655	9939.633223	10495.61178	10928.57675	11844.74393	12626.29811	13342.37089	13821.17084	14161.57465	14633.75368	14891.4278
csf	2583.620482	3622.704905	5414.139429	7367.57007	8866.541896	9922.362058	10489.82704	10923.59137	11842.48606	12464.56104	13368.91731	13836.78701	14227.58594	14592.80926	14854.76009
csf	2612.559058	3682.505244	5380.502689	7365.545129	8849.57157	9920.707336	10478.25758	10928.98372	11842.48606	12659.36277	13354.24145	13870.09796	14242.99586	14553.45822	14897.27079
csf	2615.093824	3656.245004	5346.92801	7363.569576	8842.527284	9944.183709	10496.2207	10929.49243	11819.98264	12637.87074	13414.00986	13812.82978	14081.49225	14586.4357	14897.44966
csf	2639.279713	3656.635373	5359.340091	7363.520188	8844.448453	9925.671503	10491.14637	10919.82689	11832.52635	12641.32981	13363.93012	13915.77393	14401.79455	14607.57657	14898.40361
csf	2700.325321	3669.686364	5436.977658	7371.965675	8841.459968	9936.116938	10499.26529	10929.49243	11825.10048	12629.04502	13378.2683	13866.66027	14272.75012	14628.71744	14876.64148
csf	2628.084498	3661.931733	5288.529168	7356.655143	8835.269535	9925.464662	10498.75786	10919.31818	11833.93125	12647.86644	13348.57891	13828.95228	14281.90318	14666.70271	14893.5444
csf	2641.814479	3665.877627	5434.929665	7360.951969	8835.803193	9937.254559	10479.98285	10939.66669	11827.30817	12610.3762	13380.58007	13865.46108	14243.70625	14615.82805	14899.08927
csf	2547.28884	3654.272057	5318.752586	7351.716261	8852.453324	9939.736643	10492.66867	10932.44297	11818.62792	12621.28754	13393.85328	13848.40587	14289.03437	14608.51553	14853.26954
csf	2754.505938	3650.27341	5264.946214	7376.262502	8864.087069	9935.910097	10493.07461	10933.35865	11852.21999	12665.82309	13350.60496	13873.80214	14295.56446	14572.86344	14859.61931
csf	2637.378639	3660.486312	5315.959868	7367.619459	8835.269535	9936.737458	10488.40623	10936.20744	11866.34421	12660.76166	13367.72246	13806.40743	14241.7117	14583.30583	14882.72295
csf	2681.842654	3670.562057	5371.255689	7356.309421	8828.011786	9925.878343	10495.10435	10940.37888	11821.18684	12650.43531	13378.03453	13873.05597	14159.77136	14620.32369	14872.02075
csf	2589.21809	3650.125703	5365.794373	7356.852698	8849.144644	9941.805046	10487.18839	10931.01857	11804.02703	12571.13099	13371.85248	13842.88958	14294.47155	14595.2847	14878.87731
csf	2627.873267	3629.889809	5413.891187	7359.964193	8839.325336	9940.667424	10495.30732	10930.91683	11846.199	12613.17398	13271.71897	13744.07598	14235.94664	14580.03369	14928.334
csf	2687.017801	3629.731551	5402.472073	7360.556859	8864.193801	9923.085999	10479.27244	10925.72796	11850.68965	12531.55513	13415.82811	13744.39577	14187.39447	14594.801	14870.26189
csf	2659.029763	3636.072412	5476.944559	7366.829238	8855.975467	9938.909282	10494.39394	10934.27433	11834.13195	12620.98233	13362.34564	13897.14645	14225.97391	14677.79953	14868.92039
csf	2664.62737	3640.619686	5418.980141	7366.829238	8851.065813	9938.185341	10490.43596	10927.45758	11836.18912	12665.77223	13350.70886	13897.1731	14266.9031	14628.14837	14864.47853
csf	2609.17937	3649.988546	5322.165908	7376.114335	8825.130032	9936.737458	10490.84191	10934.07085	11833.60511	12600.25333	13362.89112	13868.17925	14264.1162	14608.43017	14880.09957
csf	2629.351881	3629.372833	5389.74969	7357.692308	8835.162803	9926.602284	10480.59177	10921.55652	11815.91848	12668.51914	13387.74916	13907.16638	14230.42749	14614.63301	14895.33307
csf	2615.199439	3638.593986	5440.018618	7355.716755	8841.459968	9918.328672	10480.79474	10934.98653	11841.98432	12572.42814	13348.89061	13867.21989	14188.86988	14590.78907	14890.80177
csf	2580.557641	3627.959064	5422.393463	7355.173478	8840.92631	9948.113675	10492.36421	10934.27433	11841.53274	12621.46558	13369.15109	13842.11676	14080.83651	14566.63214	14870.35132
csf	2569.46804	3651.254608	5452.803062	7353.691814	8849.144644	9921.534697	10500.88908	10925.62622	11828.33675	12548.2655	13366.94321	13879.82476	14183.32341	14630.65227	14890.8912
csf	2592.809008	3649.376616	5327.999586	7371.570564	8856.295662	9935.392997	10485.05718	10929.8994	11847.2025	12597.50642	13416.29566	13864.20859	14388.37917	14555.59223	14923.65365
csf	2649.946852	3660.792277	5325.51717	7357.889863	8835.58973	9936.116938	10485.97055	10934.6813	11830.56953	12617.26891	13353.20245	13722.25065	14469.52716	14577.84278	14869.2185
csf	2678.357351	3648.616979	5339.418701	7366.483516	8848.504254	9932.083552	10482.31704	10929.39069	11816.97215	12815.3771	13363.90414	13796.73393	14147.25764	14567.941	14892.7395
csf	2601.258227	3671.975827	5355.616467	7367.57007	8823.208863	9925.981763	10501.80246	10935.69873	11828.68798	12634.38623	13336.60445	13871.11061	14239.38929	14621.09193	14880.93428
csf	2555.104368	3649.218358	5308.63674	7364.162242	8807.519317	9940.460584	10498.04746	10910.9753	11805.23123	12657.98931	13371.90443	13869.59163	14237.586	14584.58623	14909.91072
csf	2652.059157	3642.476577	5385.15722	7364.26102	8817.765551	9935.910097	10502.30989	10930.00115	11894.06582	12662.6438	13338.57855	13895.25439	14256.95769	14603.42237	14923.29592
csf	2539.578928	3661.551914	5445.107571	7363.42141	8843.167674	9955.973606	10498.85935	10921.14955	11828.21132	12628.86698	13381.3853	13899.01186	14249.41666	14615.28744	14919.00312
csf	2659.346608	3686.208476	5273.076127	7347.962711	8826.731006	9944.080289	10488.30475	10935.90221	11840.32854	12607.24777	13355.6441	13898.29235	14293.37865	14587.94373	14904.57452
csf	2543.592307	3667.449654	5338.984278	7377.102111	8847.330207	9937.151139	10484.95569	10924.71054	11840.60451	12689.60422	13364.89119	13939.11825	14238.84284	14596.45129	14893.60402
csf	2646.355934	3663.89413	5461.243277	7368.212125	8854.161029	9957.214648	10486.78245	10953.30018	11792.03524	12545.84924	13366.47566	13900.18441	14259.6353	14573.83085	14902.01076
